# Supplementary material for: Short-term hormonal modulation with mifepristone does not induce oncogenic changes in the endometrium of BRCA1/2 pathogenic variant carriers
Source: Commun Med (Lond). 2026 Feb 11;6:150. doi: 10.1038/s43856-026-01412-0 (PMC12996395; doi:10.1038/s43856-026-01412-0)
Supplement: Supplementary file 4 — Supplementary Data 1 [file 43856_2026_1412_MOESM4_ESM.xlsx]

## Sheet: Sheet1
	Supplementary Data 1: Patient information and BRCA status
	Patient	Treatment	Age	BRCA Status	Parity	Regular Menstruation (25-35 days)	BMI
	1	Mifepristone	30	BRCA I	0	Yes	26.4
	2	Mifepristone	30	BRCA II	0	Yes	26.3
	3	Mifepristone	33	BRCA I	0	Yes	23.3
	4	Mifepristone	35	BRCA II	2	Yes	22.6
	5	Mifepristone	26	BRCA I	0	Yes	21.5
	6	Mifepristone	39	BRCA II	3	Yes	21.9
	7	Mifepristone	31	BRCA I	0	Yes	26
	8	Mifepristone	42	BRCA I	1	Yes	31.6
	9	Vitamin B	38	BRCA I	3	Yes	21.3
	10	Vitamin B	41	BRCA I	1	Yes	20.1
	11	Vitamin B	47	BRCA II	2	Yes	24.3
	12	Vitamin B	31	BRCA II	0	Yes	21.4
	13	Vitamin B	34	BRCA II	0	Yes	42.4
	14	Vitamin B	25	BRCA II	0	Yes	19.9
