# Supplementary material for: Short-term hormonal modulation with mifepristone does not induce oncogenic changes in the endometrium of BRCA1/2 pathogenic variant carriers
Source: Commun Med (Lond). 2026 Feb 11;6:150. doi: 10.1038/s43856-026-01412-0 (PMC12996395; doi:10.1038/s43856-026-01412-0)
Supplement: Supplementary file 5 — Supplementary Data 2 [file 43856_2026_1412_MOESM5_ESM.xlsx]

## Sheet: Supplementray table 1_ CpG Coef
cg	coefTCGAEC
cg01221209	-0.00649528		Supplementray Data 2: CpG Coefficients for the ridge-penalized methylation index using the top 8,000 features
rs1495031	0.000232223
cg02772121	-0.00734802
rs133860	0.00139421
cg08822897	-0.00661668
rs715359	0.00129163
cg05016408	0.00523724
cg27586797	-0.001413
cg18177414	0.00511155
rs10033147	0.00345011
cg10903903	0.00806075
cg21201401	0.00134482
cg00177787	-0.00795227
cg00446123	0.00164492
cg18782604	0.00918376
rs1510480	0.00124722
cg24169669	0.00465254
rs10882854	0.00221145
cg24886257	0.00413493
rs6991394	-0.00275697
cg15219228	0.0024505
rs213028	-0.000168658
cg07405182	0.00658241
cg19384241	-0.00140862
cg07489502	0.00557391
rs5926356	-0.00201694
cg06083330	0.00410964
rs5987737	-0.000758136
cg02852670	0.00523634
rs6982811	0.000445655
cg02202923	-0.00597139
cg20513976	0.00124942
cg27260772	0.00380239
cg27341866	0.000380677
cg12374721	0.00679103
rs6546473	-0.000848913
cg17840719	0.00472438
cg25958911	9.09e-05
cg00494919	-0.00475675
cg08269402	0.00243712
cg05661282	0.00754257
cg02694576	0.0016363
cg15775406	-0.00432736
cg23591463	-0.00108566
cg08881175	-0.00590504
cg16349093	-0.00169994
cg21587238	0.0079916
cg27412857	-0.00168932
cg07037412	-0.00395945
rs1484127	-0.00101405
cg05809668	0.00471917
cg21265548	0.00342335
cg26695758	-0.00416221
cg01561304	-0.00163621
cg03738025	0.00572768
cg27377289	-0.00120775
cg05982460	-0.00499371
cg04397884	-0.0023311
cg07792478	0.00594626
rs1414097	-0.000224797
cg20935165	0.00735931
cg00669623	-0.00349243
cg09887059	0.00511955
cg25153741	-0.00167727
cg21143896	0.00324421
rs2804694	0.000924985
cg16765600	-0.00660173
cg04987122	0.000572762
cg13539545	0.00502165
cg04486940	0.0022148
cg25981329	-0.00340805
cg27228272	0.0015213
cg01022219	0.00345255
cg00857907	-0.000993888
cg19206146	0.00572286
cg06474225	-0.000766661
cg25224048	0.00507372
cg20312012	0.000676606
cg18698788	0.00528786
cg26284735	-0.00195767
cg08958294	0.0057044
cg01666796	-0.00088512
cg23063647	0.00514719
cg19767548	-0.000588761
cg05171197	0.0042451
cg11661493	0.000542132
cg11438039	0.00615615
cg13052638	-0.00198941
cg06051311	-0.00787919
rs1510189	0.000969841
cg10365886	-0.00254952
cg14985891	-0.0011354
cg03457729	0.00498106
cg27549186	-0.000284689
cg17247026	-0.00523453
cg24924577	-0.00204712
cg00840332	0.0072226
cg04911180	0.00720343
cg13703871	0.00527724
cg24028809	-0.00185598
cg23049458	0.00625803
cg04848555	-0.000466707
cg06765217	0.00499146
cg10512951	0.000654726
cg00793935	0.0047853
rs5931272	0.000720535
cg21549195	0.00511129
cg16728539	-0.0033257
cg03014326	0.00316356
cg09858188	0.00121353
cg03731268	0.00558774
cg07097722	0.0013634
cg19401033	0.00430292
cg05856321	-0.000807466
cg10982443	0.00443792
cg14496282	0.000228956
cg11213690	0.00490383
cg19933311	-0.0013719
cg24843380	0.00435105
cg14332815	4.99e-05
cg12422154	-0.00677984
cg05321594	-0.00242675
cg18356785	0.00695218
cg24879782	0.00024169
cg16454852	-0.00363826
cg03846076	0.000456192
cg24980653	0.00416614
cg12963168	0.0171729
cg02758612	0.00364003
cg00502926	-0.0011464
cg03714619	0.0044138
cg12671632	-0.00260675
cg05848579	-0.00369314
cg18147485	0.0023059
cg06424065	0.00420723
cg05528899	7.43e-05
cg07277756	-0.00920464
cg13340765	-0.00190974
cg09465698	0.00485565
cg14279856	-0.000801871
cg08513547	-0.00273575
cg02349468	0.000929477
cg16284674	-0.00291502
cg06463958	0.00175226
cg13411789	-0.00678616
cg01175550	-0.000222472
cg18267049	0.00583041
cg14859874	-0.000263455
cg19968840	0.00397507
cg25774643	0.00311504
cg20232986	0.00725481
cg02132667	0.000957647
cg03679755	0.00606594
cg05471495	0.000263596
cg18384778	0.00540097
cg13180315	0.000497317
cg18675097	0.00689712
cg26709988	-0.00216438
cg16391955	0.00590654
rs4742386	0.00130247
cg22719241	0.00214529
cg13005202	-0.000726496
cg21959598	-0.00300017
cg06251348	0.00358533
cg08065231	0.00476332
cg13563298	0.000323405
cg08566455	0.00616576
cg12793924	0.0100138
cg26444528	0.00554201
cg20638896	0.00466322
cg04974290	0.00471288
cg26922917	-0.00102291
cg00767010	0.00582927
cg00249511	0.00319674
cg16035036	-0.00421798
cg06813419	-0.000625408
cg06173663	0.00620303
cg13585930	-0.00260699
cg15439725	0.00667942
cg16104076	0.000737173
cg15790037	0.00372473
cg20148575	0.000283279
cg06594404	0.00506714
cg02829743	0.00685254
cg13208922	0.00541238
cg07541744	0.00428047
cg13551535	-0.00357207
cg20429981	0.00442892
cg20137991	-0.00443149
cg07805542	-0.00237656
cg16458866	0.00538208
cg11997468	0.00123337
cg24884703	0.00472507
cg13413719	8.09e-05
cg26132774	0.00579229
cg13480937	-0.00195779
cg07795766	0.00323392
cg20683445	0.00116684
cg12444411	0.00261751
cg07592519	-0.0019085
cg12892506	0.00363055
cg21994818	-0.0021125
cg18833880	-0.0022937
cg21414902	0.00472281
cg11862144	-0.00310737
cg12883279	-0.000208565
cg18582260	-0.00511582
cg24100841	0.00560518
cg05928342	0.00467941
rs7746156	0.00263357
cg07316846	0.0044818
cg11611580	1.22e-05
cg07953015	0.00727494
cg01893212	0.00122031
cg09578475	0.00383138
cg09765089	0.00204304
cg13067553	0.00868463
rs798149	-0.00154071
cg26765743	-0.00551608
cg03834767	-0.00396266
cg06081580	-0.00435066
cg13223682	-0.000597648
cg07524919	-0.00281986
cg04397593	-0.000900972
cg09170112	-0.00298666
cg10160614	-0.00172515
cg16125725	-0.00105446
cg24258712	-0.00571837
rs845016	0.000443431
cg00910015	-0.00514475
rs1019916	-9.45e-05
cg02766845	0.00222058
cg12148647	0.00154847
cg05404698	0.00434004
cg25072766	-0.000763277
cg18155853	-0.00571876
cg26579550	-0.000592588
cg21790626	0.00537485
rs3818562	-8.74e-05
cg24504927	0.00409706
cg06413087	-0.00204598
cg09556826	0.00454008
cg17547742	-0.00221173
cg10784273	-0.00379875
cg14977069	0.00160393
cg14644001	0.00498925
cg20707126	-0.00137736
cg26738880	-0.00438135
cg23184226	-0.000551901
cg03130418	-0.00542473
cg04209913	-0.000487063
cg03686593	0.00465061
cg20871586	0.00256299
cg04927931	0.00597356
cg09985802	-0.00205958
cg08189989	0.00328887
cg02561912	0.00291473
cg15700197	-0.00422639
cg09480470	-0.000846145
cg23397013	-0.00355168
cg16066008	0.00228907
cg01075271	0.00631692
cg23064609	0.00345941
cg02051771	0.00440963
cg14633892	-0.00121185
cg14428146	0.00414128
cg17402060	0.000493091
cg14626309	0.00534419
cg17734878	0.0020434
cg24281267	0.00291738
cg02858066	-0.00242007
cg11610925	-0.00278082
cg15902390	0.000662993
cg08190858	0.00393921
cg02330683	0.00422791
cg17372657	-0.00790768
cg10981439	-0.00277655
cg23325963	0.00445083
cg06653796	0.000487119
cg25136495	0.00690968
cg17857870	-8.82e-05
cg26251325	0.0045264
cg02467990	0.00124597
cg06471596	0.00641393
cg13760060	-0.000747042
cg10786876	-0.00481793
cg22157087	0.000149996
cg12378187	0.00585057
cg10886334	0.0171331
cg14558529	0.0066152
cg16231906	0.0225059
cg21063722	0.00567129
cg26360197	0.00269519
cg26160564	-0.00698136
cg00391030	0.00119933
cg27049766	0.00561335
cg21328082	-0.00310302
cg08393041	0.00679375
cg04403423	-0.00101472
cg13793580	-0.00628417
cg12481212	-0.00230388
cg14106234	-0.00601687
cg13878360	0.00286432
cg17384889	0.0047202
cg03906681	0.00220615
cg03661929	-0.00329647
cg17271974	0.000118404
cg11347582	0.00652858
cg25437886	8.91e-05
cg13699355	0.0046708
cg04849842	0.00164316
cg17578639	-0.00376961
cg20608895	-0.00409807
cg17774559	0.00481984
cg21582112	0.000320747
cg21771200	0.00524125
cg02231590	-0.00230977
cg23250574	0.00440267
cg06404175	0.00605299
cg24847685	0.00393083
cg19486070	-0.00652406
cg05787063	-0.00404058
cg26809635	0.00344682
cg17117459	-0.0058587
cg03795574	-1.05e-06
cg27527798	-0.00421507
cg15055553	0.00366812
cg14278853	0.00390245
cg01181863	0.0022718
cg14283758	0.00336938
cg16476975	0.00203334
cg26669897	-0.00251488
cg27011480	0.000165074
cg20092531	0.00314582
cg17560015	-0.000401438
cg07015803	-0.0026059
cg24979288	-0.00083117
cg16419441	0.00471125
cg25277723	0.00461659
cg18617005	0.00435739
cg26088333	-0.00303822
cg21762788	0.00409897
cg01957732	4.33e-05
cg26010734	0.00249153
cg09275693	-0.00266441
cg04109898	0.00304998
cg13459217	0.00183862
cg18813601	-0.00693399
cg02081006	0.00259173
cg24025550	0.00276326
cg06457736	-8.12e-05
cg07355189	0.0058084
cg16270399	-0.00133085
cg10120897	-0.00498497
cg15397593	0.00165559
cg27592331	-0.000367532
cg23705155	0.00409417
cg14253605	0.000395208
cg01337207	-0.00381884
cg10439246	-0.00813729
cg03117976	0.00400207
cg10794257	-0.000584784
cg13046832	0.00557522
cg10811045	0.0029371
cg01031101	0.0064269
cg23919844	0.000648027
cg02338778	0.00172404
cg21711333	0.0124403
cg07124687	0.00534084
cg00697658	0.00546107
cg22304522	-0.004499
cg03554573	0.000938468
cg13023870	0.0056929
cg10590861	0.00296446
cg13045134	0.00242528
cg16762030	-0.00061538
cg02657401	0.00501215
cg21785034	0.00172283
cg17130982	-0.00482317
cg11428546	0.00137842
cg26365545	0.00376362
cg24191264	0.00156302
cg26597242	0.00510989
cg04811534	0.00547204
cg27275023	0.0043668
cg08823240	0.00209711
cg02131853	-0.00277393
cg09555124	0.00118191
cg14208234	0.00734997
cg10604373	0.000296085
cg19125370	0.00909817
cg01142676	-0.000254309
cg19607165	0.00617675
cg06520521	0.00361617
cg19635505	0.00577612
cg17921924	-0.00137504
cg22789769	-0.000623573
cg01268824	0.00626282
cg23598886	-0.000693253
cg07028396	0.00476011
cg03497652	0.00300086
cg20688651	-0.00749667
cg08862890	0.00187226
cg22186831	0.00436994
cg17951878	-0.00181956
cg26783057	0.00387381
cg23497611	-0.00176492
cg03526459	0.00521557
cg24631526	-0.000187159
cg06060135	0.00414656
cg25784280	-0.000275833
cg06236559	-0.00421219
cg26718707	-0.000511635
cg12260798	0.0039855
cg15466952	-0.00258723
cg15811515	0.00567092
cg15732840	-0.00109951
cg18294691	0.00506847
cg02346790	0.0021556
cg22558291	0.00374682
cg04561791	-0.00414906
cg02282631	0.00892818
cg06965373	-0.000625156
cg05883269	-0.00406484
cg12559197	-0.000201537
cg12313892	0.00276817
cg12645852	-0.00134977
cg14534279	-0.00605329
cg16234986	0.00551583
cg17467525	-0.00761614
cg13435834	0.00354546
cg24663971	-0.00622817
cg15346191	-0.000518861
cg25339566	0.00475083
cg20670679	-0.00238939
cg00751332	-0.00607838
cg15661753	-0.000944849
cg07486474	-0.0072
cg18249580	0.0017422
cg07676859	0.00310012
cg17580045	7.55e-05
cg10109500	0.00367835
cg08416194	-0.000307806
cg17241776	0.00431156
cg10869531	0.000832174
cg17949402	-0.00701861
cg12040201	0.00146949
cg23180938	0.00510631
cg15691325	-0.00018403
cg26863750	-0.00412295
cg27628340	0.000988002
cg16807089	0.00325771
cg03602071	0.000917043
cg21123519	-0.00337221
cg04689061	0.00102494
cg23244790	0.00463468
cg04998634	0.00275155
cg16328106	0.00374288
cg08923594	-0.00140239
cg16887264	0.00522742
cg18458509	-0.00565455
cg22747746	0.00487156
cg05730975	-0.000652285
cg26860604	0.00233244
cg13862711	0.0061245
cg07128416	0.00441737
cg14044785	0.00181435
cg07281377	-0.00239169
cg06878787	0.0614742
cg13933262	0.002758
cg10667895	-0.000784288
cg20034792	0.00447549
cg12014181	-0.00170927
cg25200152	0.00706605
cg21398111	-0.00207517
cg05000761	-0.00944703
cg24997231	-0.00165195
cg09122096	0.00474068
cg04424885	0.000328825
cg14231297	0.00496255
cg06202737	-0.00692068
cg15703970	-0.00521212
cg16700716	0.00293078
cg20765408	-0.00612977
cg17824906	0.00239722
cg22627841	0.00489739
cg18411108	-0.00252494
cg03692651	0.00465462
cg12922751	-0.00076491
cg19495428	-0.00530831
cg17450733	1.42e-05
cg21195256	0.00425426
cg04890607	-0.00112783
cg22348992	-0.00386095
cg03772567	0.0024944
cg25239095	-0.0063765
cg11401794	0.001453
cg03596016	0.00140849
cg17132517	-0.000986307
cg10966440	-0.00489899
cg21443699	0.00139672
cg22400703	0.00369888
cg01189072	0.00237661
cg22524061	0.00442113
cg04636269	-0.000700952
cg09038183	-0.00427143
cg20785336	-0.00154708
cg09050058	-0.00502964
cg24157392	0.0043521
cg12333160	-0.00655208
cg24686551	-0.00557538
cg00436476	0.00232891
cg27598107	-0.000750238
cg05919685	-0.00542299
cg01477985	0.00166874
cg06271630	-0.00489152
cg07877964	0.000911567
cg16768018	0.0063882
cg19598584	-0.00213437
cg20072171	0.00250179
cg03464229	-0.00126731
cg25900280	0.00519835
cg06748146	0.000920298
cg00301372	-0.00243673
cg15673034	0.00163193
cg02285791	0.00547434
cg02448597	-0.0004741
cg06411879	-0.00385335
cg14151158	0.00301044
cg21425842	0.00546042
cg00525277	-0.00121857
cg21692450	0.00319912
cg07480373	0.0205539
cg22617773	0.00409152
cg08554603	0.000886885
cg03965496	0.00522107
cg11796219	0.000552104
cg27177554	0.00382888
cg12961080	0.00124169
cg05024715	-0.00326436
cg13051700	-0.000381737
cg07152216	0.00408463
cg18749990	-0.000161459
cg10356410	-0.00312996
cg22158650	0.00226872
cg01255513	-0.00511238
cg02003183	-0.000995677
cg08304190	0.00429937
cg15265085	-0.000593191
cg11008003	-0.00358988
cg21727223	-0.00265207
cg10061129	-0.00144189
cg01491071	9.18e-07
cg17639394	0.00315087
cg03152121	-0.00270985
cg25368103	-0.00403308
cg07655948	-0.00479526
cg00709979	-0.00428077
cg08313393	0.0039477
cg02387803	0.00505263
cg09662496	-0.00433063
cg07366506	-0.00723926
cg12626589	0.00081746
cg12114200	-0.00189887
cg17862447	-0.00238638
cg18197392	0.00308622
cg27228562	0.0610275
cg18404706	0.00537479
cg08222702	0.000152007
cg04425920	0.00310017
cg09265054	0.00202914
cg06911744	-0.00303772
cg13523819	0.0024542
cg17696563	-0.00626733
cg17218270	-0.000130529
cg20560283	0.00137666
cg19841005	0.00184054
cg21603534	-0.00298622
cg03529261	-0.000613989
cg24211976	0.00510445
cg07093428	-0.00086049
cg14470895	0.00529258
cg11383134	0.0149527
cg18502142	0.00312742
cg18618429	-0.00374383
cg18507379	0.00480361
cg22620090	0.00880278
cg23746497	0.00540298
cg02805025	0.00180502
cg00007326	-0.00537484
cg11946719	0.0010937
cg02442572	-0.00530201
cg16233797	-0.000854791
cg13023623	0.00602073
cg17778883	-0.00218603
cg16707405	0.00506628
cg20802509	0.00190345
cg15160263	0.00651
cg24258529	-0.00159536
cg26266427	-0.00338462
cg01940297	0.00303776
cg09632273	0.00275317
cg11358405	-0.000449858
cg10192893	0.00195586
cg19082496	2.76e-05
cg14476745	0.0095595
cg21150921	-0.000758491
cg15339605	-0.00383425
cg00932063	-0.00207355
cg16151261	-0.00453355
cg06841648	0.00079541
cg22405653	-0.00526413
cg12075498	-0.0011746
cg25570913	0.00308599
cg17094363	-0.00112155
cg27407147	0.00453491
cg23076870	-0.000496243
cg01978237	0.00578017
cg07563033	-0.00196481
cg05639246	0.00609569
cg19250799	0.00175008
cg06496344	0.00301175
cg26232247	-0.00233017
cg06572465	0.00430252
cg26572992	0.000938254
cg14302214	-0.00680994
cg27230882	-0.0044953
cg17203063	0.00323133
cg01370759	2.85e-06
cg20555674	0.00382256
cg08302325	-0.00322265
cg22861116	0.0035396
cg11410436	-0.00329168
cg24057107	-0.00237345
cg13372658	-0.00196768
cg24932585	0.00644549
cg15986919	-0.00191849
cg02253760	0.00394845
cg11118440	-0.000404414
cg10216717	-0.00490102
cg15729404	-0.000930457
cg12290311	0.00689622
cg00903308	-0.000507551
cg13499923	-0.00390301
cg01024458	0.000915415
cg14850784	-0.00576666
cg13356896	0.00725265
cg18130044	0.00520593
cg15063726	0.0139759
cg04414975	-0.00378659
cg23031196	-0.00152939
cg10136560	0.0014969
cg03479209	-0.00137866
cg11432962	0.00470499
cg06829686	0.00228895
cg16966315	0.00367896
cg23651889	0.00102011
cg17975443	0.00618064
cg03896589	-0.00207337
cg21179088	0.00602315
cg04825872	-0.00180757
cg26246807	0.00408222
cg08774009	-0.000451259
cg26790247	0.00599051
cg09363068	0.00166179
cg27615388	0.00610123
cg17267805	0.000777371
cg02155398	0.00623524
cg00493363	-0.000358313
cg10421979	0.00477561
cg02643433	-0.00214962
cg11791144	-0.00313928
cg04157272	-0.00205673
cg13495205	0.00249141
cg07635485	-0.00153332
cg25388528	-0.00484076
cg15135842	0.000354718
cg26799474	-0.00363234
cg23206032	-0.000232923
cg00379720	0.00512989
cg25305879	-0.000571579
cg04418647	-0.00231621
cg25485875	0.000549095
cg09108394	-0.00398149
cg05522011	0.000753438
cg19212949	-0.0032879
cg17785202	8.57e-05
cg03612357	0.00208413
cg23521140	0.00034217
cg06122871	0.00666999
cg26120073	-0.00279512
cg11586448	-0.0060776
cg27391679	0.0142304
cg23075337	0.00554723
cg11726648	1.76e-05
cg26978172	0.00347674
cg14235574	-4.64e-05
cg05353872	-0.00554419
cg20036996	0.000635137
cg06832898	-0.00384581
cg24946597	0.00103309
cg11747081	-0.00558274
cg07158503	-0.00109796
cg15415452	0.00406561
cg09643139	-0.00050264
cg15975865	0.00613852
cg16563255	0.000298125
cg21935981	0.00273692
cg21752211	-0.000154377
cg23720064	0.00451811
cg21865657	0.000982214
cg26309929	0.00479766
cg26768584	-0.0011292
cg02421734	-0.00458172
cg27466845	0.00167428
cg04511041	0.00409843
cg01571001	0.00199282
cg04612444	0.00516238
cg13655250	-0.00259569
cg05297854	0.00361711
cg18403361	0.000114048
cg07982896	-0.00432614
cg08074534	0.0069684
cg00161791	-0.00222682
cg18187200	-0.00641186
cg04499701	-0.00220457
cg24757310	0.00308389
cg11597902	-0.00236285
cg25741487	0.00248594
cg17504394	-0.000746233
cg00563824	0.00607692
cg19115204	-0.0022167
cg01544903	0.00333346
cg22052566	0.00144614
cg03602280	0.00602432
cg02769145	0.00217905
cg12129480	-0.00423534
cg23936766	0.00162809
cg13021619	0.00395943
cg24496841	-0.000437513
cg16042259	0.00569202
cg27583922	-0.00112523
cg19695507	-0.0025965
cg16528345	0.00176224
cg23989821	0.0039337
cg19097880	-0.00154035
cg25113237	0.00424342
cg24882324	-0.00172594
cg25790133	0.0089749
cg02707799	0.000122607
cg04800142	-0.00669348
cg04834204	-0.00414702
cg05870739	0.00406712
cg06378107	0.00526805
cg10961733	-0.00345127
cg06525347	-0.000568444
cg16439198	0.00333315
cg08265495	-0.00140161
cg17239057	0.00352705
cg15159588	0.0191333
cg19876814	0.00513059
cg17942666	0.00410736
cg20395967	0.00413728
cg26708220	0.000241324
cg23174662	-0.00218733
cg13750264	-0.00597035
cg24304093	0.00516182
cg20703122	-0.00122258
cg25707429	-0.00443571
cg23508201	0.00156334
cg04389897	0.00633452
cg10800346	-0.0017307
cg08655871	-0.004888
cg20928945	-0.00114262
cg11855615	0.00769136
cg21058511	-0.00103157
cg17173816	0.00296315
cg23017002	-0.00177663
cg18641463	0.0039993
cg23373978	0.000389572
cg18658231	-0.00534829
cg05979170	0.00264683
cg18803104	0.00488632
cg10663765	0.00799899
cg16681083	0.00347874
cg26418099	-0.0031277
cg16686273	0.00177785
cg03148503	-0.00697275
cg00863893	-0.00115393
cg05057720	0.00735747
cg23581088	0.000636237
cg13991834	-0.00271359
cg24730157	-0.000985256
cg18183671	-0.00491283
cg15257836	0.000252473
cg27288226	0.0081634
cg19351954	-0.00149268
cg08668790	0.00631409
cg26018685	-0.00121863
cg11414017	-0.00285176
cg00629585	-0.00130519
cg14891410	0.00403194
cg05490366	0.000445033
cg16439324	-0.0056199
cg09493063	0.00154027
cg19389293	0.00207779
cg09753126	0.0129091
cg22399133	0.00343434
cg11650763	0.00196137
cg12547166	0.00283787
cg13765939	0.0017119
cg14696926	-0.00406037
cg15521790	-0.00183775
cg17588713	-0.00493459
cg17662683	-0.00228992
cg23829024	0.00316724
cg19081101	0.00199382
cg01104724	0.00304156
cg03462699	-0.00165941
cg02246055	0.00316785
cg04645070	-0.00108044
cg14286208	0.00708642
cg07201475	-0.00225063
cg25732462	0.00431714
cg07698804	3.96e-05
cg26885268	0.00554324
cg12427162	-0.000743498
cg09419444	0.00207907
cg25432792	0.000730121
cg11174855	0.00311604
cg00172603	0.00181058
cg12363903	-0.00159835
cg04882394	0.00364001
cg14885748	0.00430327
cg04904331	0.00172987
cg18716635	-0.00368299
cg06867089	0.00249919
cg22730004	-0.00436198
cg19626253	-0.00329171
cg25206071	-0.00303516
cg20784693	-0.000649298
cg12108912	-0.00228284
cg20807254	0.00210974
cg14854474	-0.00279445
cg27501878	0.00171413
cg17284804	0.00563891
cg05754179	-0.00027434
cg18010718	-0.00245469
cg23290344	0.00601306
cg26232553	-0.000754223
cg00921219	-0.00255488
cg07493874	0.00413282
cg06353345	-0.00398037
cg14210311	0.00245985
cg08566882	-0.0035317
cg14419194	-0.00110541
cg09307985	0.00475551
cg16361302	-0.000960723
cg13407335	0.00341855
cg24058604	-0.00232973
cg22192069	-0.00336553
cg24916358	-0.00315225
cg23248887	0.0029941
cg25158320	0.000392438
cg02578087	-0.00407426
cg15928680	0.00324254
cg02798576	0.00511941
cg17009069	-0.000968405
cg06335867	0.00319254
cg18728780	0.00143939
cg10634728	-0.00490932
cg26024874	0.00103694
cg16664405	0.00459296
cg01992382	-0.0017807
cg19112186	0.00509267
cg02737268	-0.00133624
cg19449565	0.00351243
cg03329597	-0.00134307
cg22759823	0.00310514
cg07427475	0.00201388
cg00334063	0.00521646
cg08162124	0.00264488
cg00713400	0.00324196
cg08202754	0.000541903
cg00851394	-0.00611826
cg09187338	-0.00267969
cg04727521	-0.00509985
cg10694914	-0.00115323
cg13692446	0.00303053
cg02027945	0.00270865
cg15514918	-0.00301965
cg05334416	-0.00189411
cg17555825	0.00792997
cg05825244	0.00137949
cg18724430	0.00523018
cg09493505	0.00177332
cg24158187	0.00297404
cg20821424	0.000982899
cg04193970	0.00378333
cg22334059	-0.000649779
cg04967578	0.00252236
cg23677243	4.33e-05
cg10703826	0.00393543
cg00668937	-0.00196595
cg14523847	0.00280733
cg03827835	0.000831261
cg15368905	0.00287165
cg09920172	-0.000711127
cg25095032	0.00299462
cg11774624	0.00170641
cg25340966	0.00442145
cg14165142	-0.00222508
cg04923174	-0.00385122
cg18264728	0.00312774
cg05415729	-0.00368973
cg23250795	0.00386228
cg08296730	-0.0047499
cg23939096	-0.00187263
cg10435816	0.00310141
cg27005749	0.000662043
cg11115235	0.00489441
cg00851761	-0.0011855
cg11521470	-0.00837817
cg16351957	0.00337156
cg11642106	0.00391481
cg21055554	-0.00204569
cg12582008	-0.00240249
cg22626683	0.00173328
cg15209566	0.00410775
cg08856529	0.00162674
cg16375290	0.00379359
cg10890302	-0.00114988
cg17201760	0.00482874
cg11076902	-0.00297863
cg20998319	0.00618247
cg18972885	0.00335159
cg22076123	-0.00531969
cg20427486	-0.00171965
cg27475652	-0.00351928
cg22943986	-0.000577932
cg03151810	-0.00476293
cg26402660	0.00188541
cg05845376	0.00880103
cg01646268	0.00281711
cg05937737	0.00353118
cg12212311	0.00176508
cg10253847	0.00409562
cg20457051	0.00154181
cg10682957	0.00187281
cg00903371	-0.00292402
cg15084543	0.00268352
cg04388989	0.000864749
cg22732749	0.00389565
cg06005892	-0.00270852
cg25541968	-0.00415956
cg08428292	-0.00414857
cg25691167	0.0043541
cg10210594	0.00660229
cg14065115	0.00432014
cg21488876	0.000883939
cg15804426	-0.00593071
cg06758255	-0.000781443
cg16865446	0.00361771
cg09382107	0.00237206
cg17885226	0.00445466
cg14143723	-0.000820038
cg18664869	0.00285782
cg17862558	-0.00121404
cg25135457	-0.00370891
cg20882260	-0.000950726
cg02576528	-0.00576674
cg01178624	0.00730621
cg08260959	0.0057149
cg01862311	-0.00345012
cg13023646	0.00508262
cg02000808	-0.000910433
cg19653212	0.00384035
cg04302618	-0.00135055
cg22282405	0.00367981
cg10900049	0.0102056
cg23807890	0.00518826
cg13979884	-0.00771416
cg24362812	0.00480873
cg21695830	-0.00137691
cg03221366	-0.00198795
cg25521400	0.000592234
cg07160746	0.0057345
cg27057027	0.000799425
cg08850461	0.00368587
cg00137385	-0.0015788
cg10466011	-0.00398391
cg01368900	0.00191186
cg24245418	0.00445888
cg07297039	0.00209986
cg25352836	0.00387067
cg11617144	0.000898433
cg07310849	-0.00407791
cg14114546	0.000842219
cg07907386	0.00370012
cg15034393	-0.0143548
cg09267188	-0.0031263
cg21983520	-0.00151611
cg12877723	0.00445627
cg22793142	0.00250674
cg14768785	0.00497228
cg25363807	0.00085635
cg15627145	-0.00233928
rs4331560	-0.00187747
cg18460422	-0.00537127
cg02205193	-0.000505793
cg20647610	0.00474886
cg08862452	0.000989524
cg23323297	-0.00325305
cg09893465	-0.00104256
cg00444390	-0.00245478
cg12033216	-0.001639
cg05949640	0.00660787
cg18022893	-0.001335
cg11157253	-0.00374533
cg18365406	0.00120053
cg12702981	0.00306086
cg20375320	-0.00140048
cg14085715	-0.00273246
cg21912448	-0.000358804
cg15020206	-0.002709
cg26938676	-0.000688314
cg19717640	-0.00555175
cg27428551	0.00064646
cg24945701	0.00484631
cg03081173	-0.00059182
cg04543008	0.00460818
cg07930539	0.000228369
cg04651781	0.00534395
cg08356028	0.00212259
cg06544405	0.00431165
cg08627352	-0.00324258
cg11379081	0.00557279
cg11832020	0.00310941
cg11921736	0.0037515
cg14353569	0.00239169
cg12186839	-0.00521146
cg14592474	0.00262885
cg18121003	0.00323053
cg14974749	0.00052628
cg21789085	-0.00380162
cg17090968	-0.000981221
cg17774764	0.000231119
cg11274778	-0.00629352
cg25878057	-0.00292278
cg13578134	-0.00234586
cg26089877	-0.00117002
cg18568589	0.00386128
cg27141509	-0.00164402
cg18781988	0.00315567
cg27577527	0.00650208
cg23206461	0.00769143
cg00576936	-0.000898076
cg26492368	0.00637244
cg01919011	0.000114392
cg26800915	-0.00320627
cg06145336	0.000476563
cg15454698	-0.00641771
cg13391820	0.000638572
cg19961043	0.0042521
cg15174682	1.12e-05
cg21233675	-0.00484692
cg20002901	-0.00137166
cg26446499	0.00186905
cg20249252	0.0026574
cg27295118	-0.00430701
cg25702651	-0.0012559
cg00063174	0.00590034
cg00182893	-0.00392125
cg00459623	0.0041621
cg00569673	0.00283261
cg01159194	-0.00410466
cg07113642	0.00119005
cg03234732	0.00474628
cg12807764	-0.00328793
cg06495961	0.00333512
cg14178013	-0.000941198
cg10685128	-0.00296868
cg26281921	0.0188826
cg12373208	0.00360621
cg27268352	-2.5e-05
cg17315844	-0.00456842
cg02555585	0.0078321
cg18686665	-0.0051093
cg08573687	-0.00203284
cg19312667	0.00432828
cg17569842	0.00164633
cg04658841	-0.000629657
cg26398467	0.00335054
cg15411272	0.000407192
cg26836696	0.0043393
cg18614510	-0.00211289
cg00206063	-0.00616531
cg25132276	0.00496371
cg02286091	0.00433126
cg02696067	-0.00123964
cg02930348	-0.00587024
cg13712154	0.000617337
cg03532926	0.00400021
cg14055970	0.000112516
cg07199834	-0.00309536
cg22249046	0.0328459
cg08190125	-0.00555953
cg03011535	0.0019672
cg08377819	0.00500424
cg03716032	-0.00176007
cg11152263	-0.00324898
cg07997575	-0.00065099
cg25554212	-0.00234217
cg09501509	0.00128793
cg27032232	0.00326863
cg17004353	-0.000590602
cg10643982	-0.00463786
cg17453767	1.85e-05
cg12387154	0.00196193
cg18158670	-9.67e-06
cg12934884	0.00260862
cg22435313	0.00179078
cg13163930	0.00797709
cg23344395	-0.00102315
cg19554569	-0.00292476
cg01000615	0.00761146
cg19664945	0.00497035
cg05447008	0.00160054
cg00169897	-0.00835145
cg08442823	-0.00389366
cg00221709	-0.00275811
cg09885502	-0.000651422
cg01140416	-0.00478766
cg12497374	0.00274768
cg02283042	-0.00405558
cg13261713	0.00210022
cg03579179	-0.00474502
cg15514380	-0.00115158
cg03774288	-0.00479388
cg18067520	-0.000519422
cg05054998	0.00474561
cg22490780	-0.000808017
cg05582719	-0.00283198
cg27020690	0.00340513
cg12134633	0.00274202
cg05921905	-0.00166448
cg15409097	0.00309285
cg12613107	0.00466285
cg18764008	-0.00026163
cg16404371	0.00705356
cg20941184	-0.000573325
cg16581738	0.00430486
cg23045908	0.00398574
cg17486860	0.0030964
cg24587601	0.00295127
cg18140268	0.0112393
cg09727050	0.00124968
cg19760241	0.00494747
cg09780964	-0.000936447
cg21757820	-0.00279045
cg10582968	0.00125049
cg27573308	-0.00319091
cg11411884	0.000781625
cg00282510	0.00571496
cg16574134	0.000198111
cg03983645	0.00310933
cg19149264	0.00509367
cg17518550	-0.00540955
cg21095280	-0.00358865
cg19619405	0.0025029
cg23760945	-1.35e-05
cg21851351	0.0059218
cg01461211	-0.0037306
cg22947965	-0.0040228
cg03143046	-0.00385331
cg23619365	0.00509889
cg03857198	-0.00454103
cg26151467	0.00645717
cg05793280	0.0012967
cg02768721	-0.00493648
cg06103394	-0.00371363
cg04544267	-0.00251111
cg11487526	0.00116683
cg05090759	0.00221599
cg11800608	-0.00410818
cg05091238	0.00524838
cg12031740	-0.00301952
cg07682515	-0.00421042
cg12045829	0.00275915
cg07984133	0.00458432
cg17775091	0.000400049
cg09225287	-0.00425671
cg18560638	-0.000716873
cg11250081	0.0051175
cg24316515	0.00137662
cg14067761	0.00310965
cg26065488	-0.00193069
cg16199460	-0.0030017
cg27535538	-0.000519046
cg21519654	0.00287437
cg02046247	-0.00067459
cg24292761	0.00677112
cg05515866	0.00163153
cg25694807	-0.00184498
cg06868958	0.0211809
cg26697065	-0.00451327
cg07333715	0.000125467
cg27258050	-0.00548725
cg09061733	0.00286367
cg05180443	0.00416206
cg14418857	-0.00448983
cg09366519	0.000588998
cg19046826	0.00484537
cg19276014	-0.00113639
cg19416570	0.00552344
cg19717586	0.00200064
cg20636352	0.0031843
cg22830113	0.000570193
cg01395254	-0.00475571
cg03284113	0.00301299
cg12161959	-0.00417587
cg03314029	0.0012161
cg13300273	0.00621758
cg07653550	0.000793567
cg15292765	0.0030128
cg08610862	0.00501798
cg15822765	0.00465508
cg22772747	-0.000954839
cg23894086	0.00439707
cg26518861	0.00453216
cg00666696	-0.00395459
cg04704531	0.000765534
cg04122815	-0.0079044
cg05896714	0.0032888
cg05184519	-0.00494787
cg15477144	-3.89e-05
cg06106653	-0.00516441
cg17945153	0.00012778
cg15929797	0.00560261
cg23949574	-0.00186772
cg16034168	0.00275625
cg26048333	-0.00366403
cg16230625	-0.00530958
cg06059616	8.53e-05
cg16792302	-0.00219509
cg07352438	0.00101811
cg24624901	0.00431112
cg07555343	0.00528008
cg26602558	-0.00272966
cg13459498	0.00188415
cg01577083	-0.00546586
cg20737388	0.000907815
cg04883026	-0.00408058
cg24902339	-0.000626677
cg09374293	0.00640205
cg06585804	0.00215421
cg09979641	-0.0039548
cg08040395	0.000235047
cg11213574	0.00323878
cg08070200	-0.000326497
cg23081534	-0.00254763
cg08221350	-0.00227091
cg23283423	0.00331978
cg10342016	-0.00202916
cg25622154	0.00405985
cg12564698	0.000500208
cg20300343	0.00904695
cg05571581	0.00510638
cg24148304	-0.00195119
cg06574716	0.00335062
cg03325843	-0.000648045
cg06645921	0.00368266
cg06531379	-0.000364286
cg07207982	0.00411813
cg09516965	0.00230132
cg07916654	-0.00495486
cg13634319	-7.51e-05
cg09959150	-0.00373604
cg15037004	-0.000236465
cg10146929	0.00384572
cg15849060	0.000948894
cg14789818	0.00950606
cg17495912	-0.00425164
cg17299899	0.00492804
cg21659714	-0.00293382
cg22453826	-0.00522712
cg27539986	-0.000979072
cg23817893	0.00443862
cg04740359	-0.000561392
cg26104752	0.00360222
cg05057910	0.00340751
cg02401399	0.00305081
cg06528559	0.00161406
cg02561482	0.00511066
cg08641990	0.00289382
cg03409187	0.00474468
cg11198596	0.00029064
cg04553632	-0.00342795
cg16308790	-7.96e-05
cg07112131	0.00490993
cg17078883	-0.000855988
cg07495363	0.00475111
cg18803147	0.000322601
cg11130317	0.0042588
cg23256802	-0.00136784
cg17394649	0.00375573
cg24951886	-0.000824773
cg25026529	0.00229888
cg26893861	0.000363077
cg25416153	0.00341198
cg27661315	-0.000658225
cg00946921	-0.00617118
cg07039423	-0.000736224
cg11744021	0.00421295
cg07811110	-0.000472918
cg12506930	0.00673769
cg12042952	0.00035951
cg13584882	0.00476296
cg12669088	-0.000519589
cg14269191	-0.00355477
cg18245160	-0.00156033
cg15952487	-0.00481218
cg00415993	-0.00152338
cg16597737	0.00363943
cg03661567	-1.66e-05
cg19991916	-0.00488565
cg08100122	-0.0014598
cg20348196	-0.00462658
cg10303842	0.000246963
cg06014401	0.00428821
cg10923662	-0.00159657
cg07915921	0.00483189
cg11299371	0.00345176
cg12635602	0.00423179
cg13655303	-0.00423866
cg13314394	-0.00420155
cg15131258	0.000338149
cg18128536	-0.00471993
cg17038235	0.00532678
cg19848629	0.00327695
cg18522655	-0.000144399
cg23893406	-0.00369235
cg19236675	-0.000234682
cg01323777	0.00284706
cg19263868	0.000134605
cg08158952	0.00392499
cg20228636	0.00304728
cg10543582	-0.00305313
cg01196788	-0.000788537
cg14445389	-0.00327921
cg03140412	0.00038523
cg15854847	0.00421842
cg08134671	-0.00513466
cg18007837	0.00537182
cg09053680	0.00268346
cg18422371	-0.00462078
cg10708271	0.00312632
cg18638180	0.00544039
cg16283183	0.000515258
cg21004982	-0.00272421
cg17040800	-0.0632144
cg21214521	-0.00567228
cg17375396	-0.00289234
cg23014759	-0.00212891
cg20569893	0.000874036
cg24863335	0.0055069
cg23054189	0.00112995
cg05221167	0.00423569
cg26437697	0.00424645
cg08889009	0.00349397
cg04237663	0.00232244
cg09271709	-0.00280088
cg06073449	0.00160478
cg14200170	0.00318166
cg09662930	0.00158337
cg17102042	-0.00372587
cg13545297	0.00145273
cg17736443	0.00306966
cg16976628	-0.00311685
cg18334681	-0.00259943
cg18816534	-0.000657054
cg21581504	0.00447388
cg27577993	-0.000460171
cg26182253	-0.00502749
cg01180831	0.000325976
cg01959730	0.00294491
cg02299497	-0.00332689
cg08409642	-0.00183834
cg03749016	0.00473521
cg08823554	0.0570202
cg06710082	0.00322035
cg08991615	0.000565946
cg07865607	-0.00383991
cg09040994	0.007585
cg15312264	0.00527556
cg09046168	-0.000454124
cg17757602	0.00476732
cg09154591	0.00093065
cg18050634	-0.00200548
cg12499316	0.000698693
cg18170680	-0.00400566
cg15745944	0.00328604
cg20442379	-0.00345395
cg15797314	-0.000277257
cg26730050	-0.00335761
cg16672535	0.000848276
cg27438690	-0.00302662
cg17495130	0.00123419
cg00381745	-0.00209719
cg18826274	-0.00222598
cg03564727	-0.00463266
cg25735490	0.00122412
cg05790451	0.00338787
cg26795340	-0.000630836
cg11751707	0.00465295
cg01364935	0.0020963
cg20806725	-0.00524442
cg03345925	-0.00151831
cg20979737	-0.00641924
cg04894537	-0.00276673
cg23715830	0.00280823
cg06092502	0.00112313
cg24722073	0.00438435
cg06962944	0.00172752
cg24851364	0.0039176
cg26161708	0.00503046
cg15988970	-0.00140349
cg27393010	0.00425499
cg17052170	0.000756841
cg00663077	0.00411432
cg18729001	-0.000401744
cg02909446	-0.00217409
cg19675288	0.00188558
cg05950877	0.00436544
cg22081096	0.00301928
cg07048608	-0.0031495
cg23657388	0.00165384
cg13702953	-0.00579113
cg27366162	-0.000122273
cg14817655	0.00394828
cg03363242	-0.160035
cg19594666	0.0065254
cg03393607	-0.00301296
cg19730379	0.00349871
cg04075726	-0.00252234
cg20699586	0.0101182
cg19177627	0.00336028
cg22608082	-0.00345313
cg09050775	0.000241242
cg23850904	-0.00546962
cg11688093	-0.000532814
cg25147158	0.0041568
cg13471712	-0.000992542
cg25978327	0.00492721
cg14065857	0.00140231
cg27019731	-0.00402806
cg15346830	-0.00167336
cg00425918	0.00362066
cg18087803	0.000144079
cg05255275	0.0045973
cg18476766	0.000677727
cg06710785	-0.00312013
cg19593767	0.000972057
cg08084339	-0.00465203
cg22494035	0.00104225
cg08273362	-0.00927533
cg25609528	0.00347597
cg16151924	-0.0046823
cg27428208	-0.00178957
cg16763443	0.00669306
cg03295417	-0.00240761
cg19024599	-0.00200671
cg05115862	0.000826222
cg19407023	-0.00291982
cg05302386	0.00228222
cg22022580	0.00452942
cg06640593	-0.00424332
cg25493658	-0.00280732
cg13430755	0.00191174
cg25648436	0.00759633
cg15022051	-0.00103603
cg26422458	0.00265948
cg17117243	0.00281365
cg26960719	-0.00244787
cg19679865	-0.00138086
cg27039118	-0.0053552
cg19790877	0.00279184
cg00124045	-0.00273441
cg20631820	-0.000566402
cg00423453	-0.00529423
cg21820677	0.00135834
cg01218619	0.00413858
cg23289079	0.00226658
cg04360793	0.00194349
cg25334934	0.000471803
cg08462988	0.00366691
cg00159243	-0.00209704
cg09049251	0.00430937
cg01993552	0.00073877
cg12618806	-0.00433101
cg03224627	0.00167276
cg15618978	0.0045547
cg06962177	0.00203097
cg16509851	0.00485135
cg09452568	-0.00278888
cg16555417	0.00550764
cg10378735	-0.00152693
cg19397885	-0.00578451
cg14732324	0.00121461
cg21473142	0.00434986
cg15701794	-0.00208405
cg21663666	0.00272432
cg18554116	0.00270332
cg22592142	0.00488429
cg26328633	-0.00120802
cg24403845	0.00340234
cg27416863	-0.0038117
cg03143486	0.00429444
cg05296619	0.000159195
cg05486035	0.00370566
cg07561747	0.000999336
cg08755784	0.00231413
cg10274029	-0.00344215
cg13562266	-0.00266452
cg10491556	0.00221409
cg14496753	0.00758418
cg14050824	0.0136255
cg15508809	0.00462203
cg14188840	0.00129097
cg21472506	0.00329855
cg16375048	-0.000257188
cg22238122	0.0048244
cg17206393	-0.00431425
cg23302649	0.00182403
cg20000326	0.0481133
cg24525138	-0.00791603
cg21829783	-0.00192543
cg25057461	-0.00468462
cg23610213	0.000982055
cg27102141	-0.00936473
cg25740565	0.00285249
cg27105634	-0.00364423
cg26255314	-0.000833318
cg00097146	0.00487867
cg26541218	-0.00117547
cg01693350	0.00506595
cg27282397	-0.00245862
cg04402007	0.00385454
cg27653103	0.00246288
cg06041466	-0.00313956
cg03238075	0.002411
cg06551905	-0.00384651
cg04607131	-0.00313184
cg06679878	-0.0051401
cg10126205	-0.00045345
cg10534479	-0.00249137
cg11671363	-0.00593696
cg12235073	0.00406244
cg11951169	-0.00239981
cg16206344	-0.0022997
cg13325231	0.00701051
cg17514558	0.00640104
cg14416371	0.0021808
cg17850597	-0.00356965
cg17603288	0.000491185
cg19690984	0.00453285
cg23953176	0.000687229
cg02748089	0.00181631
cg01056242	-0.000107336
cg02925601	0.00573752
cg02668248	-0.000125536
cg03363161	0.00959439
cg12133664	0.00312132
cg06365535	0.00787353
cg15586392	0.00134004
cg07965110	-0.0052632
cg17611512	0.000568114
cg10910512	0.00605281
cg18543270	0.000950411
cg11334771	0.00470002
cg19170009	0.0041886
cg13408752	-0.00322241
cg21935519	-0.00205477
cg15595525	-0.00544463
cg25008795	0.00154935
cg16812893	-0.00437507
cg25606172	8.17e-05
cg21649629	-0.00238261
cg26104297	0.00241241
cg22610645	0.00404573
cg01096381	-0.000250962
cg24363820	0.0049551
cg02634861	0.00740848
cg27576576	0.00298906
cg02770751	0.00339134
cg05627029	0.00383168
cg04060561	-0.0025453
cg06750897	0.00331217
cg06166490	-0.000675327
cg07068674	0.00629145
cg09275704	-0.000253112
cg08898155	0.0066807
cg10037049	-0.00149386
cg16108230	0.00495821
cg13710613	0.00110572
cg16909733	0.00392703
cg14864167	-0.00164417
cg00134602	0.00230216
cg15617609	0.000629356
cg02119494	0.00307939
cg15720535	-0.000152472
cg04001520	-0.00310734
cg18294332	-0.000216842
cg04487296	0.00300427
cg25123362	0.000978954
cg05301470	0.00205302
cg26994377	-0.000407283
cg06847624	0.00194279
cg02346492	0.00171714
cg09627520	0.00640946
cg09164426	1.95e-05
cg11729848	-0.00263969
cg10586672	-0.000709538
cg12451530	0.00573318
cg14391419	-0.000699294
cg14171824	0.000876944
cg16834823	-0.00164727
cg16184827	-0.003862
cg21542078	0.000354533
cg17242596	-0.00419218
cg24141198	-0.00140777
cg17551002	-0.0033839
cg26034531	0.00174103
cg19585597	0.00515367
cg26210445	0.00158643
cg25383323	-0.00140376
cg01382105	-0.00310636
cg00856336	-0.0025788
cg01997461	0.0022599
cg03184290	0.00435721
cg05305327	-0.00152275
cg08516516	0.00414945
cg09675542	-0.000890659
cg10094691	-0.00541789
cg10624122	-0.00113618
cg11291003	-0.00111824
cg12039422	0.00115994
cg12021814	0.00658957
cg12175729	0.00147838
cg14979301	0.00280802
cg13608166	0.000226415
cg18268547	0.00696578
cg13841476	0.0371439
cg26844909	-0.00236847
cg19414630	-0.000286322
cg26995244	0.00118959
cg27648858	0.00134159
cg27093637	-0.00250289
cg08570243	0.00209824
cg02590401	0.00539319
cg09663111	-0.0034329
cg05104995	-0.00293895
cg06585566	0.00461363
cg07877987	-0.00285604
cg16578923	-0.00248314
cg10804656	0.00614485
cg23238315	-0.00082061
cg11144753	0.00387095
cg05574870	0.00348725
cg11770080	0.00318408
cg08241785	-0.00195707
cg12827262	0.00419198
cg11868461	-0.00295693
cg12099952	0.00440671
cg13446906	-0.00410101
cg13681496	-0.00234725
cg15285250	0.00458456
cg15196197	-0.00115181
cg21222178	-0.00476985
cg18326022	0.00120032
cg23111655	0.0037169
cg18975130	0.000271443
cg00495860	0.00347374
cg20146541	0.00152364
cg00927624	-0.00481127
cg21999229	0.00345478
cg04150495	0.00494684
cg00727675	-0.00144661
cg04556126	0.00466881
cg01076704	0.000645783
cg06204711	0.00557729
cg04294677	0.000808553
cg06325209	0.00396019
cg04988514	-0.000148757
cg08624093	-0.00369576
cg10365900	-0.00242742
cg09966455	-0.00563359
cg10580110	-0.00251097
cg11304383	-0.0024902
cg12509268	-0.00689265
cg11437784	0.00273956
cg16041798	-0.0014406
cg12656020	0.00317
cg22855020	0.000805601
cg13826452	0.00294934
cg26515213	0.000339878
cg14557064	-0.00346272
cg00033165	-0.00100553
cg15613420	0.00185492
cg01574513	-0.00373215
cg16401529	0.0025022
cg03224812	0.000159479
cg16990168	0.0071865
cg03228449	-8.92e-05
cg18488157	0.00439528
cg04977528	0.000915497
cg21627409	0.00600964
cg05604800	-0.000173814
cg21934189	-0.00486592
cg06716730	0.000464193
cg22288613	0.00544487
cg11456756	0.000952699
cg13861904	0.00110897
cg24884142	0.00275568
cg16447311	-0.00275876
cg26064774	0.00474956
cg19579005	-0.00579966
cg26777729	0.000995173
cg24062389	0.000673479
cg26843612	-0.00440339
cg24524285	0.0013655
cg01019971	0.00143038
cg03679504	-0.00151277
cg01040779	0.000667922
cg05313588	-0.00499529
cg02375289	0.0040483
cg05701418	-0.00850756
cg09613281	0.00246164
cg06334737	-0.00136784
cg09873164	0.00140755
cg13644317	0.0062686
cg09896900	0.00280619
cg20298668	0.00510043
cg10276869	-0.000970898
cg23097402	0.00290159
cg16535080	0.00999602
cg24627789	-0.00355488
cg17150898	-0.00194492
cg00872984	-0.00306136
cg17769084	0.000419526
cg02289020	-0.00474005
cg18338046	-0.00143362
cg02683759	0.00749098
cg19095568	-0.00324258
cg07805777	0.00470822
cg19869035	-0.00230714
cg14255981	-0.00270455
cg20414186	-0.00281771
cg17386213	0.00409671
cg21600258	-0.00207025
cg17493885	0.000743266
cg22097249	-0.000697464
cg18158151	0.00381337
cg23125200	-0.000381683
cg20114732	0.00275213
cg01901262	0.00396381
cg23801782	-0.00188777
cg03901576	0.000809664
cg00731785	0.00225871
cg04058837	-1.95e-05
cg00947599	0.00298397
cg05721476	0.0019202
cg02340083	0.00405155
cg05928849	0.000158746
cg04223420	0.00710528
cg07215504	0.00226922
cg04645914	0.00610232
cg11375112	-0.000480643
cg05159188	0.00357477
cg11452329	-0.00346796
cg08668316	0.00737879
cg22835724	-0.00240243
cg09540738	-0.00185312
cg25899154	-0.00712251
cg10603004	0.00455836
cg26985471	0.0519355
cg12001304	0.00344522
cg03274800	0.00222647
cg14703002	0.00420446
cg06048524	0.000973037
cg15167871	-0.00251431
cg08306303	-0.00136327
cg15175266	-0.00215048
cg12349571	-0.00140342
cg16891431	-0.00424154
cg13561855	0.00278903
cg20892260	0.00429465
cg14209244	0.00102259
cg01047025	0.00569724
cg15087907	-0.000242873
cg03174043	-0.00358514
cg16912563	0.000849126
cg05617980	0.00186169
cg17397493	0.00021157
cg08875705	0.00273941
cg18489009	0.0151924
cg13849419	0.00608116
cg21937377	0.000236543
cg14238376	-0.001824
cg17138769	0.00309184
cg02069592	0.00187962
cg17545346	0.00329789
cg03556669	-0.00169734
cg18423210	-0.00347834
cg03821121	-0.00770373
cg18579862	0.00404795
cg07661704	-0.00125275
cg19530700	-0.0034514
cg10687087	-0.00203098
cg20234976	0.00704639
cg13702222	0.00269162
cg25539045	0.00323366
cg16051543	0.00207624
cg26601431	-0.00229429
cg18650670	-0.000907283
cg26889659	0.00440306
cg21735068	0.000207558
cg02452944	0.00582929
cg23230478	0.00175847
cg03234702	0.00790913
cg23811789	0.000624971
cg03514404	0.00201158
cg25338972	0.000739249
cg03900492	-0.00412491
cg03935060	-0.00372407
cg06892548	0.00536729
cg04203702	0.00579845
cg07991704	0.00271251
cg05707211	-0.00430332
cg19984911	0.00206815
cg06629130	0.00313006
cg21581845	-0.000403885
cg11092487	0.00607682
cg24690479	-0.0027024
cg12710648	-0.00435506
cg26501369	-0.000754683
cg14002960	0.00399931
cg26720010	-0.000831768
cg15320905	-0.00394705
cg05447343	0.000598672
cg15980797	0.00491097
cg06598836	0.00196567
cg17718728	-0.00251162
cg10880006	0.000640144
cg18669209	0.00406893
cg10967023	0.000260106
cg22032364	-0.00213943
cg12905252	-0.00170012
cg23521262	-0.00277966
cg14537533	-0.000770797
cg27483694	-0.00197475
cg14638883	0.002804
cg00685614	-0.000726317
cg17677524	0.00674419
cg02191044	0.00200798
cg18464364	-0.00221005
cg06574296	-0.00421973
cg21097354	0.000911329
cg06889086	-0.00503388
cg27191600	0.00104235
cg08411068	0.00518509
cg01091514	-0.00304883
cg11211563	0.00517456
cg01457883	-0.00208078
cg16642284	0.00337862
cg02196256	0.00139275
cg21054521	0.00605275
cg02391713	0.0094949
cg00028935	0.00593316
cg03190219	0.00119641
cg01466491	-0.00285805
cg03554736	0.000657721
cg02002551	0.00368255
cg05036106	0.00384754
cg03072621	0.00405809
cg07284190	0.000621923
cg03171770	0.00414301
cg09000199	6.01e-05
cg04598224	0.00447376
cg09356916	-0.0047901
cg08512490	0.00249446
cg11821245	0.00225956
cg11471772	0.00457507
cg12753009	0.000933848
cg17022548	-0.00220911
cg17178175	4.68e-05
cg17404640	-0.00183765
cg19795292	0.000644146
cg17491560	-0.00272085
cg20086579	0.0028411
cg23822732	-0.00356669
cg21941030	0.000386654
cg24495585	0.00231329
cg22613968	-0.000977955
cg25017952	-0.00736822
cg01518889	0.00282199
cg25027798	0.00367463
cg03307465	0.000667755
cg26129110	-0.0038515
cg06233135	0.00151904
cg27546977	0.00405458
cg08539965	0.000540205
cg00001747	0.00369771
cg10334976	0.000244722
cg00159873	-0.00649578
cg13850355	0.00125759
cg00386586	-0.00399684
cg16088380	-0.000965914
cg01015395	-0.00448286
cg17794299	0.00176111
cg03646189	0.00406962
cg18369972	0.000606574
cg04046669	0.00190379
cg18496212	-0.00264355
cg04724659	-0.00459256
cg21184369	0.00544667
cg05461386	-0.00414254
cg00028135	0.00190951
cg00395579	-0.00157672
cg08545287	0.00358124
cg01382860	0.00212349
cg09272405	-0.00394859
cg03428399	0.00135751
cg11857704	0.00207002
cg04110601	0.00123357
cg16705627	0.00343726
cg05007126	0.00520898
cg17008486	-0.00378278
cg07729527	-0.00141513
cg17543488	0.00440806
cg08650890	-0.000934927
cg21026830	0.0025695
cg09152813	-0.00217712
cg22637867	0.00558118
cg09287328	0.0011161
cg22784595	-0.00326925
cg17016145	0.00453878
cg23605961	0.00117704
cg04592560	-0.00259233
cg20067338	-0.00152319
cg07840446	0.00343739
cg21533331	-0.00032462
cg07893921	0.00370638
cg22182451	-0.00222649
cg10443049	0.00360736
cg25943661	-0.0029992
cg12820134	-0.00354366
cg14509403	0.00323945
cg00353773	0.00160297
cg14515517	-0.00398251
cg00901982	0.00263557
cg18731398	0.00397967
cg01298945	0.000426107
cg27505349	-0.00521991
cg02046475	0.000677443
cg00765705	0.00262288
cg03640051	-0.00372475
cg05255522	0.0035773
cg04904385	-0.00118983
cg07713929	0.00381648
cg09871315	-0.00182436
cg08561856	0.00287985
cg20272287	0.00210124
cg09468836	0.00190498
cg24000814	0.00142889
cg09687738	0.00313626
cg24274090	0.00132321
cg09799983	0.00417008
cg00810956	0.00109383
cg10881128	0.00170155
cg01465596	-0.000559037
cg11260046	0.00510162
cg01992765	0.00195603
cg13332832	-0.00406316
cg02665297	0.0115304
cg13348059	0.00263478
cg02695349	-0.00117172
cg15542798	0.00355164
cg05242915	0.000653148
cg16640855	0.00223488
cg12835524	-0.000814218
cg22871175	-0.00223945
cg17052675	-0.00178577
cg24554839	-0.00468064
cg17872757	0.00108536
cg26066361	-0.00266324
cg20411384	-0.00144363
cg26995656	-0.00420586
cg20824977	8.48e-05
[truncated: 6,001 more rows]
