# Supplementary material for: Short-term hormonal modulation with mifepristone does not induce oncogenic changes in the endometrium of BRCA1/2 pathogenic variant carriers
Source: Commun Med (Lond). 2026 Feb 11;6:150. doi: 10.1038/s43856-026-01412-0 (PMC12996395; doi:10.1038/s43856-026-01412-0)
Supplement: Supplementary file 6 — Supplementary Data 3 [file 43856_2026_1412_MOESM6_ESM.xlsx]

## Sheet: Supplementray table 2_Coefficie
gene	coefficient
ALDH1A2	-0.0119623
ASF1B	0.0183994			Supplementray Data 3. Coefficients of the 64-Gene TCGA-EC expression index distinguishing normal and cancerous endometrial tissue
BNC2	-0.00697767
BUB1	0.0288671
C17orf58	-0.0325872
CDC20	0.011123
CDC25C	0.0117132
CDC45	0.0210278
CDC6	0.048872
DPP3	0.144641
EDNRA	-0.0142823
EEF1AKMT4	0.0855015
EXO1	0.0102904
FAM110A	0.108271
FBXL22	-0.0618114
FLAD1	0.0778687
FNDC5	-0.00812766
GMIP	0.1502
GPRASP1	-0.0181345
GPRASP2	-0.0697697
HJURP	0.028713
IKBKE	0.0056185
IQGAP3	0.0189312
JAZF1	-0.0279864
JPT1	0.0938387
LINC02606	-0.00261855
MAP3K20	-0.123375
MELK	0.00656685
MRGPRF	-0.00289779
MTFR2	0.0260034
MYBL2	0.0612734
MYO10	0.0409037
NCAPH	0.0235522
NDN	-0.0507096
NEK2	0.0183613
NLGN3	-0.0768515
NPR2	-0.00762712
OTX1	0.0438418
PHYHIP	-0.00624516
PNP	0.0383107
PRAME	0.159366
PTPRN2	-0.0615013
RNFT2	0.0808713
RYR3	-0.00325615
SCD	0.0126063
SFN	0.000307495
SIX1	0.0110309
SKA3	0.0118211
SLC45A1	-0.026913
SOX15	-0.02253
SPAG5	0.0356244
SPARCL1	-0.01895
SPP1	0.00926255
STIL	0.0410866
TBC1D7	0.212882
TCEAL1	-0.0050976
TEF	-0.00786037
TFAP2A	0.127021
TROAP	0.00382031
TRPM2	0.0746967
UBE2T	0.00234883
ZBTB38	-0.0112735
ZCCHC12	-0.008919
ZWINT	0.000278391
