# Supplementary material for: Short-term hormonal modulation with mifepristone does not induce oncogenic changes in the endometrium of BRCA1/2 pathogenic variant carriers
Source: Commun Med (Lond). 2026 Feb 11;6:150. doi: 10.1038/s43856-026-01412-0 (PMC12996395; doi:10.1038/s43856-026-01412-0)
Supplement: Supplementary file 7 — Supplementary Data 4 [file 43856_2026_1412_MOESM7_ESM.xlsx]

## Sheet: Sheet1
Gene	R score
ANLN	0.762559
ARHGAP11	0.771646			Supplementray Data 4. Expression patterns of BRCA-associated genes in EC and response to mifepristone treatment
ASPM	0.766349
ATAD5	0.799543
BLM	0.824536
BORA	0.754047
BRCA1	1
BRCA2	0.803619
BRIP1	0.817915
BUB1	0.753818
BUB1B	0.77911
CCNA2	0.777691
CDC6	0.78743
CDC7	0.760955
CENPE	0.771202
CENPI	0.7733
CENPK	0.758423
CENPN	0.768768
CEP85	0.760738
CHEK1	0.791069
CIP2A	0.792752
CKAP2	0.787259
CKAP2L	0.7573
CLSPN	0.77157
DEPDC1	0.771733
DEPDC1B	0.775501
DHFR	0.800675
DIAPH3	0.795107
DNA2	0.765816
DTL	0.804707
E2F8	0.752592
ERCC6L	0.783724
ESCO2	0.818073
EXO1	0.763434
FANCD2	0.806882
FANCI	0.8400253527242 2.05
FBXO5	0.772992
GINS1	0.783828
GSTCD	0.756985
HASPIN	0.79216
HELLS	0.777206
HMMR	0.764867
KIF11	0.78944
KIF14	0.768055
KIF15	0.796186
KIF18A	0.773463
KIF20B	0.771188
KIF23	0.778148
KNL1	0.810854
KPNB1	0.80539
LMNB1	0.770749
MAD2L1	0.78314
MCM10	0.799116
MCM4	0.766682
MCM6	0.780125
MELK	0.76095
NCAPD3	0.759228
NCAPG	0.785092
NCAPG2	0.81944
NCAPH	0.751794
NDC1	0.790534
NUP205	0.760777
ORC1	0.77971
PARPBP	0.772909
PLK4	0.754089
POLQ	0.762151
PRIM1	0.778331
PSMC3IP	0.756748
RACGAP1	0.787205
RAD51AP1	0.76163
RFC3	0.764732
RFC5	0.773323
RFWD3	0.7766
RRM1	0.775412
SGO2	0.771037
SKP2	0.758757
SMC1A	0.755653
SMC2	0.791263
STIL	0.759331
SUV39H2	0.769268
TIMELESS	0.780103
TOP2A	0.787543
TTF2	0.755365
TYMS	0.772395
WDHD1	0.843809
WDR76	0.776077
XRCC2	0.763405
ZNF367	0.795571
ZWILCH	0.770309
