# Supplementary material for: Short-term hormonal modulation with mifepristone does not induce oncogenic changes in the endometrium of BRCA1/2 pathogenic variant carriers
Source: Commun Med (Lond). 2026 Feb 11;6:150. doi: 10.1038/s43856-026-01412-0 (PMC12996395; doi:10.1038/s43856-026-01412-0)
Supplement: Supplementary file 8 — Supplementary Data 5 [file 43856_2026_1412_MOESM8_ESM.zip]

Archive with 68 entries (67 files):
- SourceData/
- __MACOSX/._SourceData
- SourceData/S1D.txt
- __MACOSX/SourceData/._S1D.txt
- SourceData/s7.txt
- __MACOSX/SourceData/._s7.txt
- SourceData/.DS_Store
- __MACOSX/SourceData/._.DS_Store
- SourceData/S1B.txt
- __MACOSX/SourceData/._S1B.txt
- SourceData/S1C.txt
- __MACOSX/SourceData/._S1C.txt
- SourceData/S1A.txt
- __MACOSX/SourceData/._S1A.txt
- SourceData/s2.txt
- __MACOSX/SourceData/._s2.txt
- SourceData/S6B.txt
- __MACOSX/SourceData/._S6B.txt
- SourceData/S6A.txt
- __MACOSX/SourceData/._S6A.txt
- SourceData/5a.txt
- __MACOSX/SourceData/._5a.txt
- SourceData/s4b.txt
- __MACOSX/SourceData/._s4b.txt
- SourceData/S8A.txt
- __MACOSX/SourceData/._S8A.txt
- SourceData/s4c.txt
- __MACOSX/SourceData/._s4c.txt
- SourceData/5b.txt
- __MACOSX/SourceData/._5b.txt
- SourceData/s4a.txt
- __MACOSX/SourceData/._s4a.txt
- SourceData/S8B.txt
- __MACOSX/SourceData/._S8B.txt
- SourceData/S8C.txt
- __MACOSX/SourceData/._S8C.txt
- SourceData/5c.txt
- __MACOSX/SourceData/._5c.txt
- SourceData/4c.txt
- __MACOSX/SourceData/._4c.txt
- SourceData/s4d.txt
- __MACOSX/SourceData/._s4d.txt
- SourceData/s5a.txt
- __MACOSX/SourceData/._s5a.txt
- SourceData/4b.txt
- __MACOSX/SourceData/._4b.txt
- SourceData/s5b.txt
- __MACOSX/SourceData/._s5b.txt
- SourceData/4a.txt
- __MACOSX/SourceData/._4a.txt
- SourceData/3_panel2.txt
- __MACOSX/SourceData/._3_panel2.txt
- SourceData/3_panel1.txt
- __MACOSX/SourceData/._3_panel1.txt
- SourceData/2e.txt
- __MACOSX/SourceData/._2e.txt
- SourceData/2d.txt
- __MACOSX/SourceData/._2d.txt
- SourceData/s3c.txt
- __MACOSX/SourceData/._s3c.txt
- SourceData/s3b.txt
- __MACOSX/SourceData/._s3b.txt
- SourceData/2c.txt
- __MACOSX/SourceData/._2c.txt
- SourceData/s3a.txt
- __MACOSX/SourceData/._s3a.txt
- SourceData/2b.txt
- __MACOSX/SourceData/._2b.txt
