# Supplementary material for: Short-term hormonal modulation with mifepristone does not induce oncogenic changes in the endometrium of BRCA1/2 pathogenic variant carriers
Source: Commun Med (Lond). 2026 Feb 11;6:150. doi: 10.1038/s43856-026-01412-0 (PMC12996395; doi:10.1038/s43856-026-01412-0)
Supplement: Supplementary file 8 — Supplementary Data 5 [file 43856_2026_1412_MOESM8_ESM.zip › SourceData/s7.txt]

participant	set	value	trt	time
11	ec	184.286074674882	VitaminB	pre
5	ec	198.447971682485	VitaminB	pre
6	ec	179.917258994679	VitaminB	pre
8	ec	182.098618448775	VitaminB	pre
10	ec	195.644611142431	VitaminB	pre
7	ec	166.061051148736	VitaminB	pre
7	ec	185.13433840746	VitaminB	post
11	ec	146.394349364015	VitaminB	post
5	ec	181.458959031244	VitaminB	post
6	ec	185.957767971384	VitaminB	post
8	ec	202.242786105956	VitaminB	post
10	ec	175.426092562104	VitaminB	post
12	ec	204.904474908157	Mifepristone	pre
13	ec	165.196645161562	Mifepristone	pre
14	ec	173.605871942646	Mifepristone	pre
1	ec	194.116030278233	Mifepristone	pre
2	ec	197.192390289325	Mifepristone	pre
3	ec	202.471401051182	Mifepristone	pre
4	ec	190.616643851704	Mifepristone	pre
9	ec	197.318902432943	Mifepristone	pre
12	ec	200.335881751402	Mifepristone	post
13	ec	202.358882594526	Mifepristone	post
14	ec	190.23247952409	Mifepristone	post
1	ec	202.651472822273	Mifepristone	post
2	ec	199.180845239796	Mifepristone	post
3	ec	208.040826030783	Mifepristone	post
4	ec	202.934264962122	Mifepristone	post
9	ec	159.90299758291	Mifepristone	post
11	ec_adj	-2.85029712532321	VitaminB	pre
5	ec_adj	4.61358903584721	VitaminB	pre
6	ec_adj	-7.46993643023663	VitaminB	pre
8	ec_adj	-2.61298567997918	VitaminB	pre
10	ec_adj	5.87327264991188	VitaminB	pre
7	ec_adj	-23.2709010450122	VitaminB	pre
7	ec_adj	-6.46389941457994	VitaminB	post
11	ec_adj	-38.7428000337674	VitaminB	post
5	ec_adj	22.4585746523481	VitaminB	post
6	ec_adj	-2.9507666816057	VitaminB	post
8	ec_adj	13.370191174328	VitaminB	post
10	ec_adj	-2.73350969449086	VitaminB	post
12	ec_adj	21.0441735309462	Mifepristone	pre
13	ec_adj	-21.7252298175663	Mifepristone	pre
14	ec_adj	-12.0797284955211	Mifepristone	pre
1	ec_adj	6.62599837058303	Mifepristone	pre
2	ec_adj	10.8127545228132	Mifepristone	pre
3	ec_adj	13.5561298162924	Mifepristone	pre
4	ec_adj	2.0329625967772	Mifepristone	pre
9	ec_adj	5.45019807046674	Mifepristone	pre
12	ec_adj	15.2571570834269	Mifepristone	post
13	ec_adj	7.89245742661055	Mifepristone	post
14	ec_adj	0.975313627736313	Mifepristone	post
1	ec_adj	8.54952142727382	Mifepristone	post
2	ec_adj	11.3464759653124	Mifepristone	post
3	ec_adj	11.5218611073588	Mifepristone	post
4	ec_adj	9.00123805843558	Mifepristone	post
9	ec_adj	-36.257461750838	Mifepristone	post
11	es_early	616.397216528321	VitaminB	pre
5	es_early	723.539213741564	VitaminB	pre
6	es_early	682.915823926574	VitaminB	pre
8	es_early	635.933629543988	VitaminB	pre
10	es_early	737.208001869628	VitaminB	pre
7	es_early	581.417809161924	VitaminB	pre
7	es_early	550.632562473482	VitaminB	post
11	es_early	543.036910734658	VitaminB	post
5	es_early	702.685231812567	VitaminB	post
6	es_early	716.687705257683	VitaminB	post
8	es_early	739.290565308107	VitaminB	post
10	es_early	664.643016721878	VitaminB	post
12	es_early	704.619787326344	Mifepristone	pre
13	es_early	554.110930094481	Mifepristone	pre
14	es_early	580.870629808237	Mifepristone	pre
1	es_early	678.507987630682	Mifepristone	pre
2	es_early	704.873000413895	Mifepristone	pre
3	es_early	665.979900153435	Mifepristone	pre
4	es_early	678.912322627054	Mifepristone	pre
9	es_early	709.875539967237	Mifepristone	pre
12	es_early	760.347049417234	Mifepristone	post
13	es_early	723.329058026263	Mifepristone	post
14	es_early	702.713986594365	Mifepristone	post
1	es_early	750.533625949853	Mifepristone	post
2	es_early	741.678118379995	Mifepristone	post
3	es_early	781.206500178459	Mifepristone	post
4	es_early	721.418534377301	Mifepristone	post
9	es_early	565.064584417426	Mifepristone	post
11	es_early_adj	-15.3435972068394	VitaminB	pre
5	es_early_adj	-0.668854385228883	VitaminB	pre
6	es_early_adj	29.6051752572666	VitaminB	pre
8	es_early_adj	-20.0017328758466	VitaminB	pre
10	es_early_adj	45.2544287706673	VitaminB	pre
7	es_early_adj	-78.9684880990444	VitaminB	pre
7	es_early_adj	-130.81074418989	VitaminB	post
11	es_early_adj	-70.1282899357637	VitaminB	post
5	es_early_adj	302.134437901544	VitaminB	post
6	es_early_adj	49.2416563414256	VitaminB	post
8	es_early_adj	44.6936937803104	VitaminB	post
10	es_early_adj	80.5789505966762	VitaminB	post
12	es_early_adj	84.0789891104315	Mifepristone	pre
13	es_early_adj	-105.870132781134	Mifepristone	pre
14	es_early_adj	-59.3782621908812	Mifepristone	pre
1	es_early_adj	26.9903174714829	Mifepristone	pre
2	es_early_adj	38.9362078254553	Mifepristone	pre
3	es_early_adj	17.7105863675946	Mifepristone	pre
4	es_early_adj	6.23919666713334	Mifepristone	pre
9	es_early_adj	31.4161660689427	Mifepristone	pre
12	es_early_adj	128.48536985722	Mifepristone	post
13	es_early_adj	-6.75158200723388	Mifepristone	post
14	es_early_adj	29.2801833486307	Mifepristone	post
1	es_early_adj	37.5818412752511	Mifepristone	post
2	es_early_adj	62.2247871995276	Mifepristone	post
3	es_early_adj	62.2880821959902	Mifepristone	post
4	es_early_adj	-0.957603513890831	Mifepristone	post
9	es_early_adj	-153.271283270851	Mifepristone	post
11	es_late	601.526544711606	VitaminB	pre
5	es_late	757.236273889345	VitaminB	pre
6	es_late	661.109350603977	VitaminB	pre
8	es_late	667.643159648952	VitaminB	pre
10	es_late	700.987041727531	VitaminB	pre
7	es_late	551.949625426764	VitaminB	pre
7	es_late	559.170928144526	VitaminB	post
11	es_late	458.205964867757	VitaminB	post
5	es_late	668.872526552184	VitaminB	post
6	es_late	667.758542471705	VitaminB	post
8	es_late	785.961966962835	VitaminB	post
10	es_late	594.476315262997	VitaminB	post
12	es_late	733.547061510179	Mifepristone	pre
13	es_late	540.081844360319	Mifepristone	pre
14	es_late	519.72477753738	Mifepristone	pre
1	es_late	638.5977334972	Mifepristone	pre
2	es_late	705.640125012321	Mifepristone	pre
3	es_late	700.763569131414	Mifepristone	pre
4	es_late	712.943736080478	Mifepristone	pre
9	es_late	734.708049149054	Mifepristone	pre
12	es_late	731.256284619768	Mifepristone	post
13	es_late	688.283386226614	Mifepristone	post
14	es_late	664.85645433392	Mifepristone	post
1	es_late	747.32748236116	Mifepristone	post
2	es_late	733.382284407273	Mifepristone	post
3	es_late	776.104017413265	Mifepristone	post
4	es_late	740.079977030268	Mifepristone	post
9	es_late	523.721174182145	Mifepristone	post
11	es_late_adj	-21.1316768867199	VitaminB	pre
5	es_late_adj	17.7231141790159	VitaminB	pre
6	es_late_adj	11.9216601307718	VitaminB	pre
8	es_late_adj	16.7318833323347	VitaminB	pre
10	es_late_adj	3.1953433116704	VitaminB	pre
7	es_late_adj	-106.976209410475	VitaminB	pre
7	es_late_adj	-126.777576252285	VitaminB	post
11	es_late_adj	-140.61398776643	VitaminB	post
5	es_late_adj	344.711965330326	VitaminB	post
6	es_late_adj	0.430752297446475	VitaminB	post
8	es_late_adj	85.4359915532126	VitaminB	post
10	es_late_adj	35.1402940129652	VitaminB	post
12	es_late_adj	126.413245991202	Mifepristone	pre
13	es_late_adj	-117.008160830007	Mifepristone	pre
14	es_late_adj	-112.53615717196	Mifepristone	pre
1	es_late_adj	-8.45348336569725	Mifepristone	pre
2	es_late_adj	41.5649668222704	Mifepristone	pre
3	es_late_adj	56.8941590566316	Mifepristone	pre
4	es_late_adj	39.4014065813294	Mifepristone	pre
9	es_late_adj	52.2599082596352	Mifepristone	pre
12	es_late_adj	109.594269495682	Mifepristone	post
13	es_late_adj	-58.7661034091585	Mifepristone	post
14	es_late_adj	-9.99100697300332	Mifepristone	post
1	es_late_adj	21.4372554323264	Mifepristone	post
2	es_late_adj	51.9612178319661	Mifepristone	post
3	es_late_adj	41.5699093796487	Mifepristone	post
4	es_late_adj	2.75327806691155	Mifepristone	post
9	es_late_adj	-209.900867724672	Mifepristone	post
11	pi3k	380.560480342165	VitaminB	pre
5	pi3k	432.190177687372	VitaminB	pre
6	pi3k	407.859674375613	VitaminB	pre
8	pi3k	395.276246066793	VitaminB	pre
10	pi3k	427.573404843534	VitaminB	pre
7	pi3k	347.647408552108	VitaminB	pre
7	pi3k	368.626475975274	VitaminB	post
11	pi3k	338.634039722276	VitaminB	post
5	pi3k	405.443899138476	VitaminB	post
6	pi3k	406.98994856495	VitaminB	post
8	pi3k	443.611091181441	VitaminB	post
10	pi3k	378.9986517991	VitaminB	post
12	pi3k	438.292146967728	Mifepristone	pre
13	pi3k	306.691129510445	Mifepristone	pre
14	pi3k	346.858388974537	Mifepristone	pre
1	pi3k	384.278266882493	Mifepristone	pre
2	pi3k	430.235675674957	Mifepristone	pre
3	pi3k	430.434964932745	Mifepristone	pre
4	pi3k	419.749258375891	Mifepristone	pre
9	pi3k	425.391790476436	Mifepristone	pre
12	pi3k	449.227093212499	Mifepristone	post
13	pi3k	421.212126888053	Mifepristone	post
14	pi3k	395.161217743689	Mifepristone	post
1	pi3k	442.934154119641	Mifepristone	post
2	pi3k	429.48208095141	Mifepristone	post
3	pi3k	446.498595674686	Mifepristone	post
4	pi3k	432.046781009284	Mifepristone	post
9	pi3k	315.591900501786	Mifepristone	post
11	pi3k_adj	-7.25342177158103	VitaminB	pre
5	pi3k_adj	6.73809319403938	VitaminB	pre
6	pi3k_adj	13.0035671092352	VitaminB	pre
8	pi3k_adj	3.14830536250986	VitaminB	pre
10	pi3k_adj	17.5377727072772	VitaminB	pre
7	pi3k_adj	-51.9862197507899	VitaminB	pre
7	pi3k_adj	-40.5599390034084	VitaminB	post
11	pi3k_adj	-40.7527934953945	VitaminB	post
5	pi3k_adj	126.82315415607	VitaminB	post
6	pi3k_adj	5.72113280063508	VitaminB	post
8	pi3k_adj	33.9438531337229	VitaminB	post
10	pi3k_adj	17.908500237983	VitaminB	post
12	pi3k_adj	58.3025093313116	Mifepristone	pre
13	pi3k_adj	-89.6235372107821	Mifepristone	pre
14	pi3k_adj	-41.6801919760923	Mifepristone	pre
1	pi3k_adj	-10.156322536673	Mifepristone	pre
2	pi3k_adj	32.7866754312656	Mifepristone	pre
3	pi3k_adj	35.1226934144231	Mifepristone	pre
4	pi3k_adj	17.2847816510411	Mifepristone	pre
9	pi3k_adj	16.7752950448138	Mifepristone	pre
12	pi3k_adj	64.10159024994	Mifepristone	post
13	pi3k_adj	-6.90412636689535	Mifepristone	post
14	pi3k_adj	-8.43213057374248	Mifepristone	post
1	pi3k_adj	20.6291782003703	Mifepristone	post
2	pi3k_adj	25.9011268629378	Mifepristone	post
3	pi3k_adj	19.135437521503	Mifepristone	post
4	pi3k_adj	7.03388532095107	Mifepristone	post
9	pi3k_adj	-111.115085904802	Mifepristone	post
