# Supplementary material for: Short-term hormonal modulation with mifepristone does not induce oncogenic changes in the endometrium of BRCA1/2 pathogenic variant carriers
Source: Commun Med (Lond). 2026 Feb 11;6:150. doi: 10.1038/s43856-026-01412-0 (PMC12996395; doi:10.1038/s43856-026-01412-0)
Supplement: Supplementary file 8 — Supplementary Data 5 [file 43856_2026_1412_MOESM8_ESM.zip › SourceData/s2.txt]

us	mens_phase
4	unknown
4	late luteal
5	late luteal
5	late luteal
7	no menstruation
13	late luteal
5	no menstruation
22	mid luteal
5	no menstruation
11	late luteal
13	no menstruation
9	mid luteal
11	no menstruation
8	unknown
10	no menstruation
8	mid luteal
16	no menstruation
13	mid luteal
13	mid luteal
9	mid luteal
14	late luteal
9	mid luteal
7	early luteal
8	mid luteal
13	no menstruation
9	irregular menstruation
3	ongoing menstruation
5.9	late luteal
