# Supplementary material for: Short-term hormonal modulation with mifepristone does not induce oncogenic changes in the endometrium of BRCA1/2 pathogenic variant carriers
Source: Commun Med (Lond). 2026 Feb 11;6:150. doi: 10.1038/s43856-026-01412-0 (PMC12996395; doi:10.1038/s43856-026-01412-0)
Supplement: Supplementary file 8 — Supplementary Data 5 [file 43856_2026_1412_MOESM8_ESM.zip › SourceData/S6A.txt]

trackname	gene list
show_as_track	no
description	Mean Z-score of 'gene list'(n=175)
grad_min_val	-1.5
grad_max_val	1.5
grad_min_col	#0000ff
grad_center_col	#ffffff
grad_max_col	#ff0000
tcga-2e-a9g8-01a_v32	-0.41
tcga-4e-a92e-01a_v32	0.69
tcga-5b-a90c-01a_v32	0.16
tcga-5s-a9q8-01a_v32	-0.46
tcga-a5-a0g1-01a_v32	0.05
tcga-a5-a0g2-01a_v32	-0.42
tcga-a5-a0g3-01a_v32	-0.03
tcga-a5-a0g5-01a_v32	-0.22
tcga-a5-a0g9-01a_v32	0.03
tcga-a5-a0ga-01a_v32	-0.13
tcga-a5-a0gb-01a_v32	-0.46
tcga-a5-a0gd-01a_v32	-0.14
tcga-a5-a0ge-01a_v32	0.13
tcga-a5-a0gg-01a_v32	0.30
tcga-a5-a0gh-01a_v32	-0.16
tcga-a5-a0gi-01a_v32	-0.10
tcga-a5-a0gj-01a_v32	-0.37
tcga-a5-a0gm-01a_v32	-0.17
tcga-a5-a0gn-01a_v32	-0.50
tcga-a5-a0gp-01a_v32	0.04
tcga-a5-a0gq-01a_v32	-0.02
tcga-a5-a0gr-01a_v32	-0.68
tcga-a5-a0gu-01a_v32	0.54
tcga-a5-a0gv-01a_v32	-0.63
tcga-a5-a0gw-01a_v32	0.15
tcga-a5-a0gx-01a_v32	0.44
tcga-a5-a0r6-01a_v32	0.08
tcga-a5-a0r7-01a_v32	-0.23
tcga-a5-a0r8-01a_v32	-0.08
tcga-a5-a0r9-01a_v32	0.36
tcga-a5-a0ra-01a_v32	0.20
tcga-a5-a0vo-01a_v32	0.25
tcga-a5-a0vp-01a_v32	-0.15
tcga-a5-a0vq-01a_v32	-0.08
tcga-a5-a1of-01a_v32	-0.23
tcga-a5-a1og-01a_v32	-0.27
tcga-a5-a1oh-01a_v32	0.01
tcga-a5-a1oj-01a_v32	-0.01
tcga-a5-a1ok-01a_v32	0.37
tcga-a5-a2k2-01a_v32	-0.27
tcga-a5-a2k3-01a_v32	-0.73
tcga-a5-a2k4-01a_v32	0.33
tcga-a5-a2k5-01a_v32	-0.32
tcga-a5-a2k7-01a_v32	0.21
tcga-a5-a3lo-01a_v32	0.04
tcga-a5-a3lp-01a_v32	0.05
tcga-a5-a7wj-01a_v32	-0.39
tcga-a5-a7wk-01a_v32	0.13
tcga-a5-ab3j-01a_v32	0.43
tcga-aj-a23m-01a_v32	0.34
tcga-aj-a23n-01a_v32	0.64
tcga-aj-a23o-01a_v32	-0.00
tcga-aj-a2qk-01a_v32	0.34
tcga-aj-a2ql-01a_v32	0.44
tcga-aj-a2ql-11a_v32	-0.02
tcga-aj-a2qm-01a_v32	0.23
tcga-aj-a2qn-01a_v32	0.29
tcga-aj-a2qo-01a_v32	-0.23
tcga-aj-a3bd-01a_v32	0.06
tcga-aj-a3bf-01a_v32	-0.03
tcga-aj-a3bg-01a_v32	-0.53
tcga-aj-a3bh-01a_v32	0.25
tcga-aj-a3bi-01a_v32	-0.57
tcga-aj-a3bk-01a_v32	0.34
tcga-aj-a3ej-01a_v32	0.45
tcga-aj-a3ek-01a_v32	0.22
tcga-aj-a3el-01a_v32	0.21
tcga-aj-a3em-01a_v32	-0.30
tcga-aj-a3i9-01a_v32	-0.46
tcga-aj-a3ia-01a_v32	0.28
tcga-aj-a3nc-01a_v32	0.06
tcga-aj-a3nc-11a_v32	0.12
tcga-aj-a3ne-01a_v32	0.49
tcga-aj-a3ne-11a_v32	0.76
tcga-aj-a3nf-01a_v32	0.62
tcga-aj-a3ng-01a_v32	0.05
tcga-aj-a3nh-01a_v32	0.07
tcga-aj-a3nh-11a_v32	0.04
tcga-aj-a3oj-01a_v32	0.24
tcga-aj-a3ok-01a_v32	-0.18
tcga-aj-a3ol-01a_v32	-0.26
tcga-aj-a3qs-01a_v32	0.11
tcga-aj-a3tw-01a_v32	-0.09
tcga-aj-a5dv-01a_v32	0.11
tcga-aj-a5dw-01a_v32	0.21
tcga-aj-a6nu-01a_v32	0.60
tcga-aj-a8ct-01a_v32	0.19
tcga-aj-a8cv-01a_v32	0.32
tcga-aj-a8cw-01a_v32	0.24
tcga-ap-a051-01a_v32	-0.05
tcga-ap-a052-01a_v32	0.15
tcga-ap-a053-01a_v32	-0.23
tcga-ap-a054-01a_v32	-0.38
tcga-ap-a056-01a_v32	0.39
tcga-ap-a059-01a_v32	0.26
tcga-ap-a05a-01a_v32	-0.97
tcga-ap-a05d-01a_v32	0.07
tcga-ap-a05h-01a_v32	-0.23
tcga-ap-a05j-01a_v32	-0.62
tcga-ap-a05n-01a_v32	-0.02
tcga-ap-a05o-01a_v32	0.19
tcga-ap-a05p-01a_v32	0.33
tcga-ap-a0l8-01a_v32	0.15
tcga-ap-a0l9-01a_v32	-0.15
tcga-ap-a0ld-01a_v32	-0.37
tcga-ap-a0le-01a_v32	-0.76
tcga-ap-a0lf-01a_v32	-1.22
tcga-ap-a0lg-01a_v32	-0.05
tcga-ap-a0lh-01a_v32	-0.25
tcga-ap-a0li-01a_v32	-0.06
tcga-ap-a0lj-01a_v32	0.39
tcga-ap-a0ll-01a_v32	-1.11
tcga-ap-a0lm-01a_v32	0.22
tcga-ap-a0ln-01a_v32	0.33
tcga-ap-a0lo-01a_v32	-0.15
tcga-ap-a0lp-01a_v32	-0.01
tcga-ap-a0ls-01a_v32	-0.41
tcga-ap-a0lt-01a_v32	-0.35
tcga-ap-a0lv-01a_v32	0.48
tcga-ap-a1dh-01a_v32	-0.47
tcga-ap-a1dk-01a_v32	-0.21
tcga-ap-a1dm-01a_v32	-0.24
tcga-ap-a1do-01a_v32	-0.66
tcga-ap-a1dp-01a_v32	-0.38
tcga-ap-a1dq-01a_v32	0.17
tcga-ap-a1dr-01a_v32	-0.09
tcga-ap-a1dv-01a_v32	-0.39
tcga-ap-a1e0-01a_v32	0.09
tcga-ap-a1e1-01a_v32	0.21
tcga-ap-a1e3-01a_v32	0.22
tcga-ap-a1e4-01a_v32	-0.41
tcga-ap-a3k1-01a_v32	-0.45
tcga-ap-a5fx-01a_v32	-0.81
tcga-aw-a1po-01a_v32	-0.39
tcga-ax-a05s-01a_v32	-0.10
tcga-ax-a05t-01a_v32	0.21
tcga-ax-a05u-01a_v32	0.56
tcga-ax-a05w-01a_v32	-0.84
tcga-ax-a05y-01a_v32	0.13
tcga-ax-a05y-11a_v32	0.39
tcga-ax-a05z-01a_v32	0.10
tcga-ax-a060-01a_v32	-0.54
tcga-ax-a062-01a_v32	-0.38
tcga-ax-a063-01a_v32	-0.19
tcga-ax-a064-01a_v32	-0.57
tcga-ax-a06b-01a_v32	0.25
tcga-ax-a06d-01a_v32	-0.09
tcga-ax-a06f-01a_v32	0.00
tcga-ax-a06h-01a_v32	0.05
tcga-ax-a06j-01a_v32	-0.49
tcga-ax-a06l-01a_v32	-0.02
tcga-ax-a0is-01a_v32	0.12
tcga-ax-a0iu-01a_v32	-0.20
tcga-ax-a0iw-01a_v32	0.15
tcga-ax-a0iz-01a_v32	0.02
tcga-ax-a0iz-11a_v32	0.30
tcga-ax-a0j0-01a_v32	-0.09
tcga-ax-a0j0-11a_v32	0.58
tcga-ax-a0j1-01a_v32	-0.13
tcga-ax-a1c4-01a_v32	-0.29
tcga-ax-a1c5-01a_v32	0.14
tcga-ax-a1c7-01a_v32	-0.55
tcga-ax-a1c8-01a_v32	-0.50
tcga-ax-a1c9-01a_v32	0.10
tcga-ax-a1ca-01a_v32	-0.21
tcga-ax-a1cc-01a_v32	0.89
tcga-ax-a1ce-01a_v32	-0.64
tcga-ax-a1cf-01a_v32	0.15
tcga-ax-a1cf-11a_v32	0.26
tcga-ax-a1ci-01a_v32	-1.00
tcga-ax-a1ci-11a_v32	0.28
tcga-ax-a1cj-01a_v32	-0.27
tcga-ax-a1ck-01a_v32	-0.83
tcga-ax-a1ck-11a_v32	0.42
tcga-ax-a1cn-01a_v32	-0.09
tcga-ax-a1cp-01a_v32	0.41
tcga-ax-a1cr-01a_v32	-0.61
tcga-ax-a2h2-01a_v32	-0.34
tcga-ax-a2h4-01a_v32	-0.36
tcga-ax-a2h5-01a_v32	-0.26
tcga-ax-a2h7-01a_v32	-0.38
tcga-ax-a2h8-01a_v32	0.45
tcga-ax-a2h8-11a_v32	0.31
tcga-ax-a2ha-01a_v32	-0.68
tcga-ax-a2ha-11a_v32	0.45
tcga-ax-a2hc-01a_v32	-0.53
tcga-ax-a2hc-11a_v32	0.37
tcga-ax-a2hd-01a_v32	0.39
tcga-ax-a2hd-11a_v32	0.43
tcga-ax-a2hf-01a_v32	-0.03
tcga-ax-a2hg-01a_v32	-0.49
tcga-ax-a2hh-01a_v32	-0.48
tcga-ax-a2hj-01a_v32	0.25
tcga-ax-a2hk-01a_v32	-0.17
tcga-ax-a2in-01a_v32	0.19
tcga-ax-a2io-01a_v32	-0.00
tcga-ax-a3fs-01a_v32	-0.25
tcga-ax-a3ft-01a_v32	-0.21
tcga-ax-a3fv-01a_v32	-0.94
tcga-ax-a3fw-01a_v32	-0.82
tcga-ax-a3fx-01a_v32	-0.69
tcga-ax-a3fz-01a_v32	-0.59
tcga-ax-a3g1-01a_v32	-0.19
tcga-ax-a3g3-01a_v32	0.37
tcga-ax-a3g4-01a_v32	-0.01
tcga-ax-a3g6-01a_v32	-0.23
tcga-ax-a3g7-01a_v32	-0.26
tcga-ax-a3g8-01a_v32	-0.86
tcga-ax-a3g9-01a_v32	-0.68
tcga-ax-a3gb-01a_v32	-0.07
tcga-ax-a3gi-01a_v32	-0.11
tcga-b5-a0jn-01a_v32	-0.26
tcga-b5-a0jr-01a_v32	-0.28
tcga-b5-a0js-01a_v32	0.51
tcga-b5-a0jt-01a_v32	0.51
tcga-b5-a0ju-01b_v32	-0.10
tcga-b5-a0jv-01a_v32	-0.01
tcga-b5-a0jx-01a_v32	0.48
tcga-b5-a0jy-01a_v32	0.16
tcga-b5-a0jz-01a_v32	-0.11
tcga-b5-a0k0-01a_v32	0.44
tcga-b5-a0k1-01a_v32	0.03
tcga-b5-a0k2-01a_v32	0.12
tcga-b5-a0k3-01a_v32	-0.08
tcga-b5-a0k4-01a_v32	-0.51
tcga-b5-a0k6-01a_v32	0.34
tcga-b5-a0k7-01a_v32	0.38
tcga-b5-a0k8-01a_v32	-0.17
tcga-b5-a0k9-01a_v32	0.19
tcga-b5-a0kb-01b_v32	0.17
tcga-b5-a11e-01a_v32	-0.13
tcga-b5-a11f-01a_v32	0.40
tcga-b5-a11g-01a_v32	-0.61
tcga-b5-a11h-01a_v32	0.13
tcga-b5-a11i-01a_v32	0.47
tcga-b5-a11j-01a_v32	0.08
tcga-b5-a11l-01b_v32	0.05
tcga-b5-a11m-01a_v32	0.87
tcga-b5-a11n-01a_v32	-0.29
tcga-b5-a11o-01a_v32	0.57
tcga-b5-a11p-01b_v32	-0.15
tcga-b5-a11q-01a_v32	-1.40
tcga-b5-a11r-01a_v32	-0.08
tcga-b5-a11s-01a_v32	0.52
tcga-b5-a11u-01a_v32	0.45
tcga-b5-a11v-01a_v32	0.19
tcga-b5-a11w-01a_v32	-0.04
tcga-b5-a11x-01a_v32	-0.53
tcga-b5-a11y-01a_v32	0.33
tcga-b5-a11z-01a_v32	0.14
tcga-b5-a121-01a_v32	0.40
tcga-b5-a1mr-01a_v32	-0.24
tcga-b5-a1ms-01b_v32	0.04
tcga-b5-a1mu-01a_v32	0.78
tcga-b5-a1mv-01a_v32	0.29
tcga-b5-a1mw-01a_v32	-0.15
tcga-b5-a1mx-01a_v32	-0.13
tcga-b5-a1my-01a_v32	0.63
tcga-b5-a1mz-01a_v32	0.61
tcga-b5-a1n2-01a_v32	0.02
tcga-b5-a3f9-01a_v32	0.60
tcga-b5-a3fa-01a_v32	0.17
tcga-b5-a3fb-01a_v32	0.00
tcga-b5-a3fc-01a_v32	-0.01
tcga-b5-a3fd-01a_v32	0.03
tcga-b5-a3fh-01a_v32	-0.04
tcga-b5-a3s1-01a_v32	0.25
tcga-b5-a5oc-01a_v32	0.29
tcga-b5-a5od-01a_v32	0.24
tcga-b5-a5oe-01a_v32	-0.06
tcga-bg-a0lw-01a_v32	0.17
tcga-bg-a0lx-01a_v32	-0.02
tcga-bg-a0m0-01a_v32	-0.34
tcga-bg-a0m2-01a_v32	-0.21
tcga-bg-a0m3-01a_v32	-0.55
tcga-bg-a0m4-01a_v32	0.25
tcga-bg-a0m6-01a_v32	0.21
tcga-bg-a0m7-01a_v32	0.36
tcga-bg-a0m8-01a_v32	-0.15
tcga-bg-a0m9-01a_v32	-0.15
tcga-bg-a0ma-01a_v32	0.27
tcga-bg-a0mc-01a_v32	0.02
tcga-bg-a0mg-01a_v32	0.22
tcga-bg-a0mh-01a_v32	0.38
tcga-bg-a0mi-01a_v32	0.54
tcga-bg-a0mk-01a_v32	0.55
tcga-bg-a0mo-01a_v32	-0.13
tcga-bg-a0mq-01a_v32	-0.22
tcga-bg-a0ms-01a_v32	0.33
tcga-bg-a0mt-01a_v32	0.44
tcga-bg-a0mu-01a_v32	-0.09
tcga-bg-a0ry-01a_v32	0.14
tcga-bg-a0vt-01a_v32	-0.08
tcga-bg-a0vv-01a_v32	0.24
tcga-bg-a0vw-01a_v32	-0.51
tcga-bg-a0vx-01a_v32	0.56
tcga-bg-a0vz-01a_v32	0.25
tcga-bg-a0w1-01a_v32	-0.23
tcga-bg-a0w2-01a_v32	0.52
tcga-bg-a0yu-01a_v32	-0.11
tcga-bg-a0yv-01a_v32	0.19
tcga-bg-a186-01a_v32	-0.04
tcga-bg-a187-01a_v32	0.11
tcga-bg-a18a-01a_v32	0.46
tcga-bg-a18b-01a_v32	-0.12
tcga-bg-a18c-01a_v32	0.09
tcga-bg-a220-01a_v32	-0.02
tcga-bg-a221-01a_v32	0.28
tcga-bg-a222-01a_v32	0.22
tcga-bg-a2ad-01a_v32	-0.06
tcga-bg-a2ad-11a_v32	0.50
tcga-bg-a2ae-01a_v32	0.40
tcga-bg-a2l7-01a_v32	0.42
tcga-bg-a3ew-01a_v32	0.20
tcga-bg-a3ew-11a_v32	0.18
tcga-bg-a3pp-01a_v32	-0.15
tcga-bg-a3pp-11a_v32	-0.20
tcga-bk-a0c9-01a_v32	0.16
tcga-bk-a0ca-01a_v32	0.23
tcga-bk-a0ca-01b_v32	-0.01
tcga-bk-a0cb-01a_v32	0.41
tcga-bk-a0cb-11a_v32	0.08
tcga-bk-a0cc-01a_v32	-0.37
tcga-bk-a0cc-01b_v32	-0.25
tcga-bk-a139-01a_v32	-0.11
tcga-bk-a139-01c_v32	-0.47
tcga-bk-a13b-01a_v32	-0.07
tcga-bk-a13c-01a_v32	-0.05
tcga-bk-a13c-11a_v32	0.30
tcga-bk-a26l-01a_v32	0.34
tcga-bk-a26l-01c_v32	0.09
tcga-bk-a4zd-01a_v32	-0.44
tcga-bk-a4zd-11a_v32	0.56
tcga-bk-a56f-01a_v32	0.40
tcga-bk-a6w3-01a_v32	0.68
tcga-bk-a6w4-01a_v32	0.28
tcga-bs-a0t9-01a_v32	0.15
tcga-bs-a0ta-01a_v32	-0.11
tcga-bs-a0tc-01a_v32	-0.10
tcga-bs-a0td-01a_v32	-0.07
tcga-bs-a0te-01a_v32	-0.34
tcga-bs-a0tg-01a_v32	0.20
tcga-bs-a0ti-01a_v32	-0.06
tcga-bs-a0tj-01a_v32	0.01
tcga-bs-a0u5-01a_v32	0.24
tcga-bs-a0u7-01a_v32	0.02
tcga-bs-a0u8-01a_v32	-0.33
tcga-bs-a0u9-01b_v32	-0.09
tcga-bs-a0ua-01a_v32	0.22
tcga-bs-a0uf-01a_v32	0.09
tcga-bs-a0uj-01a_v32	-0.57
tcga-bs-a0ul-01a_v32	0.32
tcga-bs-a0um-01a_v32	0.18
tcga-bs-a0ut-01a_v32	-0.20
tcga-bs-a0uv-01a_v32	-0.00
tcga-bs-a0v4-01a_v32	-0.83
tcga-bs-a0v6-01a_v32	0.33
tcga-bs-a0v7-01a_v32	-0.42
tcga-bs-a0v8-01a_v32	-0.72
tcga-bs-a0vi-01a_v32	-0.33
tcga-bs-a0wq-01a_v32	-0.05
tcga-d1-a0zn-01a_v32	0.38
tcga-d1-a0zo-01a_v32	0.47
tcga-d1-a0zp-01a_v32	0.42
tcga-d1-a0zq-01a_v32	0.03
tcga-d1-a0zr-01a_v32	0.12
tcga-d1-a0zs-01a_v32	0.02
tcga-d1-a0zu-01a_v32	0.30
tcga-d1-a0zv-01a_v32	0.40
tcga-d1-a0zz-01a_v32	-0.49
tcga-d1-a101-01a_v32	0.09
tcga-d1-a102-01a_v32	0.72
tcga-d1-a103-01a_v32	0.21
tcga-d1-a15v-01a_v32	0.15
tcga-d1-a15w-01a_v32	0.44
tcga-d1-a15x-01a_v32	-0.33
tcga-d1-a15z-01a_v32	0.42
tcga-d1-a160-01a_v32	-0.28
tcga-d1-a161-01a_v32	0.07
tcga-d1-a162-01a_v32	0.31
tcga-d1-a163-01a_v32	0.41
tcga-d1-a165-01a_v32	0.41
tcga-d1-a167-01a_v32	-0.42
tcga-d1-a168-01a_v32	0.11
tcga-d1-a169-01a_v32	0.37
tcga-d1-a16b-01a_v32	0.49
tcga-d1-a16d-01a_v32	0.27
tcga-d1-a16e-01a_v32	0.46
tcga-d1-a16f-01a_v32	0.47
tcga-d1-a16g-01a_v32	-0.07
tcga-d1-a16i-01a_v32	0.04
tcga-d1-a16j-01a_v32	0.06
tcga-d1-a16n-01a_v32	0.40
tcga-d1-a16o-01a_v32	-0.18
tcga-d1-a16q-01a_v32	0.14
tcga-d1-a16r-01a_v32	0.41
tcga-d1-a16s-01a_v32	-0.17
tcga-d1-a16v-01a_v32	0.11
tcga-d1-a16x-01a_v32	0.41
tcga-d1-a16y-01a_v32	-0.05
tcga-d1-a174-01a_v32	0.23
tcga-d1-a175-01a_v32	-0.21
tcga-d1-a176-01a_v32	0.19
tcga-d1-a177-01a_v32	-0.62
tcga-d1-a179-01a_v32	-0.13
tcga-d1-a17a-01a_v32	-0.02
tcga-d1-a17b-01a_v32	0.75
tcga-d1-a17c-01a_v32	0.44
tcga-d1-a17d-01a_v32	-0.16
tcga-d1-a17f-01a_v32	-0.40
tcga-d1-a17h-01a_v32	0.16
tcga-d1-a17k-01a_v32	-0.17
tcga-d1-a17l-01a_v32	-0.50
tcga-d1-a17m-01a_v32	0.35
tcga-d1-a17n-01a_v32	0.50
tcga-d1-a17q-01a_v32	0.23
tcga-d1-a17r-01a_v32	0.47
tcga-d1-a17s-01a_v32	-0.85
tcga-d1-a17t-01a_v32	0.18
tcga-d1-a17u-01a_v32	0.27
tcga-d1-a1ns-01a_v32	0.07
tcga-d1-a1nu-01a_v32	-0.06
tcga-d1-a1nw-01a_v32	-0.07
tcga-d1-a1nx-01a_v32	-0.12
tcga-d1-a1ny-01a_v32	0.52
tcga-d1-a1nz-01a_v32	0.02
tcga-d1-a1o0-01a_v32	-0.27
tcga-d1-a1o5-01a_v32	-0.01
tcga-d1-a1o7-01a_v32	-0.08
tcga-d1-a1o8-01a_v32	-0.30
tcga-d1-a2g0-01a_v32	-0.91
tcga-d1-a2g5-01a_v32	-0.09
tcga-d1-a2g6-01a_v32	0.42
tcga-d1-a2g7-01a_v32	-0.03
tcga-d1-a3da-01a_v32	0.23
tcga-d1-a3dg-01a_v32	-0.05
tcga-d1-a3dh-01a_v32	-0.05
tcga-d1-a3jp-01a_v32	0.36
tcga-d1-a3jq-01a_v32	0.36
tcga-df-a2kn-01a_v32	0.46
tcga-df-a2kr-01a_v32	-0.20
tcga-df-a2ks-01a_v32	-0.65
tcga-df-a2ku-01a_v32	-0.32
tcga-df-a2kv-01a_v32	-0.06
tcga-df-a2ky-01a_v32	-0.26
tcga-df-a2kz-01a_v32	0.04
tcga-df-a2l0-01a_v32	-0.59
tcga-di-a0wh-01a_v32	-0.52
tcga-di-a1bu-01a_v32	-0.12
tcga-di-a1by-01a_v32	-0.34
tcga-di-a1c3-01a_v32	0.30
tcga-di-a1nn-01a_v32	0.20
tcga-di-a1no-01a_v32	-0.55
tcga-di-a2qt-01a_v32	-0.42
tcga-di-a2qu-01a_v32	-0.82
tcga-di-a2qu-11a_v32	0.37
tcga-di-a2qy-01a_v32	-0.41
tcga-di-a2qy-11a_v32	0.21
tcga-e6-a1lx-01a_v32	-0.49
tcga-e6-a1lz-01a_v32	-0.58
tcga-e6-a1m0-01a_v32	-0.29
tcga-e6-a1m0-11a_v32	-0.05
tcga-e6-a2p8-01a_v32	0.08
tcga-e6-a2p9-01a_v32	-0.30
tcga-e6-a8l9-01a_v32	0.36
tcga-ec-a1nj-01a_v32	0.01
tcga-ec-a1qx-01a_v32	0.12
tcga-ec-a24g-01a_v32	0.50
tcga-eo-a1y5-01a_v32	0.20
tcga-eo-a1y7-01a_v32	-0.72
tcga-eo-a1y8-01a_v32	-0.15
tcga-eo-a22r-01a_v32	0.17
tcga-eo-a22s-01a_v32	-0.23
tcga-eo-a22t-01a_v32	0.24
tcga-eo-a22u-01a_v32	-0.37
tcga-eo-a22x-01a_v32	0.14
tcga-eo-a22y-01a_v32	0.33
tcga-eo-a2cg-01a_v32	0.11
tcga-eo-a2ch-01a_v32	-0.46
tcga-eo-a3as-01a_v32	0.35
tcga-eo-a3au-01a_v32	0.42
tcga-eo-a3av-01a_v32	0.14
tcga-eo-a3ay-01a_v32	-0.18
tcga-eo-a3az-01a_v32	-0.19
tcga-eo-a3b0-01a_v32	0.13
tcga-eo-a3b1-01a_v32	0.46
tcga-eo-a3ku-01a_v32	0.14
tcga-eo-a3kw-01a_v32	0.29
tcga-eo-a3kx-01a_v32	-0.23
tcga-eo-a3l0-01a_v32	0.02
tcga-ey-a1g7-01a_v32	0.11
tcga-ey-a1g8-01a_v32	-0.20
tcga-ey-a1gc-01a_v32	-0.11
tcga-ey-a1gd-01a_v32	0.17
tcga-ey-a1ge-01a_v32	0.07
tcga-ey-a1gf-01a_v32	0.02
tcga-ey-a1gh-01a_v32	0.16
tcga-ey-a1gi-01a_v32	0.30
tcga-ey-a1gk-01a_v32	-0.20
tcga-ey-a1gl-01a_v32	-0.12
tcga-ey-a1gm-01a_v32	0.01
tcga-ey-a1go-01a_v32	-0.39
tcga-ey-a1gp-01a_v32	0.34
tcga-ey-a1gq-01a_v32	-0.62
tcga-ey-a1gr-01a_v32	0.14
tcga-ey-a1gs-01a_v32	-0.36
tcga-ey-a1gt-01a_v32	0.43
tcga-ey-a1gu-01a_v32	0.25
tcga-ey-a1gv-01a_v32	-0.16
tcga-ey-a1gw-01a_v32	-1.16
tcga-ey-a1gx-01a_v32	-1.13
tcga-ey-a1h0-01a_v32	-0.28
tcga-ey-a210-01a_v32	0.18
tcga-ey-a212-01a_v32	-0.07
tcga-ey-a214-01a_v32	0.20
tcga-ey-a215-01a_v32	-0.61
tcga-ey-a2om-01a_v32	0.52
tcga-ey-a2on-01a_v32	-0.00
tcga-ey-a2oo-01a_v32	0.45
tcga-ey-a2op-01a_v32	-0.14
tcga-ey-a2oq-01a_v32	0.19
tcga-ey-a3l3-01a_v32	-0.33
tcga-ey-a3qx-01a_v32	0.03
tcga-ey-a4kr-01a_v32	0.51
tcga-ey-a547-01a_v32	-0.52
tcga-ey-a548-01a_v32	0.02
tcga-ey-a549-01a_v32	-0.05
tcga-ey-a54a-01a_v32	0.38
tcga-ey-a5w2-01a_v32	-0.29
tcga-ey-a72d-01a_v32	-0.06
tcga-fi-a2cx-01a_v32	-0.25
tcga-fi-a2cy-01a_v32	0.29
tcga-fi-a2d0-01a_v32	0.28
tcga-fi-a2d2-01a_v32	0.14
tcga-fi-a2d4-01a_v32	-0.37
tcga-fi-a2d5-01a_v32	-0.02
tcga-fi-a2d6-01a_v32	-0.26
tcga-fi-a2eu-01a_v32	-0.52
tcga-fi-a2ew-01a_v32	-0.67
tcga-fi-a2ex-01a_v32	-0.10
tcga-fi-a2ey-01a_v32	-1.66
tcga-fi-a2f4-01a_v32	0.16
tcga-fi-a2f8-01a_v32	0.11
tcga-fi-a2f9-01a_v32	-0.13
tcga-fi-a3pv-01a_v32	-0.28
tcga-fi-a3px-01a_v32	-0.45
tcga-fl-a1yf-11a_v32	0.77
tcga-fl-a1yg-11a_v32	0.20
tcga-fl-a1yh-11a_v32	-0.47
tcga-fl-a1yi-11a_v32	0.70
tcga-fl-a1yl-11a_v32	0.41
tcga-fl-a1ym-11a_v32	0.65
tcga-fl-a1yn-11a_v32	0.60
tcga-fl-a1yq-11a_v32	0.71
tcga-fl-a1yt-11a_v32	0.52
tcga-fl-a1yu-11a_v32	0.55
tcga-fl-a1yv-11a_v32	0.15
tcga-fl-a3we-11a_v32	0.31
tcga-h5-a2hr-01a_v32	-0.58
tcga-ju-aavi-01a_v32	-0.23
tcga-k6-a3wq-01a_v32	-0.03
tcga-kj-a3u4-01a_v32	0.20
tcga-kp-a3vz-01a_v32	-0.27
tcga-kp-a3w0-01a_v32	0.19
tcga-kp-a3w1-01a_v32	-0.42
tcga-kp-a3w3-01a_v32	0.18
tcga-kp-a3w4-01a_v32	0.45
tcga-pg-a5bc-01a_v32	0.20
tcga-pg-a6ib-01a_v32	-0.09
tcga-pg-a7d5-01a_v32	0.12
tcga-pg-a914-01a_v32	-0.01
tcga-pg-a915-01a_v32	-0.17
tcga-pg-a916-01a_v32	0.21
tcga-pg-a917-01a_v32	0.32
tcga-qf-a5ys-01a_v32	0.31
tcga-qf-a5yt-01a_v32	0.15
tcga-qs-a5yq-01a_v32	0.22
tcga-qs-a5yr-01a_v32	0.23
tcga-qs-a744-01a_v32	0.17
tcga-qs-a8f1-01a_v32	-0.44
tcga-sj-a6zi-01a_v32	0.48
tcga-sj-a6zj-01a_v32	0.19
tcga-sl-a6j9-01a_v32	-0.12
tcga-sl-a6ja-01a_v32	-0.50
