# Supplementary material for: Short-term hormonal modulation with mifepristone does not induce oncogenic changes in the endometrium of BRCA1/2 pathogenic variant carriers
Source: Commun Med (Lond). 2026 Feb 11;6:150. doi: 10.1038/s43856-026-01412-0 (PMC12996395; doi:10.1038/s43856-026-01412-0)
Supplement: Supplementary file 8 — Supplementary Data 5 [file 43856_2026_1412_MOESM8_ESM.zip › SourceData/5a.txt]

index	barcode	type	set
0.125164617043714	TCGA-FI-A3PX-01A-11R-A22K-07	Cancer	training
0.0292164184055426	TCGA-EY-A1GK-01A-11R-A13S-07	Cancer	training
-0.12589654760459	TCGA-BG-A2AE-01A-11R-A16F-07	Cancer	training
0.37712474805364	TCGA-AX-A1CE-01A-11R-A137-07	Cancer	training
0.280208905530227	TCGA-DI-A2QY-01A-12R-A19W-07	Cancer	training
0.0628589253508687	TCGA-D1-A1O8-01A-11R-A14D-07	Cancer	training
0.360710205046902	TCGA-EY-A3QX-01A-11R-A22K-07	Cancer	training
0.132457633663812	TCGA-DI-A0WH-01A-12R-A12I-07	Cancer	training
0.203090605306468	TCGA-BK-A4ZD-01A-11R-A27V-07	Cancer	training
-0.712811975203431	TCGA-AX-A1CC-01A-11R-A137-07	Cancer	training
0.316619268458554	TCGA-AX-A2H2-01A-11R-A180-07	Cancer	training
-0.580619730743171	TCGA-BG-A0M8-01A-12R-A104-07	Cancer	training
0.401078571308137	TCGA-2E-A9G8-01A-11R-A40A-07	Cancer	training
0.375697336339347	TCGA-AX-A1CR-01A-12R-A137-07	Cancer	training
0.386791905032566	TCGA-KJ-A3U4-01A-11R-A22K-07	Cancer	training
0.145433503888982	TCGA-D1-A102-01A-11R-A10J-07	Cancer	training
-4.03033509487457	TCGA-BG-A2AD-11A-11R-A16F-07	Normal	training
0.617762226354062	TCGA-A5-A0GI-01A-11R-A040-07	Cancer	training
-4.26500245815708	TCGA-BG-A3EW-11A-22R-A22K-07	Normal	training
0.257323391143939	TCGA-B5-A0K6-01A-11R-A040-07	Cancer	training
-0.299544853885035	TCGA-BG-A0W2-01A-11R-A109-07	Cancer	training
0.594517640874505	TCGA-B5-A1MW-01A-11R-A32Y-07	Cancer	training
-0.184812361961214	TCGA-BG-A186-01A-11R-A12I-07	Cancer	training
-3.35933301793872	TCGA-AX-A2HD-11A-11R-A32Y-07	Normal	training
0.318279761383836	TCGA-B5-A0JY-01A-11R-A104-07	Cancer	training
0.20363812746948	TCGA-BS-A0V6-01A-11R-A118-07	Cancer	training
-0.0402850530181582	TCGA-DI-A1BY-01A-21R-A137-07	Cancer	training
-0.232766598548162	TCGA-B5-A11Z-01A-11R-A10J-07	Cancer	training
-0.304293936140201	TCGA-D1-A16O-01A-11R-A12I-07	Cancer	training
-0.079998408174871	TCGA-AX-A06B-01A-11R-A00V-07	Cancer	training
-0.248015807772107	TCGA-BG-A0YU-01A-21R-A10J-07	Cancer	training
0.526632016482278	TCGA-FI-A2F4-01A-11R-A17B-07	Cancer	training
0.172599197961543	TCGA-A5-A0G2-01A-11R-A16W-07	Cancer	training
0.396980889081761	TCGA-E6-A2P9-01A-11R-A19W-07	Cancer	training
0.346729437138683	TCGA-AJ-A3OL-01A-11R-A22K-07	Cancer	training
0.325394470397166	TCGA-D1-A3DA-01A-12R-A213-07	Cancer	training
0.67392160657973	TCGA-QF-A5YT-01A-11R-A31O-07	Cancer	training
0.609470475525566	TCGA-AP-A052-01A-11R-A00V-07	Cancer	training
0.78312887286477	TCGA-AJ-A3BG-01A-11R-A19W-07	Cancer	training
0.408294405735536	TCGA-A5-A0G9-01A-11R-A040-07	Cancer	training
0.539733207174907	TCGA-EO-A1Y8-01A-11R-A157-07	Cancer	training
-0.0618158970819104	TCGA-A5-A1OH-01A-21R-A22K-07	Cancer	training
-1.24645330199129	TCGA-A5-AB3J-01A-11R-A40A-07	Cancer	training
0.773732921607412	TCGA-5B-A90C-01A-11R-A37O-07	Cancer	training
-1.1255672466828	TCGA-BS-A0UL-01A-11R-A109-07	Cancer	training
-0.0590356947103228	TCGA-A5-A0GE-01A-11R-A16W-07	Cancer	training
0.0436420511121605	TCGA-A5-A0GW-01A-11R-A16W-07	Cancer	training
0.101572262516893	TCGA-BS-A0U5-01A-11R-A109-07	Cancer	training
0.438834313532074	TCGA-BG-A0M2-01A-11R-A104-07	Cancer	training
0.499016445118152	TCGA-D1-A1NS-01A-11R-A14D-07	Cancer	training
-0.228657062913064	TCGA-D1-A16J-01A-11R-A12I-07	Cancer	training
0.737287538335636	TCGA-AW-A1PO-01A-12R-A157-07	Cancer	training
-0.323293824083415	TCGA-B5-A1MS-01B-11R-A22K-07	Cancer	training
0.0796882970468826	TCGA-EY-A1GU-01A-11R-A13S-07	Cancer	training
0.744300145208566	TCGA-B5-A0JN-01A-11R-A104-07	Cancer	training
-0.164069793773177	TCGA-D1-A0ZN-01A-11R-A118-07	Cancer	training
0.743569074614388	TCGA-A5-A0GV-01A-31R-A16W-07	Cancer	training
0.647778711694072	TCGA-D1-A1NU-01A-11R-A14D-07	Cancer	training
0.192513980781345	TCGA-PG-A7D5-01A-11R-A34R-07	Cancer	training
0.873020986989314	TCGA-AP-A0LE-01A-11R-A104-07	Cancer	training
-0.0511317594999948	TCGA-B5-A11L-01B-21R-A13S-07	Cancer	training
-0.646454337480403	TCGA-AP-A1E3-01A-11R-A137-07	Cancer	training
-0.394390581851794	TCGA-FI-A2F9-01A-11R-A17B-07	Cancer	training
-0.286509832296255	TCGA-A5-A0R9-01A-11R-A104-07	Cancer	training
-0.467261056778665	TCGA-BG-A2L7-01A-11R-A18M-07	Cancer	training
0.44102353499946	TCGA-BG-A222-01A-11R-A157-07	Cancer	training
0.567691475608679	TCGA-DF-A2KZ-01A-11R-A213-07	Cancer	training
0.35323587852313	TCGA-AX-A1CA-01A-12R-A137-07	Cancer	training
0.3252282239019	TCGA-D1-A179-01A-11R-A12I-07	Cancer	training
0.549179462216921	TCGA-AX-A064-01A-11R-A00V-07	Cancer	training
0.580040166639335	TCGA-EO-A1Y5-01A-11R-A157-07	Cancer	training
0.116487114383294	TCGA-AJ-A3QS-01A-11R-A22K-07	Cancer	training
0.614927845295245	TCGA-EO-A22S-01A-11R-A18M-07	Cancer	training
-0.0310195528822726	TCGA-AJ-A3IA-01A-11R-A213-07	Cancer	training
0.14142143925595	TCGA-D1-A16Q-01A-12R-A12I-07	Cancer	training
-3.24284957579481	TCGA-AJ-A2QL-11A-11R-A18M-07	Normal	training
0.373242260217246	TCGA-D1-A16V-01A-11R-A12I-07	Cancer	training
0.0754165406568333	TCGA-AX-A3FT-01A-11R-A22K-07	Cancer	training
0.746590625813423	TCGA-D1-A169-01A-11R-A12I-07	Cancer	training
0.474640603405095	TCGA-AP-A0L8-01A-11R-A040-07	Cancer	training
0.173617579554389	TCGA-AX-A3FS-01A-11R-A22K-07	Cancer	training
0.452406607174902	TCGA-EY-A72D-01A-12R-A34R-07	Cancer	training
0.14912303035916	TCGA-BG-A0LX-01A-11R-A16W-07	Cancer	training
0.502705711589179	TCGA-BG-A3PP-01A-11R-A22K-07	Cancer	training
0.318467467956057	TCGA-AP-A5FX-01A-11R-A27V-07	Cancer	training
0.527257601420077	TCGA-B5-A11Q-01A-11R-A118-07	Cancer	training
0.635845344785451	TCGA-AX-A2H4-01A-21R-A18M-07	Cancer	training
-0.813806859822932	TCGA-AX-A3GB-01A-11R-A22K-07	Cancer	training
0.75801963155075	TCGA-AP-A05A-01A-11R-A00V-07	Cancer	training
0.0763016243583968	TCGA-A5-A2K4-01A-11R-A18M-07	Cancer	training
0.452643382734654	TCGA-D1-A17Q-01A-11R-A12I-07	Cancer	training
-3.94420028820541	TCGA-AJ-A3NC-11A-11R-A22K-07	Normal	training
0.968574510366331	TCGA-AX-A060-01A-11R-A00V-07	Cancer	training
-0.13027514095223	TCGA-D1-A1NW-01A-11R-A14M-07	Cancer	training
0.147724389552603	TCGA-E6-A2P8-01A-11R-A19W-07	Cancer	training
0.381652275924856	TCGA-AP-A054-01A-11R-A16W-07	Cancer	training
0.37862590621375	TCGA-BG-A0YV-01A-11R-A10J-07	Cancer	training
0.251485931676062	TCGA-QF-A5YS-01A-11R-A31O-07	Cancer	training
0.949759102275165	TCGA-AX-A0IW-01A-11R-A040-07	Cancer	training
-0.0789784939504366	TCGA-AJ-A2QK-01A-11R-A18M-07	Cancer	training
0.130122692140605	TCGA-AJ-A2QN-01A-11R-A18M-07	Cancer	training
-0.350056931228081	TCGA-AX-A05U-01A-11R-A00V-07	Cancer	training
0.0740472873949204	TCGA-EY-A1GV-01A-11R-A13S-07	Cancer	training
0.362334197450093	TCGA-D1-A1O5-01A-11R-A14D-07	Cancer	training
0.168924987221704	TCGA-BG-A0VZ-01A-11R-A109-07	Cancer	training
0.0960683168474597	TCGA-AX-A06L-01A-11R-A118-07	Cancer	training
0.0813629649701221	TCGA-B5-A3FD-01A-11R-A19W-07	Cancer	training
0.154864042692215	TCGA-B5-A11X-01A-11R-A10J-07	Cancer	training
-3.93006237889831	TCGA-AX-A1CI-11A-11R-A137-07	Normal	training
0.494598301965162	TCGA-EY-A2OP-01A-11R-A19W-07	Cancer	training
-0.436356477249916	TCGA-BG-A18A-01A-21R-A12I-07	Cancer	training
0.51514216507278	TCGA-E6-A1M0-01A-11R-A144-07	Cancer	training
-4.15787710367049	TCGA-E6-A1M0-11A-11R-A144-07	Normal	training
1.34860362871852	TCGA-AX-A3G8-01A-11R-A22K-07	Cancer	training
0.211562876455648	TCGA-BS-A0V4-01A-11R-A14D-07	Cancer	training
0.244673784312004	TCGA-AX-A3FV-01A-11R-A22K-07	Cancer	training
0.0757842454551031	TCGA-DF-A2KN-01A-11R-A180-07	Cancer	training
0.681227514804256	TCGA-A5-A2K7-01A-11R-A180-07	Cancer	training
0.536917991254169	TCGA-BS-A0TA-01A-11R-A104-07	Cancer	training
-0.254110678356544	TCGA-D1-A16F-01A-11R-A12I-07	Cancer	training
0.20789210797055	TCGA-B5-A3FH-01A-11R-A19W-07	Cancer	training
-3.22053398088916	TCGA-AX-A1CK-11A-11R-A137-07	Normal	training
-1.26147431971967	TCGA-BK-A6W4-01A-12R-A34R-07	Cancer	training
-0.553085160379865	TCGA-D1-A17N-01A-11R-A12I-07	Cancer	training
0.347573909052596	TCGA-AP-A056-01A-11R-A00V-07	Cancer	training
0.112085971583562	TCGA-DI-A1BU-01A-11R-A137-07	Cancer	training
0.303513181555054	TCGA-AJ-A2QO-01A-11R-A32Y-07	Cancer	training
0.00459252093013728	TCGA-B5-A3S1-01A-11R-A22K-07	Cancer	training
0.20272907864713	TCGA-B5-A1MR-01A-31R-A14D-07	Cancer	training
-0.0191165231087342	TCGA-AJ-A3BH-01A-11R-A19W-07	Cancer	training
0.264324261818906	TCGA-B5-A1MV-01A-31R-A14D-07	Cancer	training
0.363528412565074	TCGA-AX-A3GI-01A-11R-A213-07	Cancer	training
0.0229394354880948	TCGA-BG-A0W1-01A-12R-A109-07	Cancer	training
0.174667560379672	TCGA-BK-A6W3-01A-12R-A34R-07	Cancer	training
0.850652002488211	TCGA-EY-A5W2-01A-11R-A31O-07	Cancer	training
0.557436479879262	TCGA-A5-A1OF-01A-11R-A14D-07	Cancer	training
0.398704968594891	TCGA-AX-A1CF-01A-11R-A137-07	Cancer	training
0.391568570100435	TCGA-B5-A11E-01A-11R-A10J-07	Cancer	training
0.425334543266133	TCGA-AX-A3FW-01A-11R-A22K-07	Cancer	training
0.250979494560226	TCGA-B5-A0JV-01A-11R-A104-07	Cancer	training
-0.248489220298172	TCGA-DF-A2KR-01A-11R-A180-07	Cancer	training
-0.0112362143608331	TCGA-AJ-A3EL-01A-11R-A213-07	Cancer	training
0.236365024483409	TCGA-D1-A167-01A-11R-A12I-07	Cancer	training
-0.155561773709181	TCGA-AJ-A6NU-01A-11R-A34R-07	Cancer	training
0.719148856682306	TCGA-EY-A547-01A-11R-A27V-07	Cancer	training
0.950391182339518	TCGA-AP-A0LT-01A-11R-A040-07	Cancer	training
-0.0441592042214216	TCGA-EO-A3AS-01A-11R-A19W-07	Cancer	training
0.877534026350586	TCGA-AX-A1C4-01A-11R-A137-07	Cancer	training
0.448249395336495	TCGA-A5-A0G5-01A-11R-A040-07	Cancer	training
-0.111594293958954	TCGA-BK-A0CB-01A-32R-A104-07	Cancer	training
0.380465799476989	TCGA-AX-A2HC-01A-11R-A17B-07	Cancer	training
0.405117873241185	TCGA-AP-A05O-01A-12R-A118-07	Cancer	training
-4.24824614679194	TCGA-AX-A2HC-11A-11R-A32Y-07	Normal	training
-0.288498876249205	TCGA-B5-A1MY-01A-11R-A144-07	Cancer	training
0.514554815526759	TCGA-AJ-A23N-01A-11R-A22K-07	Cancer	training
0.468716357382316	TCGA-QS-A5YR-01A-31R-A31O-07	Cancer	training
0.601635368617603	TCGA-BG-A18C-01A-11R-A12I-07	Cancer	training
0.500377478616585	TCGA-BS-A0U9-01B-21R-A10J-07	Cancer	training
0.485510381680371	TCGA-D1-A17R-01A-11R-A12I-07	Cancer	training
-0.188000854318965	TCGA-B5-A1MZ-01A-11R-A144-07	Cancer	training
0.380191708641295	TCGA-FI-A2D6-01A-11R-A17B-07	Cancer	training
0.333009889867247	TCGA-AX-A2HK-01A-11R-A17B-07	Cancer	training
0.397079009719483	TCGA-AX-A2HG-01A-11R-A17B-07	Cancer	training
0.141718767373805	TCGA-5S-A9Q8-01A-11R-A40A-07	Cancer	training
0.723245643155059	TCGA-DF-A2KU-01A-11R-A180-07	Cancer	training
-0.438265169060105	TCGA-D1-A101-01A-12R-A10J-07	Cancer	training
-4.02431464802301	TCGA-BG-A3PP-11A-11R-A22K-07	Normal	training
0.394970106322246	TCGA-BS-A0UV-01A-11R-A16W-07	Cancer	training
-0.223857794352785	TCGA-PG-A917-01A-31R-A37O-07	Cancer	training
0.120343554146885	TCGA-D1-A15Z-01A-11R-A118-07	Cancer	training
0.23422428634831	TCGA-AX-A2H5-01A-11R-A17B-07	Cancer	training
0.0307014865661452	TCGA-AJ-A3NC-01A-11R-A22K-07	Cancer	training
0.650512974756243	TCGA-AP-A0LG-01A-11R-A16W-07	Cancer	training
-0.424974325655991	TCGA-D1-A175-01A-11R-A12I-07	Cancer	training
0.399453690991557	TCGA-DI-A2QT-01A-12R-A19W-07	Cancer	training
0.331831435107511	TCGA-AX-A1CI-01A-11R-A137-07	Cancer	training
-1.25877045946708	TCGA-B5-A11M-01A-11R-A118-07	Cancer	training
-0.0420165816632894	TCGA-BS-A0TJ-01A-11R-A104-07	Cancer	training
-3.34235271009891	TCGA-FL-A1YM-11A-12R-A17B-07	Normal	training
0.249010996393652	TCGA-EO-A3KX-01A-11R-A22K-07	Cancer	training
0.183873259562747	TCGA-PG-A914-01A-11R-A37O-07	Cancer	training
0.172990363081303	TCGA-BS-A0UJ-01A-12R-A104-07	Cancer	training
0.0312247700286925	TCGA-B5-A11G-01A-13R-A118-07	Cancer	training
0.315844791719296	TCGA-AX-A05T-01A-11R-A00V-07	Cancer	training
0.0830539973052248	TCGA-EY-A1GI-01A-11R-A13S-07	Cancer	training
0.154852680441083	TCGA-D1-A160-01A-11R-A118-07	Cancer	training
0.0190382551144681	TCGA-A5-A0R7-01A-31R-A16W-07	Cancer	training
0.50973406270281	TCGA-D1-A16X-01A-11R-A12I-07	Cancer	training
-0.000817264666074098	TCGA-B5-A11Y-01A-21R-A10J-07	Cancer	training
-0.078566128906915	TCGA-AX-A3G7-01A-12R-A213-07	Cancer	training
0.371613009368508	TCGA-D1-A17T-01A-11R-A12I-07	Cancer	training
0.0904290051310697	TCGA-EO-A3B1-01A-12R-A19W-07	Cancer	training
0.607014039510092	TCGA-BG-A0MU-01A-11R-A104-07	Cancer	training
-0.294343207510745	TCGA-B5-A11O-01A-11R-A118-07	Cancer	training
0.198218018022483	TCGA-EO-A22U-01A-11R-A180-07	Cancer	training
-0.198867596983035	TCGA-QS-A5YQ-01A-11R-A31O-07	Cancer	training
0.393678889643481	TCGA-EO-A2CH-01A-11R-A180-07	Cancer	training
-0.28942914853971	TCGA-D1-A17H-01A-11R-A12I-07	Cancer	training
0.134967393241344	TCGA-K6-A3WQ-01A-11R-A22K-07	Cancer	training
-0.840271849294236	TCGA-AP-A0LM-01A-11R-A118-07	Cancer	training
-4.97269317111544	TCGA-AX-A0IZ-11A-11R-A27V-07	Normal	training
0.491705476283342	TCGA-B5-A11J-01A-11R-A118-07	Cancer	training
0.140412288345653	TCGA-AX-A0IZ-01A-11R-A118-07	Cancer	training
-3.5496811845806	TCGA-FL-A1YT-11A-12R-A32Y-07	Normal	training
0.688162447337645	TCGA-EO-A3AZ-01A-12R-A19W-07	Cancer	training
0.132010966379812	TCGA-A5-A0VQ-01A-11R-A104-07	Cancer	training
0.433499599254487	TCGA-AJ-A8CW-01A-11R-A37O-07	Cancer	training
0.203993605703427	TCGA-D1-A0ZZ-01A-11R-A10J-07	Cancer	training
0.275447823069516	TCGA-BG-A0M9-01A-21R-A104-07	Cancer	training
0.449211197214323	TCGA-QS-A8F1-01A-21R-A37O-07	Cancer	training
1.42437954709434	TCGA-AJ-A3BI-01A-11R-A213-07	Cancer	training
0.64935528414664	TCGA-FI-A2D4-01A-12R-A17B-07	Cancer	training
-3.67666066583233	TCGA-FL-A1YL-11A-11R-A16F-07	Normal	training
0.720326422893631	TCGA-D1-A17K-01A-11R-A12I-07	Cancer	training
0.116609773214942	TCGA-EO-A3B0-01A-12R-A19W-07	Cancer	training
0.101589410389613	TCGA-BG-A0VV-01A-21R-A118-07	Cancer	training
-2.59782993220652	TCGA-FL-A1YQ-11A-11R-A32Y-07	Normal	training
0.308710371011705	TCGA-AP-A0LV-01A-11R-A040-07	Cancer	training
0.781379766152101	TCGA-A5-A0GA-01A-11R-A040-07	Cancer	training
0.3864308335732	TCGA-FI-A2F8-01A-12R-A17B-07	Cancer	training
0.0814094834730736	TCGA-BG-A0MO-01A-11R-A040-07	Cancer	training
-0.178093912330507	TCGA-EY-A54A-01A-11R-A27V-07	Cancer	training
0.245713229764345	TCGA-BG-A0VX-01A-11R-A118-07	Cancer	training
0.684776306569577	TCGA-A5-A2K2-01A-11R-A18M-07	Cancer	training
0.548638761547658	TCGA-BS-A0TC-01A-11R-A104-07	Cancer	training
0.759655061997473	TCGA-D1-A3DH-01A-11R-A19W-07	Cancer	training
-0.0665768487588566	TCGA-AJ-A2QL-01A-11R-A18M-07	Cancer	training
0.151610375504997	TCGA-BG-A0M0-01A-11R-A104-07	Cancer	training
-0.0114450896049716	TCGA-A5-A3LP-01A-11R-A22K-07	Cancer	training
-0.629374131308717	TCGA-A5-A0GN-01A-11R-A040-07	Cancer	training
0.449913153293999	TCGA-B5-A3FA-01A-11R-A19W-07	Cancer	training
0.267387294545828	TCGA-AP-A0LO-01A-11R-A040-07	Cancer	training
-0.399834832184111	TCGA-B5-A5OC-01A-21R-A27V-07	Cancer	training
0.137877566213321	TCGA-AP-A0LJ-01A-11R-A040-07	Cancer	training
0.436709443839344	TCGA-B5-A0JR-01A-13R-A466-07	Cancer	training
0.548510827904947	TCGA-AX-A06J-01A-11R-A00V-07	Cancer	training
0.368742348105231	TCGA-EY-A1GX-01A-12R-A13S-07	Cancer	training
0.187736209194465	TCGA-AX-A1C8-01A-11R-A137-07	Cancer	training
-0.309213548322513	TCGA-B5-A11N-01A-11R-A118-07	Cancer	training
0.0367319805011395	TCGA-AP-A0LL-01A-12R-A104-07	Cancer	training
0.161520963935417	TCGA-AJ-A23M-01A-11R-A157-07	Cancer	training
0.684596023639146	TCGA-BS-A0TI-01A-11R-A104-07	Cancer	training
0.437618487085383	TCGA-A5-A7WK-01A-11R-A34R-07	Cancer	training
-0.274617662439437	TCGA-BS-A0WQ-01A-21R-A109-07	Cancer	training
0.605922396833466	TCGA-B5-A11H-01A-11R-A118-07	Cancer	training
-0.0755071637846655	TCGA-EY-A1GT-01A-11R-A13S-07	Cancer	training
0.378941635360151	TCGA-AJ-A3I9-01A-11R-A22K-07	Cancer	training
0.579684257494791	TCGA-AP-A0LI-01A-11R-A040-07	Cancer	training
0.286430437258976	TCGA-PG-A6IB-01A-21R-A31O-07	Cancer	training
0.359663852621791	TCGA-D1-A17B-01A-22R-A12I-07	Cancer	training
0.689216782038462	TCGA-D1-A15V-01A-11R-A118-07	Cancer	training
-0.0684449236690385	TCGA-A5-A0GM-01A-11R-A040-07	Cancer	training
0.212023294591569	TCGA-BG-A0MH-01A-11R-A118-07	Cancer	training
0.442478415937301	TCGA-FI-A2D5-01A-11R-A17B-07	Cancer	training
-0.207798453144508	TCGA-BG-A2AD-01A-21R-A16F-07	Cancer	training
0.250697979545883	TCGA-AP-A051-01A-21R-A00V-07	Cancer	training
-0.179870090551023	TCGA-FI-A2CX-01A-11R-A17B-07	Cancer	training
0.94472681370934	TCGA-AP-A053-01A-21R-A00V-07	Cancer	training
0.490140646338651	TCGA-AX-A3G3-01A-11R-A213-07	Cancer	training
-0.75734570463584	TCGA-D1-A3JP-01A-31R-A22K-07	Cancer	training
0.606240829319534	TCGA-EY-A1GR-01A-11R-A13S-07	Cancer	training
-0.44754227526022	TCGA-EY-A1GL-01A-11R-A13S-07	Cancer	training
0.84232825871935	TCGA-AX-A1C5-01A-11R-A137-07	Cancer	training
0.146776467615892	TCGA-BG-A0MS-01A-11R-A104-07	Cancer	training
0.650333916194544	TCGA-EY-A1G7-01A-11R-A13S-07	Cancer	training
0.873919963693029	TCGA-AX-A2HF-01A-11R-A17B-07	Cancer	training
0.997238076936739	TCGA-EY-A1G8-01A-11R-A13S-07	Cancer	training
0.765965067646283	TCGA-AP-A05D-01A-11R-A00V-07	Cancer	training
-0.0519710448466342	TCGA-A5-A0VO-01A-21R-A109-07	Cancer	training
0.696135265706252	TCGA-SL-A6J9-01A-11R-A31O-07	Cancer	training
0.523974440748399	TCGA-EO-A3KW-01A-11R-A22K-07	Cancer	training
0.168362855648038	TCGA-FI-A2D0-01A-11R-A17B-07	Cancer	training
0.481760754985875	TCGA-D1-A16G-01A-31R-A12I-07	Cancer	training
0.252632447718274	TCGA-D1-A1NX-01A-11R-A16F-07	Cancer	training
-0.192874808711689	TCGA-D1-A0ZR-01A-21R-A10J-07	Cancer	training
0.494814528543826	TCGA-D1-A16Y-01A-31R-A12I-07	Cancer	training
0.224016761438551	TCGA-BS-A0TG-01A-32R-A16W-07	Cancer	training
0.104965302125874	TCGA-EY-A2OM-01A-11R-A18M-07	Cancer	training
0.444331537217388	TCGA-BG-A187-01A-11R-A12I-07	Cancer	training
0.338993016676178	TCGA-AP-A0LH-01A-11R-A16W-07	Cancer	training
0.40666697753628	TCGA-EO-A22X-01A-11R-A180-07	Cancer	training
-3.21804315715376	TCGA-FL-A1YI-11A-11R-A16F-07	Normal	training
0.447444962428324	TCGA-DF-A2KY-01A-21R-A213-07	Cancer	training
0.0458788454197179	TCGA-BS-A0U7-01A-21R-A104-07	Cancer	training
0.169334090753727	TCGA-AX-A0IS-01A-12R-A10J-07	Cancer	training
-3.42259511104486	TCGA-AX-A1CF-11A-11R-A137-07	Normal	training
0.49843227488247	TCGA-SL-A6JA-01A-11R-A31O-07	Cancer	training
0.529031369538101	TCGA-A5-A3LO-01A-11R-A22K-07	Cancer	training
-0.156914749821336	TCGA-AX-A2HJ-01A-11R-A17B-07	Cancer	training
0.240221188711985	TCGA-AP-A059-01A-21R-A118-07	Cancer	training
0.557327983704796	TCGA-AJ-A3BF-01A-11R-A213-07	Cancer	training
0.769577065013072	TCGA-AJ-A3BK-01A-11R-A19W-07	Cancer	training
-4.15910634759817	TCGA-BK-A0CB-11A-33R-A104-07	Normal	training
0.0109297026891407	TCGA-AX-A3FZ-01A-11R-A22K-07	Cancer	training
-2.2334188257937	TCGA-FL-A1YU-11A-11R-A32Y-07	Normal	training
0.351056491362346	TCGA-D1-A2G5-01A-11R-A17B-07	Cancer	training
0.871627867264547	TCGA-AX-A1C7-01A-11R-A137-07	Cancer	training
0.504714175120369	TCGA-AP-A1E1-01A-11R-A137-07	Cancer	training
1.05406551266324	TCGA-A5-A2K5-01A-11R-A180-07	Cancer	training
-0.0119957378205015	TCGA-EY-A1GC-01A-11R-A13S-07	Cancer	training
-0.13337274900737	TCGA-KP-A3W4-01A-11R-A22K-07	Cancer	training
0.227065323184164	TCGA-AX-A063-01A-11R-A00V-07	Cancer	training
0.521186418997749	TCGA-AX-A3G1-01A-11R-A22K-07	Cancer	training
0.65293745180871	TCGA-FI-A2CY-01A-11R-A17B-07	Cancer	training
0.0964727942938024	TCGA-EY-A210-01A-11R-A157-07	Cancer	training
-0.0933656742610314	TCGA-AP-A1DK-01A-11R-A137-07	Cancer	training
0.362393271595887	TCGA-BG-A0VW-01A-11R-A118-07	Cancer	training
0.463295993589996	TCGA-B5-A11R-01A-11R-A118-07	Cancer	training
-0.210918498936892	TCGA-A5-A1OK-01A-11R-A14M-07	Cancer	training
0.491763148097784	TCGA-AX-A05Y-01A-11R-A00V-07	Cancer	training
0.0116240966636248	TCGA-B5-A11S-01A-11R-A118-07	Cancer	training
0.261598084853376	TCGA-A5-A0R6-01A-11R-A104-07	Cancer	training
-0.294068853674335	TCGA-B5-A3F9-01A-21R-A22K-07	Cancer	training
0.417849652092349	TCGA-EY-A1GS-01A-11R-A13S-07	Cancer	training
0.288153789097734	TCGA-B5-A0JU-01B-11R-A14D-07	Cancer	training
-0.554380477313584	TCGA-AP-A05P-01A-11R-A16W-07	Cancer	training
0.290220631371231	TCGA-BG-A0RY-01A-11R-A104-07	Cancer	training
0.176674808094599	TCGA-A5-A0GU-01A-11R-A16W-07	Cancer	training
0.421685983029733	TCGA-BG-A3EW-01A-11R-A22K-07	Cancer	training
0.0711014529931086	TCGA-B5-A11F-01A-11R-A10J-07	Cancer	training
-0.291100691708976	TCGA-B5-A121-01A-31R-A118-07	Cancer	training
0.489699807065373	TCGA-AP-A1DR-01A-11R-A137-07	Cancer	training
0.194993663110762	TCGA-BS-A0UF-01A-11R-A104-07	Cancer	training
0.655853603729773	TCGA-AX-A06F-01A-11R-A00V-07	Cancer	training
-0.0915930086394065	TCGA-AP-A1E4-01A-12R-A137-07	Cancer	training
0.0563584981988148	TCGA-AX-A06D-01A-11R-A118-07	Cancer	training
1.35027037271363	TCGA-DF-A2L0-01A-11R-A180-07	Cancer	training
0.611017369946016	TCGA-EY-A1H0-01A-11R-A13S-07	Cancer	training
0.37955736844879	TCGA-AJ-A3EK-01A-11R-A19W-07	Cancer	training
-0.552039564723499	TCGA-BS-A0UA-01A-11R-A118-07	Cancer	training
0.492646597001687	TCGA-AJ-A3NE-01A-11R-A22K-07	Cancer	training
0.439963782558103	TCGA-EY-A1GD-01A-11R-A13S-07	Cancer	training
0.170942015530147	TCGA-D1-A16E-01A-22R-A12I-07	Cancer	training
0.763872974797062	TCGA-AP-A1DO-01A-11R-A137-07	Cancer	training
-1.30905559866018	TCGA-AJ-A3OK-01A-12R-A22K-07	Cancer	training
0.272774172780919	TCGA-BG-A0M7-01A-11R-A040-07	Cancer	training
0.282402269103193	TCGA-BG-A0M6-01A-31R-A104-07	Cancer	training
0.159590063619288	TCGA-AP-A0LP-01A-12R-A104-07	Cancer	training
0.0527351771579001	TCGA-AP-A1DV-01A-21R-A137-07	Cancer	training
0.706699308450327	TCGA-AJ-A3EM-01A-11R-A213-07	Cancer	training
0.00491434125923732	TCGA-EY-A3L3-01A-11R-A22K-07	Cancer	training
0.352354538678107	TCGA-D1-A2G0-01A-11R-A32Y-07	Cancer	training
-0.0616736582182488	TCGA-EY-A2OO-01A-11R-A19W-07	Cancer	training
-0.377038436311615	TCGA-EC-A1NJ-01A-31R-A14D-07	Cancer	training
0.0429610183415531	TCGA-AP-A05N-01A-11R-A00V-07	Cancer	training
0.714731404337708	TCGA-A5-A0GD-01A-11R-A16W-07	Cancer	training
-0.284554120323516	TCGA-B5-A0K8-01A-11R-A14M-07	Cancer	training
0.216670005003528	TCGA-A5-A0R8-01A-11R-A104-07	Cancer	training
0.351017621826785	TCGA-EY-A1GH-01A-11R-A13S-07	Cancer	training
-0.308356650610534	TCGA-4E-A92E-01A-11R-A37O-07	Cancer	training
-0.30377601479929	TCGA-AX-A3G4-01A-11R-A213-07	Cancer	training
0.976690542206503	TCGA-AP-A0LF-01A-11R-A118-07	Cancer	training
0.682943568777604	TCGA-AJ-A2QM-01A-11R-A18M-07	Cancer	training
-3.43480929324062	TCGA-FL-A1YN-11A-11R-A32Y-07	Normal	training
0.0813770148487041	TCGA-E6-A8L9-01A-21R-A37O-07	Cancer	training
-3.02113096573891	TCGA-AJ-A3NE-11A-11R-A22K-07	Normal	training
-0.249279046242481	TCGA-EY-A1GF-01A-11R-A13S-07	Cancer	training
0.51217276589873	TCGA-AJ-A5DV-01A-11R-A27V-07	Cancer	training
0.528623552935651	TCGA-AP-A1E0-01A-11R-A137-07	Cancer	training
-0.335506687248176	TCGA-D1-A161-01A-11R-A118-07	Cancer	training
0.366418662596121	TCGA-B5-A0K9-01A-21R-A104-07	Cancer	training
0.515764458588861	TCGA-EY-A2ON-01A-21R-A18M-07	Cancer	training
0.217560277146398	TCGA-AX-A2HD-01A-21R-A17B-07	Cancer	training
0.428722506741739	TCGA-D1-A1NZ-01A-21R-A14D-07	Cancer	training
0.626073651327129	TCGA-A5-A7WJ-01A-12R-A34R-07	Cancer	training
-0.246765672820981	TCGA-PG-A5BC-01A-12R-A27V-07	Cancer	training
0.0772714397515787	TCGA-AJ-A3NG-01A-11R-A22K-07	Cancer	training
0.305643457779176	TCGA-A5-A2K3-01A-11R-A32Y-07	Cancer	training
0.449602992950652	TCGA-EY-A4KR-01A-11R-A27V-07	Cancer	training
0.798156210356855	TCGA-AP-A05H-01A-11R-A00V-07	Cancer	training
-0.453143254349929	TCGA-BK-A56F-01A-32R-A27V-07	Cancer	training
0.408818420866549	TCGA-EY-A212-01A-11R-A14M-07	Cancer	training
0.442143439458025	TCGA-AJ-A23O-01A-11R-A157-07	Cancer	training
0.353191891921501	TCGA-EY-A214-01A-12R-A157-07	Cancer	training
-0.591539610298406	TCGA-B5-A0K0-01A-11R-A16W-07	Cancer	training
0.259759465156745	TCGA-KP-A3W3-01A-11R-A22K-07	Cancer	training
-0.237001569794443	TCGA-D1-A16D-01A-11R-A12I-07	Cancer	training
0.172420641588438	TCGA-B5-A0JZ-01A-11R-A040-07	Cancer	training
-0.000445813386925552	TCGA-AJ-A3EJ-01A-11R-A19W-07	Cancer	training
0.461124895067086	TCGA-D1-A3DG-01A-11R-A19W-07	Cancer	training
0.419420299500914	TCGA-D1-A17M-01A-21R-A12I-07	Cancer	training
-3.3910917823529	TCGA-AX-A0J0-11A-11R-A27V-07	Normal	training
0.377844726265122	TCGA-D1-A0ZS-01A-11R-A118-07	Cancer	training
0.395447936343758	TCGA-AX-A3FX-01A-11R-A22K-07	Cancer	training
0.20920538277672	TCGA-D1-A174-01A-11R-A12I-07	Cancer	training
0.989661134930417	TCGA-DF-A2KV-01A-11R-A180-07	Cancer	training
-0.192806846306442	TCGA-D1-A17A-01A-11R-A12I-07	Cancer	training
0.121702615950469	TCGA-PG-A916-01A-11R-A37O-07	Cancer	training
0.552300296046041	TCGA-D1-A0ZP-01A-21R-A10J-07	Cancer	training
0.298035720111599	TCGA-B5-A3FB-01A-11R-A19W-07	Cancer	training
0.104546991136936	TCGA-B5-A11V-01A-11R-A10J-07	Cancer	training
0.54982451740217	TCGA-AP-A1DH-01A-31R-A137-07	Cancer	training
0.187397621948918	TCGA-A5-A0GG-01A-11R-A118-07	Cancer	training
0.247220529684052	TCGA-AP-A1DM-01A-21R-A137-07	Cancer	training
-3.76544835676968	TCGA-AX-A05Y-11A-11R-A27V-07	Normal	training
0.234549821593133	TCGA-B5-A0K4-01A-11R-A040-07	Cancer	training
-0.523654673447479	TCGA-D1-A0ZQ-01A-11R-A118-07	Cancer	training
0.406186779812787	TCGA-AX-A1CN-01A-11R-A137-07	Cancer	training
0.499887688110724	TCGA-B5-A11I-01A-11R-A10J-07	Cancer	training
0.141480605467188	TCGA-KP-A3VZ-01A-11R-A22K-07	Cancer	training
-0.0325195694435838	TCGA-BK-A13C-01A-11R-A118-07	Cancer	training
0.139220516034956	TCGA-AX-A05S-01A-11R-A00V-07	Cancer	training
0.496542107178465	TCGA-B5-A5OD-01A-11R-A31O-07	Cancer	training
-0.303607798046613	TCGA-D1-A2G7-01A-21R-A180-07	Cancer	training
0.0562458746465703	TCGA-EY-A1GQ-01A-21R-A13S-07	Cancer	training
-0.317932772236622	TCGA-D1-A0ZV-01A-11R-A10J-07	Cancer	training
0.427355309433988	TCGA-B5-A0K1-01A-11R-A16W-07	Cancer	training
0.430302552012296	TCGA-A5-A0VP-01A-21R-A104-07	Cancer	training
0.399726799878975	TCGA-KP-A3W1-01A-11R-A22K-07	Cancer	training
0.178627091449942	TCGA-B5-A11P-01B-11R-A14D-07	Cancer	training
-0.313609394529497	TCGA-D1-A2G6-01A-11R-A17B-07	Cancer	training
0.106216589247869	TCGA-DI-A2QU-01A-11R-A18M-07	Cancer	training
-0.452589499952569	TCGA-BG-A0MK-01A-51R-A19W-07	Cancer	training
-0.0297850494463902	TCGA-SJ-A6ZJ-01A-12R-A34R-07	Cancer	training
-0.0636372078959512	TCGA-D1-A15W-01A-11R-A118-07	Cancer	training
0.346450261942725	TCGA-FI-A2EU-01A-11R-A17B-07	Cancer	training
0.580429521860555	TCGA-DI-A1NO-01A-31R-A157-07	Cancer	training
-1.07418843970792	TCGA-A5-A1OJ-01A-11R-A14D-07	Cancer	training
0.0372304990330232	TCGA-B5-A0JT-01A-21R-A118-07	Cancer	training
0.474093010471356	TCGA-D1-A168-01A-31R-A12I-07	Cancer	training
0.987478577542094	TCGA-AP-A0LD-01A-11R-A040-07	Cancer	training
0.222366347416535	TCGA-D1-A16B-01A-11R-A12I-07	Cancer	training
0.68852662807465	TCGA-D1-A1O0-01A-11R-A17B-07	Cancer	training
-0.0232978091413799	TCGA-BG-A0MQ-01A-11R-A104-07	Cancer	training
0.574986220002179	TCGA-BG-A220-01A-11R-A157-07	Cancer	training
0.139440807115736	TCGA-A5-A0G1-01A-11R-A118-07	Cancer	training
0.972382845159066	TCGA-D1-A16N-01A-11R-A12I-07	Cancer	training
0.818097734474689	TCGA-AX-A05Z-01A-11R-A00V-07	Cancer	training
0.784448423852395	TCGA-B5-A0K3-01A-11R-A040-07	Cancer	training
-4.06398456440889	TCGA-DI-A2QU-11A-11R-A18M-07	Normal	training
0.433956289977974	TCGA-AX-A0J1-01A-11R-A040-07	Cancer	training
0.515076871582038	TCGA-BK-A13B-01A-51R-A22K-07	Cancer	training
0.124614249866748	TCGA-BS-A0VI-01A-11R-A14D-07	Cancer	training
0.591903452594016	TCGA-D1-A176-01A-11R-A12I-07	Cancer	training
-4.44298158549057	TCGA-BK-A13C-11A-11R-A118-07	Normal	training
-0.130189059471547	TCGA-AX-A1CP-01A-11R-A137-07	Cancer	training
-0.179962156381722	TCGA-BG-A0MC-01A-21R-A040-07	Cancer	training
0.021443348585665	TCGA-D1-A165-01A-11R-A12I-07	Cancer	training
-0.146499917653581	TCGA-EY-A548-01A-11R-A27V-07	Cancer	training
0.613346841390156	TCGA-AX-A1CK-01A-11R-A137-07	Cancer	training
0.171728015401133	TCGA-D1-A16R-01A-11R-A12I-07	Cancer	training
0.158653908897205	TCGA-D1-A162-01A-11R-A118-07	Cancer	training
0.341128509846837	TCGA-AX-A1CJ-01A-11R-A137-07	Cancer	training
-3.47688880103801	TCGA-BK-A4ZD-11A-12R-A27V-07	Normal	training
0.0405681213868475	TCGA-AX-A0J0-01A-11R-A109-07	Cancer	training
0.397276136533704	TCGA-AX-A2HH-01A-11R-A32Y-07	Cancer	training
0.734664139903933	TCGA-AJ-A3BD-01A-11R-A19W-07	Cancer	training
-0.170455723682684	TCGA-EY-A1GM-01A-12R-A14D-07	Cancer	training
-0.174627602960567	TCGA-AX-A2IN-01A-12R-A180-07	Cancer	training
-0.736152722723898	TCGA-EO-A2CG-01A-12R-A180-07	Cancer	training
0.520100454730517	TCGA-A5-A0GP-01A-11R-A040-07	Cancer	training
-0.284067913925466	TCGA-AP-A0LN-01A-11R-A040-07	Cancer	training
-2.97687557289139	TCGA-DI-A2QY-11A-11R-A19W-07	Normal	training
0.102243057082065	TCGA-AX-A0IU-01A-11R-A16W-07	Cancer	training
1.09080086151194	TCGA-H5-A2HR-01A-11R-A180-07	Cancer	training
0.798188533159517	TCGA-E6-A1LX-01A-11R-A14D-07	Cancer	training
0.187793876212083	TCGA-FI-A3PV-01A-11R-A22K-07	Cancer	training
-0.176747985591243	TCGA-EY-A549-01A-11R-A27V-07	Cancer	training
0.53908801346944	TCGA-D1-A1O7-01A-11R-A14D-07	Cancer	training
-0.677147505650935	TCGA-AJ-A3NF-01A-11R-A22K-07	Cancer	training
0.670138687397688	TCGA-BK-A0C9-01A-11R-A00V-07	Cancer	training
1.08996435419342	TCGA-AP-A05J-01A-11R-A00V-07	Cancer	training
-0.244375421762663	TCGA-D1-A103-01A-11R-A10J-07	Cancer	training
0.436025468683015	TCGA-BG-A221-01A-21R-A157-07	Cancer	testing
-0.0668506355963086	TCGA-EY-A215-01A-11R-A14M-07	Cancer	testing
0.206796832491431	TCGA-EO-A3KU-01A-11R-A22K-07	Cancer	testing
-0.0976804450837457	TCGA-A5-A0G3-01A-11R-A040-07	Cancer	testing
0.815576939914363	TCGA-FI-A2EX-01A-11R-A17B-07	Cancer	testing
-0.134391421847443	TCGA-B5-A0JS-01A-11R-A104-07	Cancer	testing
-0.188888506986093	TCGA-D1-A3JQ-01A-11R-A22K-07	Cancer	testing
-0.419888503028066	TCGA-A5-A0GX-01A-11R-A040-07	Cancer	testing
0.504037494708764	TCGA-AJ-A3NH-01A-11R-A22K-07	Cancer	testing
0.520570007976158	TCGA-AP-A0LS-01A-11R-A14D-07	Cancer	testing
0.497668714902989	TCGA-BS-A0TE-01A-11R-A104-07	Cancer	testing
0.457852760469797	TCGA-D1-A1NY-01A-11R-A16F-07	Cancer	testing
0.107057270235879	TCGA-D1-A16S-01A-11R-A12I-07	Cancer	testing
1.19374857101307	TCGA-A5-A0GB-01A-11R-A040-07	Cancer	testing
0.150862295783204	TCGA-A5-A0GH-01A-21R-A16W-07	Cancer	testing
0.424906138384824	TCGA-JU-AAVI-01A-11R-A40A-07	Cancer	testing
-0.243585622197642	TCGA-BG-A0LW-01A-11R-A16W-07	Cancer	testing
-1.18531001013702	TCGA-AJ-A8CT-01A-11R-A37O-07	Cancer	testing
0.363686805748171	TCGA-D1-A17D-01A-12R-A12I-07	Cancer	testing
-1.01001911923826	TCGA-EY-A1GE-01A-11R-A13S-07	Cancer	testing
-0.471552313958152	TCGA-AP-A1DQ-01A-11R-A137-07	Cancer	testing
0.548027982325277	TCGA-BG-A0MI-01A-11R-A040-07	Cancer	testing
0.478719069601986	TCGA-A5-A0RA-01A-21R-A104-07	Cancer	testing
-0.523171264333664	TCGA-BG-A0VT-01A-11R-A10J-07	Cancer	testing
0.356251010092803	TCGA-A5-A0GQ-01A-11R-A118-07	Cancer	testing
-0.227716529741539	TCGA-D1-A0ZU-01A-11R-A10J-07	Cancer	testing
-0.39347457034592	TCGA-B5-A3FC-01A-11R-A22K-07	Cancer	testing
0.0523082301549945	TCGA-BS-A0U8-01A-11R-A104-07	Cancer	testing
-0.13972526656278	TCGA-BG-A0MA-01A-11R-A17B-07	Cancer	testing
0.129236880876544	TCGA-BG-A0M4-01A-11R-A104-07	Cancer	testing
0.818193568277828	TCGA-E6-A1LZ-01A-11R-A144-07	Cancer	testing
-3.17639523687716	TCGA-AJ-A3NH-11A-11R-A22K-07	Normal	testing
-0.0870572249049508	TCGA-B5-A0K7-01A-11R-A104-07	Cancer	testing
0.145595742446626	TCGA-BS-A0T9-01A-11R-A12I-07	Cancer	testing
-2.49443891823973	TCGA-FL-A1YH-11A-11R-A16F-07	Normal	testing
0.510448092092906	TCGA-A5-A1OG-01A-11R-A14D-07	Cancer	testing
0.477512997385916	TCGA-D1-A16I-01A-11R-A12I-07	Cancer	testing
0.143009890008965	TCGA-BG-A18B-01A-11R-A12I-07	Cancer	testing
0.0340609017494755	TCGA-EO-A3AU-01A-21R-A19W-07	Cancer	testing
0.00271536961127054	TCGA-AX-A2H7-01A-12R-A18M-07	Cancer	testing
0.32158246706561	TCGA-BS-A0UM-01A-11R-A104-07	Cancer	testing
0.928612168792607	TCGA-B5-A5OE-01A-11R-A31O-07	Cancer	testing
-0.171303921764662	TCGA-PG-A915-01A-11R-A37O-07	Cancer	testing
0.21662102430447	TCGA-EC-A1QX-01A-31R-A16F-07	Cancer	testing
0.0229599465722644	TCGA-EY-A1GW-01A-22R-A13S-07	Cancer	testing
0.337456697483567	TCGA-B5-A1MU-01A-11R-A13S-07	Cancer	testing
-0.143215427367625	TCGA-D1-A17L-01A-11R-A12I-07	Cancer	testing
-0.0551235738202541	TCGA-A5-A0GJ-01A-11R-A040-07	Cancer	testing
0.0687512280786735	TCGA-EY-A2OQ-01A-11R-A19W-07	Cancer	testing
-0.279640666082279	TCGA-B5-A11U-01A-11R-A118-07	Cancer	testing
-0.265698020041537	TCGA-AX-A2IO-01A-11R-A180-07	Cancer	testing
-0.591824362328728	TCGA-BS-A0V8-01A-11R-A118-07	Cancer	testing
-0.884826071431694	TCGA-DI-A1C3-01A-41R-A137-07	Cancer	testing
-0.169870931780838	TCGA-FI-A2D2-01A-11R-A17B-07	Cancer	testing
0.636737462979035	TCGA-AX-A05W-01A-21R-A466-07	Cancer	testing
0.627710469159702	TCGA-BG-A0MG-01A-21R-A104-07	Cancer	testing
-1.15144369598972	TCGA-BS-A0V7-01A-21R-A118-07	Cancer	testing
-0.215488125604631	TCGA-KP-A3W0-01A-21R-A22K-07	Cancer	testing
0.49980613618186	TCGA-EO-A3AV-01A-12R-A19W-07	Cancer	testing
0.0177397434528976	TCGA-BS-A0UT-01A-11R-A104-07	Cancer	testing
-0.0848544471966259	TCGA-AX-A06H-01A-11R-A118-07	Cancer	testing
0.885761684760826	TCGA-AX-A3G6-01A-11R-A213-07	Cancer	testing
0.377418496379661	TCGA-D1-A177-01A-21R-A12I-07	Cancer	testing
1.29990431003567	TCGA-EO-A3AY-01A-12R-A19W-07	Cancer	testing
-0.039778714788912	TCGA-AP-A3K1-01A-11R-A213-07	Cancer	testing
0.103320753356282	TCGA-B5-A11W-01A-12R-A118-07	Cancer	testing
-0.788100987218989	TCGA-D1-A0ZO-01A-11R-A118-07	Cancer	testing
0.555374863042433	TCGA-B5-A0KB-01B-11R-A14D-07	Cancer	testing
0.286204365175759	TCGA-B5-A0JX-01A-21R-A14M-07	Cancer	testing
0.135122981585335	TCGA-SJ-A6ZI-01A-12R-A34R-07	Cancer	testing
0.70421485201451	TCGA-D1-A15X-01A-11R-A118-07	Cancer	testing
0.244138089292826	TCGA-D1-A17F-01A-11R-A12I-07	Cancer	testing
0.353037049547363	TCGA-AJ-A8CV-01A-11R-A37O-07	Cancer	testing
0.997303318837242	TCGA-DF-A2KS-01A-11R-A18M-07	Cancer	testing
0.450465569024529	TCGA-EO-A22R-01A-11R-A18M-07	Cancer	testing
-0.0178972531937107	TCGA-AX-A3G9-01A-11R-A22K-07	Cancer	testing
0.482858030078074	TCGA-AP-A0L9-01A-11R-A040-07	Cancer	testing
0.0388060748434712	TCGA-AP-A1DP-01A-11R-A137-07	Cancer	testing
0.11449342037844	TCGA-AX-A062-01A-11R-A00V-07	Cancer	testing
0.26725222462768	TCGA-AX-A2H8-01A-11R-A17B-07	Cancer	testing
-4.2403004625927	TCGA-AX-A2H8-11A-11R-A17B-07	Normal	testing
0.00623583625940715	TCGA-D1-A163-01A-11R-A12I-07	Cancer	testing
0.64046211670897	TCGA-FI-A2EY-01A-12R-A18M-07	Cancer	testing
-0.0453333593775397	TCGA-B5-A1N2-01A-21R-A144-07	Cancer	testing
0.170249747792704	TCGA-AX-A1C9-01A-11R-A137-07	Cancer	testing
0.21559928590395	TCGA-QS-A744-01A-11R-A34R-07	Cancer	testing
-2.81061347368187	TCGA-FL-A3WE-11A-11R-A22K-07	Normal	testing
-0.341066926968667	TCGA-EC-A24G-01A-11R-A16F-07	Cancer	testing
-4.015477915378	TCGA-FL-A1YG-11A-12R-A16F-07	Normal	testing
-0.342152624900793	TCGA-EY-A1GP-01A-11R-A13S-07	Cancer	testing
0.0297359333911534	TCGA-B5-A0K2-01A-12R-A104-07	Cancer	testing
0.783259854549267	TCGA-AJ-A3TW-01A-11R-A22K-07	Cancer	testing
0.56608347727747	TCGA-EY-A1GO-01A-11R-A14D-07	Cancer	testing
-0.260783934807925	TCGA-D1-A17S-01A-11R-A12I-07	Cancer	testing
-0.678568099927572	TCGA-D1-A17C-01A-11R-A12I-07	Cancer	testing
-3.37244143621524	TCGA-AX-A2HA-11A-11R-A18M-07	Normal	testing
0.565724463557071	TCGA-BG-A0M3-01A-11R-A104-07	Cancer	testing
0.228108794848268	TCGA-AX-A2HA-01A-12R-A18M-07	Cancer	testing
0.308232506275028	TCGA-D1-A17U-01A-21R-A12I-07	Cancer	testing
0.368717809446654	TCGA-BS-A0TD-01A-11R-A104-07	Cancer	testing
0.211675118670959	TCGA-EO-A3L0-01A-11R-A22K-07	Cancer	testing
1.02676583802197	TCGA-FI-A2EW-01A-11R-A17B-07	Cancer	testing
0.108402119868497	TCGA-EO-A22T-01A-21R-A18M-07	Cancer	testing
0.56243012269035	TCGA-EO-A1Y7-01A-11R-A157-07	Cancer	testing
-2.6083886132651	TCGA-FL-A1YF-11A-12R-A16F-07	Normal	testing
-0.338409268655765	TCGA-A5-A0GR-01A-11R-A118-07	Cancer	testing
0.0869537203718108	TCGA-EO-A22Y-01A-11R-A180-07	Cancer	testing
0.174154450637355	TCGA-B5-A1MX-01A-11R-A144-07	Cancer	testing
0.0754724902755219	TCGA-AJ-A3OJ-01A-11R-A22K-07	Cancer	testing
0.53574570915904	TCGA-DI-A1NN-01A-11R-A16F-07	Cancer	testing
-3.7275616943012	TCGA-FL-A1YV-11A-12R-A32Y-07	Normal	testing
-0.319924768055809	TCGA-BG-A0MT-01A-11R-A104-07	Cancer	testing
-0.354821069338864	TCGA-AJ-A5DW-01A-11R-A27V-07	Cancer	testing
