# Supplementary material for: Short-term hormonal modulation with mifepristone does not induce oncogenic changes in the endometrium of BRCA1/2 pathogenic variant carriers
Source: Commun Med (Lond). 2026 Feb 11;6:150. doi: 10.1038/s43856-026-01412-0 (PMC12996395; doi:10.1038/s43856-026-01412-0)
Supplement: Supplementary file 8 — Supplementary Data 5 [file 43856_2026_1412_MOESM8_ESM.zip › SourceData/s4b.txt]

barcode	set	type	TCGA_EC_expression
TCGA-FI-A3PX-01A-11R-A22K-07	training	Cancer	0.125164617043714
TCGA-EY-A1GK-01A-11R-A13S-07	training	Cancer	0.0292164184055426
TCGA-BG-A2AE-01A-11R-A16F-07	training	Cancer	-0.12589654760459
TCGA-AX-A1CE-01A-11R-A137-07	training	Cancer	0.37712474805364
TCGA-DI-A2QY-01A-12R-A19W-07	training	Cancer	0.280208905530227
TCGA-D1-A1O8-01A-11R-A14D-07	training	Cancer	0.0628589253508687
TCGA-EY-A3QX-01A-11R-A22K-07	training	Cancer	0.360710205046902
TCGA-DI-A0WH-01A-12R-A12I-07	training	Cancer	0.132457633663812
TCGA-BK-A4ZD-01A-11R-A27V-07	training	Cancer	0.203090605306468
TCGA-AX-A1CC-01A-11R-A137-07	training	Cancer	-0.712811975203431
TCGA-AX-A2H2-01A-11R-A180-07	training	Cancer	0.316619268458554
TCGA-BG-A0M8-01A-12R-A104-07	training	Cancer	-0.580619730743171
TCGA-2E-A9G8-01A-11R-A40A-07	training	Cancer	0.401078571308137
TCGA-AX-A1CR-01A-12R-A137-07	training	Cancer	0.375697336339347
TCGA-KJ-A3U4-01A-11R-A22K-07	training	Cancer	0.386791905032566
TCGA-D1-A102-01A-11R-A10J-07	training	Cancer	0.145433503888982
TCGA-BG-A2AD-11A-11R-A16F-07	training	Normal	-4.03033509487457
TCGA-A5-A0GI-01A-11R-A040-07	training	Cancer	0.617762226354062
TCGA-BG-A3EW-11A-22R-A22K-07	training	Normal	-4.26500245815708
TCGA-B5-A0K6-01A-11R-A040-07	training	Cancer	0.257323391143939
TCGA-BG-A0W2-01A-11R-A109-07	training	Cancer	-0.299544853885035
TCGA-B5-A1MW-01A-11R-A32Y-07	training	Cancer	0.594517640874505
TCGA-BG-A186-01A-11R-A12I-07	training	Cancer	-0.184812361961214
TCGA-AX-A2HD-11A-11R-A32Y-07	training	Normal	-3.35933301793872
TCGA-B5-A0JY-01A-11R-A104-07	training	Cancer	0.318279761383836
TCGA-BS-A0V6-01A-11R-A118-07	training	Cancer	0.20363812746948
TCGA-DI-A1BY-01A-21R-A137-07	training	Cancer	-0.0402850530181582
TCGA-B5-A11Z-01A-11R-A10J-07	training	Cancer	-0.232766598548162
TCGA-D1-A16O-01A-11R-A12I-07	training	Cancer	-0.304293936140201
TCGA-AX-A06B-01A-11R-A00V-07	training	Cancer	-0.079998408174871
TCGA-BG-A0YU-01A-21R-A10J-07	training	Cancer	-0.248015807772107
TCGA-FI-A2F4-01A-11R-A17B-07	training	Cancer	0.526632016482278
TCGA-A5-A0G2-01A-11R-A16W-07	training	Cancer	0.172599197961543
TCGA-E6-A2P9-01A-11R-A19W-07	training	Cancer	0.396980889081761
TCGA-AJ-A3OL-01A-11R-A22K-07	training	Cancer	0.346729437138683
TCGA-D1-A3DA-01A-12R-A213-07	training	Cancer	0.325394470397166
TCGA-QF-A5YT-01A-11R-A31O-07	training	Cancer	0.67392160657973
TCGA-AP-A052-01A-11R-A00V-07	training	Cancer	0.609470475525566
TCGA-AJ-A3BG-01A-11R-A19W-07	training	Cancer	0.78312887286477
TCGA-A5-A0G9-01A-11R-A040-07	training	Cancer	0.408294405735536
TCGA-EO-A1Y8-01A-11R-A157-07	training	Cancer	0.539733207174907
TCGA-A5-A1OH-01A-21R-A22K-07	training	Cancer	-0.0618158970819104
TCGA-A5-AB3J-01A-11R-A40A-07	training	Cancer	-1.24645330199129
TCGA-5B-A90C-01A-11R-A37O-07	training	Cancer	0.773732921607412
TCGA-BS-A0UL-01A-11R-A109-07	training	Cancer	-1.1255672466828
TCGA-A5-A0GE-01A-11R-A16W-07	training	Cancer	-0.0590356947103228
TCGA-A5-A0GW-01A-11R-A16W-07	training	Cancer	0.0436420511121605
TCGA-BS-A0U5-01A-11R-A109-07	training	Cancer	0.101572262516893
TCGA-BG-A0M2-01A-11R-A104-07	training	Cancer	0.438834313532074
TCGA-D1-A1NS-01A-11R-A14D-07	training	Cancer	0.499016445118152
TCGA-D1-A16J-01A-11R-A12I-07	training	Cancer	-0.228657062913064
TCGA-AW-A1PO-01A-12R-A157-07	training	Cancer	0.737287538335636
TCGA-B5-A1MS-01B-11R-A22K-07	training	Cancer	-0.323293824083415
TCGA-EY-A1GU-01A-11R-A13S-07	training	Cancer	0.0796882970468826
TCGA-B5-A0JN-01A-11R-A104-07	training	Cancer	0.744300145208566
TCGA-D1-A0ZN-01A-11R-A118-07	training	Cancer	-0.164069793773177
TCGA-A5-A0GV-01A-31R-A16W-07	training	Cancer	0.743569074614388
TCGA-D1-A1NU-01A-11R-A14D-07	training	Cancer	0.647778711694072
TCGA-PG-A7D5-01A-11R-A34R-07	training	Cancer	0.192513980781345
TCGA-AP-A0LE-01A-11R-A104-07	training	Cancer	0.873020986989314
TCGA-B5-A11L-01B-21R-A13S-07	training	Cancer	-0.0511317594999948
TCGA-AP-A1E3-01A-11R-A137-07	training	Cancer	-0.646454337480403
TCGA-FI-A2F9-01A-11R-A17B-07	training	Cancer	-0.394390581851794
TCGA-A5-A0R9-01A-11R-A104-07	training	Cancer	-0.286509832296255
TCGA-BG-A2L7-01A-11R-A18M-07	training	Cancer	-0.467261056778665
TCGA-BG-A222-01A-11R-A157-07	training	Cancer	0.44102353499946
TCGA-DF-A2KZ-01A-11R-A213-07	training	Cancer	0.567691475608679
TCGA-AX-A1CA-01A-12R-A137-07	training	Cancer	0.35323587852313
TCGA-D1-A179-01A-11R-A12I-07	training	Cancer	0.3252282239019
TCGA-AX-A064-01A-11R-A00V-07	training	Cancer	0.549179462216921
TCGA-EO-A1Y5-01A-11R-A157-07	training	Cancer	0.580040166639335
TCGA-AJ-A3QS-01A-11R-A22K-07	training	Cancer	0.116487114383294
TCGA-EO-A22S-01A-11R-A18M-07	training	Cancer	0.614927845295245
TCGA-AJ-A3IA-01A-11R-A213-07	training	Cancer	-0.0310195528822726
TCGA-D1-A16Q-01A-12R-A12I-07	training	Cancer	0.14142143925595
TCGA-AJ-A2QL-11A-11R-A18M-07	training	Normal	-3.24284957579481
TCGA-D1-A16V-01A-11R-A12I-07	training	Cancer	0.373242260217246
TCGA-AX-A3FT-01A-11R-A22K-07	training	Cancer	0.0754165406568333
TCGA-D1-A169-01A-11R-A12I-07	training	Cancer	0.746590625813423
TCGA-AP-A0L8-01A-11R-A040-07	training	Cancer	0.474640603405095
TCGA-AX-A3FS-01A-11R-A22K-07	training	Cancer	0.173617579554389
TCGA-EY-A72D-01A-12R-A34R-07	training	Cancer	0.452406607174902
TCGA-BG-A0LX-01A-11R-A16W-07	training	Cancer	0.14912303035916
TCGA-BG-A3PP-01A-11R-A22K-07	training	Cancer	0.502705711589179
TCGA-AP-A5FX-01A-11R-A27V-07	training	Cancer	0.318467467956057
TCGA-B5-A11Q-01A-11R-A118-07	training	Cancer	0.527257601420077
TCGA-AX-A2H4-01A-21R-A18M-07	training	Cancer	0.635845344785451
TCGA-AX-A3GB-01A-11R-A22K-07	training	Cancer	-0.813806859822932
TCGA-AP-A05A-01A-11R-A00V-07	training	Cancer	0.75801963155075
TCGA-A5-A2K4-01A-11R-A18M-07	training	Cancer	0.0763016243583968
TCGA-D1-A17Q-01A-11R-A12I-07	training	Cancer	0.452643382734654
TCGA-AJ-A3NC-11A-11R-A22K-07	training	Normal	-3.94420028820541
TCGA-AX-A060-01A-11R-A00V-07	training	Cancer	0.968574510366331
TCGA-D1-A1NW-01A-11R-A14M-07	training	Cancer	-0.13027514095223
TCGA-E6-A2P8-01A-11R-A19W-07	training	Cancer	0.147724389552603
TCGA-AP-A054-01A-11R-A16W-07	training	Cancer	0.381652275924856
TCGA-BG-A0YV-01A-11R-A10J-07	training	Cancer	0.37862590621375
TCGA-QF-A5YS-01A-11R-A31O-07	training	Cancer	0.251485931676062
TCGA-AX-A0IW-01A-11R-A040-07	training	Cancer	0.949759102275165
TCGA-AJ-A2QK-01A-11R-A18M-07	training	Cancer	-0.0789784939504366
TCGA-AJ-A2QN-01A-11R-A18M-07	training	Cancer	0.130122692140605
TCGA-AX-A05U-01A-11R-A00V-07	training	Cancer	-0.350056931228081
TCGA-EY-A1GV-01A-11R-A13S-07	training	Cancer	0.0740472873949204
TCGA-D1-A1O5-01A-11R-A14D-07	training	Cancer	0.362334197450093
TCGA-BG-A0VZ-01A-11R-A109-07	training	Cancer	0.168924987221704
TCGA-AX-A06L-01A-11R-A118-07	training	Cancer	0.0960683168474597
TCGA-B5-A3FD-01A-11R-A19W-07	training	Cancer	0.0813629649701221
TCGA-B5-A11X-01A-11R-A10J-07	training	Cancer	0.154864042692215
TCGA-AX-A1CI-11A-11R-A137-07	training	Normal	-3.93006237889831
TCGA-EY-A2OP-01A-11R-A19W-07	training	Cancer	0.494598301965162
TCGA-BG-A18A-01A-21R-A12I-07	training	Cancer	-0.436356477249916
TCGA-E6-A1M0-01A-11R-A144-07	training	Cancer	0.51514216507278
TCGA-E6-A1M0-11A-11R-A144-07	training	Normal	-4.15787710367049
TCGA-AX-A3G8-01A-11R-A22K-07	training	Cancer	1.34860362871852
TCGA-BS-A0V4-01A-11R-A14D-07	training	Cancer	0.211562876455648
TCGA-AX-A3FV-01A-11R-A22K-07	training	Cancer	0.244673784312004
TCGA-DF-A2KN-01A-11R-A180-07	training	Cancer	0.0757842454551031
TCGA-A5-A2K7-01A-11R-A180-07	training	Cancer	0.681227514804256
TCGA-BS-A0TA-01A-11R-A104-07	training	Cancer	0.536917991254169
TCGA-D1-A16F-01A-11R-A12I-07	training	Cancer	-0.254110678356544
TCGA-B5-A3FH-01A-11R-A19W-07	training	Cancer	0.20789210797055
TCGA-AX-A1CK-11A-11R-A137-07	training	Normal	-3.22053398088916
TCGA-BK-A6W4-01A-12R-A34R-07	training	Cancer	-1.26147431971967
TCGA-D1-A17N-01A-11R-A12I-07	training	Cancer	-0.553085160379865
TCGA-AP-A056-01A-11R-A00V-07	training	Cancer	0.347573909052596
TCGA-DI-A1BU-01A-11R-A137-07	training	Cancer	0.112085971583562
TCGA-AJ-A2QO-01A-11R-A32Y-07	training	Cancer	0.303513181555054
TCGA-B5-A3S1-01A-11R-A22K-07	training	Cancer	0.00459252093013728
TCGA-B5-A1MR-01A-31R-A14D-07	training	Cancer	0.20272907864713
TCGA-AJ-A3BH-01A-11R-A19W-07	training	Cancer	-0.0191165231087342
TCGA-B5-A1MV-01A-31R-A14D-07	training	Cancer	0.264324261818906
TCGA-AX-A3GI-01A-11R-A213-07	training	Cancer	0.363528412565074
TCGA-BG-A0W1-01A-12R-A109-07	training	Cancer	0.0229394354880948
TCGA-BK-A6W3-01A-12R-A34R-07	training	Cancer	0.174667560379672
TCGA-EY-A5W2-01A-11R-A31O-07	training	Cancer	0.850652002488211
TCGA-A5-A1OF-01A-11R-A14D-07	training	Cancer	0.557436479879262
TCGA-AX-A1CF-01A-11R-A137-07	training	Cancer	0.398704968594891
TCGA-B5-A11E-01A-11R-A10J-07	training	Cancer	0.391568570100435
TCGA-AX-A3FW-01A-11R-A22K-07	training	Cancer	0.425334543266133
TCGA-B5-A0JV-01A-11R-A104-07	training	Cancer	0.250979494560226
TCGA-DF-A2KR-01A-11R-A180-07	training	Cancer	-0.248489220298172
TCGA-AJ-A3EL-01A-11R-A213-07	training	Cancer	-0.0112362143608331
TCGA-D1-A167-01A-11R-A12I-07	training	Cancer	0.236365024483409
TCGA-AJ-A6NU-01A-11R-A34R-07	training	Cancer	-0.155561773709181
TCGA-EY-A547-01A-11R-A27V-07	training	Cancer	0.719148856682306
TCGA-AP-A0LT-01A-11R-A040-07	training	Cancer	0.950391182339518
TCGA-EO-A3AS-01A-11R-A19W-07	training	Cancer	-0.0441592042214216
TCGA-AX-A1C4-01A-11R-A137-07	training	Cancer	0.877534026350586
TCGA-A5-A0G5-01A-11R-A040-07	training	Cancer	0.448249395336495
TCGA-BK-A0CB-01A-32R-A104-07	training	Cancer	-0.111594293958954
TCGA-AX-A2HC-01A-11R-A17B-07	training	Cancer	0.380465799476989
TCGA-AP-A05O-01A-12R-A118-07	training	Cancer	0.405117873241185
TCGA-AX-A2HC-11A-11R-A32Y-07	training	Normal	-4.24824614679194
TCGA-B5-A1MY-01A-11R-A144-07	training	Cancer	-0.288498876249205
TCGA-AJ-A23N-01A-11R-A22K-07	training	Cancer	0.514554815526759
TCGA-QS-A5YR-01A-31R-A31O-07	training	Cancer	0.468716357382316
TCGA-BG-A18C-01A-11R-A12I-07	training	Cancer	0.601635368617603
TCGA-BS-A0U9-01B-21R-A10J-07	training	Cancer	0.500377478616585
TCGA-D1-A17R-01A-11R-A12I-07	training	Cancer	0.485510381680371
TCGA-B5-A1MZ-01A-11R-A144-07	training	Cancer	-0.188000854318965
TCGA-FI-A2D6-01A-11R-A17B-07	training	Cancer	0.380191708641295
TCGA-AX-A2HK-01A-11R-A17B-07	training	Cancer	0.333009889867247
TCGA-AX-A2HG-01A-11R-A17B-07	training	Cancer	0.397079009719483
TCGA-5S-A9Q8-01A-11R-A40A-07	training	Cancer	0.141718767373805
TCGA-DF-A2KU-01A-11R-A180-07	training	Cancer	0.723245643155059
TCGA-D1-A101-01A-12R-A10J-07	training	Cancer	-0.438265169060105
TCGA-BG-A3PP-11A-11R-A22K-07	training	Normal	-4.02431464802301
TCGA-BS-A0UV-01A-11R-A16W-07	training	Cancer	0.394970106322246
TCGA-PG-A917-01A-31R-A37O-07	training	Cancer	-0.223857794352785
TCGA-D1-A15Z-01A-11R-A118-07	training	Cancer	0.120343554146885
TCGA-AX-A2H5-01A-11R-A17B-07	training	Cancer	0.23422428634831
TCGA-AJ-A3NC-01A-11R-A22K-07	training	Cancer	0.0307014865661452
TCGA-AP-A0LG-01A-11R-A16W-07	training	Cancer	0.650512974756243
TCGA-D1-A175-01A-11R-A12I-07	training	Cancer	-0.424974325655991
TCGA-DI-A2QT-01A-12R-A19W-07	training	Cancer	0.399453690991557
TCGA-AX-A1CI-01A-11R-A137-07	training	Cancer	0.331831435107511
TCGA-B5-A11M-01A-11R-A118-07	training	Cancer	-1.25877045946708
TCGA-BS-A0TJ-01A-11R-A104-07	training	Cancer	-0.0420165816632894
TCGA-FL-A1YM-11A-12R-A17B-07	training	Normal	-3.34235271009891
TCGA-EO-A3KX-01A-11R-A22K-07	training	Cancer	0.249010996393652
TCGA-PG-A914-01A-11R-A37O-07	training	Cancer	0.183873259562747
TCGA-BS-A0UJ-01A-12R-A104-07	training	Cancer	0.172990363081303
TCGA-B5-A11G-01A-13R-A118-07	training	Cancer	0.0312247700286925
TCGA-AX-A05T-01A-11R-A00V-07	training	Cancer	0.315844791719296
TCGA-EY-A1GI-01A-11R-A13S-07	training	Cancer	0.0830539973052248
TCGA-D1-A160-01A-11R-A118-07	training	Cancer	0.154852680441083
TCGA-A5-A0R7-01A-31R-A16W-07	training	Cancer	0.0190382551144681
TCGA-D1-A16X-01A-11R-A12I-07	training	Cancer	0.50973406270281
TCGA-B5-A11Y-01A-21R-A10J-07	training	Cancer	-0.000817264666074098
TCGA-AX-A3G7-01A-12R-A213-07	training	Cancer	-0.078566128906915
TCGA-D1-A17T-01A-11R-A12I-07	training	Cancer	0.371613009368508
TCGA-EO-A3B1-01A-12R-A19W-07	training	Cancer	0.0904290051310697
TCGA-BG-A0MU-01A-11R-A104-07	training	Cancer	0.607014039510092
TCGA-B5-A11O-01A-11R-A118-07	training	Cancer	-0.294343207510745
TCGA-EO-A22U-01A-11R-A180-07	training	Cancer	0.198218018022483
TCGA-QS-A5YQ-01A-11R-A31O-07	training	Cancer	-0.198867596983035
TCGA-EO-A2CH-01A-11R-A180-07	training	Cancer	0.393678889643481
TCGA-D1-A17H-01A-11R-A12I-07	training	Cancer	-0.28942914853971
TCGA-K6-A3WQ-01A-11R-A22K-07	training	Cancer	0.134967393241344
TCGA-AP-A0LM-01A-11R-A118-07	training	Cancer	-0.840271849294236
TCGA-AX-A0IZ-11A-11R-A27V-07	training	Normal	-4.97269317111544
TCGA-B5-A11J-01A-11R-A118-07	training	Cancer	0.491705476283342
TCGA-AX-A0IZ-01A-11R-A118-07	training	Cancer	0.140412288345653
TCGA-FL-A1YT-11A-12R-A32Y-07	training	Normal	-3.5496811845806
TCGA-EO-A3AZ-01A-12R-A19W-07	training	Cancer	0.688162447337645
TCGA-A5-A0VQ-01A-11R-A104-07	training	Cancer	0.132010966379812
TCGA-AJ-A8CW-01A-11R-A37O-07	training	Cancer	0.433499599254487
TCGA-D1-A0ZZ-01A-11R-A10J-07	training	Cancer	0.203993605703427
TCGA-BG-A0M9-01A-21R-A104-07	training	Cancer	0.275447823069516
TCGA-QS-A8F1-01A-21R-A37O-07	training	Cancer	0.449211197214323
TCGA-AJ-A3BI-01A-11R-A213-07	training	Cancer	1.42437954709434
TCGA-FI-A2D4-01A-12R-A17B-07	training	Cancer	0.64935528414664
TCGA-FL-A1YL-11A-11R-A16F-07	training	Normal	-3.67666066583233
TCGA-D1-A17K-01A-11R-A12I-07	training	Cancer	0.720326422893631
TCGA-EO-A3B0-01A-12R-A19W-07	training	Cancer	0.116609773214942
TCGA-BG-A0VV-01A-21R-A118-07	training	Cancer	0.101589410389613
TCGA-FL-A1YQ-11A-11R-A32Y-07	training	Normal	-2.59782993220652
TCGA-AP-A0LV-01A-11R-A040-07	training	Cancer	0.308710371011705
TCGA-A5-A0GA-01A-11R-A040-07	training	Cancer	0.781379766152101
TCGA-FI-A2F8-01A-12R-A17B-07	training	Cancer	0.3864308335732
TCGA-BG-A0MO-01A-11R-A040-07	training	Cancer	0.0814094834730736
TCGA-EY-A54A-01A-11R-A27V-07	training	Cancer	-0.178093912330507
TCGA-BG-A0VX-01A-11R-A118-07	training	Cancer	0.245713229764345
TCGA-A5-A2K2-01A-11R-A18M-07	training	Cancer	0.684776306569577
TCGA-BS-A0TC-01A-11R-A104-07	training	Cancer	0.548638761547658
TCGA-D1-A3DH-01A-11R-A19W-07	training	Cancer	0.759655061997473
TCGA-AJ-A2QL-01A-11R-A18M-07	training	Cancer	-0.0665768487588566
TCGA-BG-A0M0-01A-11R-A104-07	training	Cancer	0.151610375504997
TCGA-A5-A3LP-01A-11R-A22K-07	training	Cancer	-0.0114450896049716
TCGA-A5-A0GN-01A-11R-A040-07	training	Cancer	-0.629374131308717
TCGA-B5-A3FA-01A-11R-A19W-07	training	Cancer	0.449913153293999
TCGA-AP-A0LO-01A-11R-A040-07	training	Cancer	0.267387294545828
TCGA-B5-A5OC-01A-21R-A27V-07	training	Cancer	-0.399834832184111
TCGA-AP-A0LJ-01A-11R-A040-07	training	Cancer	0.137877566213321
TCGA-B5-A0JR-01A-13R-A466-07	training	Cancer	0.436709443839344
TCGA-AX-A06J-01A-11R-A00V-07	training	Cancer	0.548510827904947
TCGA-EY-A1GX-01A-12R-A13S-07	training	Cancer	0.368742348105231
TCGA-AX-A1C8-01A-11R-A137-07	training	Cancer	0.187736209194465
TCGA-B5-A11N-01A-11R-A118-07	training	Cancer	-0.309213548322513
TCGA-AP-A0LL-01A-12R-A104-07	training	Cancer	0.0367319805011395
TCGA-AJ-A23M-01A-11R-A157-07	training	Cancer	0.161520963935417
TCGA-BS-A0TI-01A-11R-A104-07	training	Cancer	0.684596023639146
TCGA-A5-A7WK-01A-11R-A34R-07	training	Cancer	0.437618487085383
TCGA-BS-A0WQ-01A-21R-A109-07	training	Cancer	-0.274617662439437
TCGA-B5-A11H-01A-11R-A118-07	training	Cancer	0.605922396833466
TCGA-EY-A1GT-01A-11R-A13S-07	training	Cancer	-0.0755071637846655
TCGA-AJ-A3I9-01A-11R-A22K-07	training	Cancer	0.378941635360151
TCGA-AP-A0LI-01A-11R-A040-07	training	Cancer	0.579684257494791
TCGA-PG-A6IB-01A-21R-A31O-07	training	Cancer	0.286430437258976
TCGA-D1-A17B-01A-22R-A12I-07	training	Cancer	0.359663852621791
TCGA-D1-A15V-01A-11R-A118-07	training	Cancer	0.689216782038462
TCGA-A5-A0GM-01A-11R-A040-07	training	Cancer	-0.0684449236690385
TCGA-BG-A0MH-01A-11R-A118-07	training	Cancer	0.212023294591569
TCGA-FI-A2D5-01A-11R-A17B-07	training	Cancer	0.442478415937301
TCGA-BG-A2AD-01A-21R-A16F-07	training	Cancer	-0.207798453144508
TCGA-AP-A051-01A-21R-A00V-07	training	Cancer	0.250697979545883
TCGA-FI-A2CX-01A-11R-A17B-07	training	Cancer	-0.179870090551023
TCGA-AP-A053-01A-21R-A00V-07	training	Cancer	0.94472681370934
TCGA-AX-A3G3-01A-11R-A213-07	training	Cancer	0.490140646338651
TCGA-D1-A3JP-01A-31R-A22K-07	training	Cancer	-0.75734570463584
TCGA-EY-A1GR-01A-11R-A13S-07	training	Cancer	0.606240829319534
TCGA-EY-A1GL-01A-11R-A13S-07	training	Cancer	-0.44754227526022
TCGA-AX-A1C5-01A-11R-A137-07	training	Cancer	0.84232825871935
TCGA-BG-A0MS-01A-11R-A104-07	training	Cancer	0.146776467615892
TCGA-EY-A1G7-01A-11R-A13S-07	training	Cancer	0.650333916194544
TCGA-AX-A2HF-01A-11R-A17B-07	training	Cancer	0.873919963693029
TCGA-EY-A1G8-01A-11R-A13S-07	training	Cancer	0.997238076936739
TCGA-AP-A05D-01A-11R-A00V-07	training	Cancer	0.765965067646283
TCGA-A5-A0VO-01A-21R-A109-07	training	Cancer	-0.0519710448466342
TCGA-SL-A6J9-01A-11R-A31O-07	training	Cancer	0.696135265706252
TCGA-EO-A3KW-01A-11R-A22K-07	training	Cancer	0.523974440748399
TCGA-FI-A2D0-01A-11R-A17B-07	training	Cancer	0.168362855648038
TCGA-D1-A16G-01A-31R-A12I-07	training	Cancer	0.481760754985875
TCGA-D1-A1NX-01A-11R-A16F-07	training	Cancer	0.252632447718274
TCGA-D1-A0ZR-01A-21R-A10J-07	training	Cancer	-0.192874808711689
TCGA-D1-A16Y-01A-31R-A12I-07	training	Cancer	0.494814528543826
TCGA-BS-A0TG-01A-32R-A16W-07	training	Cancer	0.224016761438551
TCGA-EY-A2OM-01A-11R-A18M-07	training	Cancer	0.104965302125874
TCGA-BG-A187-01A-11R-A12I-07	training	Cancer	0.444331537217388
TCGA-AP-A0LH-01A-11R-A16W-07	training	Cancer	0.338993016676178
TCGA-EO-A22X-01A-11R-A180-07	training	Cancer	0.40666697753628
TCGA-FL-A1YI-11A-11R-A16F-07	training	Normal	-3.21804315715376
TCGA-DF-A2KY-01A-21R-A213-07	training	Cancer	0.447444962428324
TCGA-BS-A0U7-01A-21R-A104-07	training	Cancer	0.0458788454197179
TCGA-AX-A0IS-01A-12R-A10J-07	training	Cancer	0.169334090753727
TCGA-AX-A1CF-11A-11R-A137-07	training	Normal	-3.42259511104486
TCGA-SL-A6JA-01A-11R-A31O-07	training	Cancer	0.49843227488247
TCGA-A5-A3LO-01A-11R-A22K-07	training	Cancer	0.529031369538101
TCGA-AX-A2HJ-01A-11R-A17B-07	training	Cancer	-0.156914749821336
TCGA-AP-A059-01A-21R-A118-07	training	Cancer	0.240221188711985
TCGA-AJ-A3BF-01A-11R-A213-07	training	Cancer	0.557327983704796
TCGA-AJ-A3BK-01A-11R-A19W-07	training	Cancer	0.769577065013072
TCGA-BK-A0CB-11A-33R-A104-07	training	Normal	-4.15910634759817
TCGA-AX-A3FZ-01A-11R-A22K-07	training	Cancer	0.0109297026891407
TCGA-FL-A1YU-11A-11R-A32Y-07	training	Normal	-2.2334188257937
TCGA-D1-A2G5-01A-11R-A17B-07	training	Cancer	0.351056491362346
TCGA-AX-A1C7-01A-11R-A137-07	training	Cancer	0.871627867264547
TCGA-AP-A1E1-01A-11R-A137-07	training	Cancer	0.504714175120369
TCGA-A5-A2K5-01A-11R-A180-07	training	Cancer	1.05406551266324
TCGA-EY-A1GC-01A-11R-A13S-07	training	Cancer	-0.0119957378205015
TCGA-KP-A3W4-01A-11R-A22K-07	training	Cancer	-0.13337274900737
TCGA-AX-A063-01A-11R-A00V-07	training	Cancer	0.227065323184164
TCGA-AX-A3G1-01A-11R-A22K-07	training	Cancer	0.521186418997749
TCGA-FI-A2CY-01A-11R-A17B-07	training	Cancer	0.65293745180871
TCGA-EY-A210-01A-11R-A157-07	training	Cancer	0.0964727942938024
TCGA-AP-A1DK-01A-11R-A137-07	training	Cancer	-0.0933656742610314
TCGA-BG-A0VW-01A-11R-A118-07	training	Cancer	0.362393271595887
TCGA-B5-A11R-01A-11R-A118-07	training	Cancer	0.463295993589996
TCGA-A5-A1OK-01A-11R-A14M-07	training	Cancer	-0.210918498936892
TCGA-AX-A05Y-01A-11R-A00V-07	training	Cancer	0.491763148097784
TCGA-B5-A11S-01A-11R-A118-07	training	Cancer	0.0116240966636248
TCGA-A5-A0R6-01A-11R-A104-07	training	Cancer	0.261598084853376
TCGA-B5-A3F9-01A-21R-A22K-07	training	Cancer	-0.294068853674335
TCGA-EY-A1GS-01A-11R-A13S-07	training	Cancer	0.417849652092349
TCGA-B5-A0JU-01B-11R-A14D-07	training	Cancer	0.288153789097734
TCGA-AP-A05P-01A-11R-A16W-07	training	Cancer	-0.554380477313584
TCGA-BG-A0RY-01A-11R-A104-07	training	Cancer	0.290220631371231
TCGA-A5-A0GU-01A-11R-A16W-07	training	Cancer	0.176674808094599
TCGA-BG-A3EW-01A-11R-A22K-07	training	Cancer	0.421685983029733
TCGA-B5-A11F-01A-11R-A10J-07	training	Cancer	0.0711014529931086
TCGA-B5-A121-01A-31R-A118-07	training	Cancer	-0.291100691708976
TCGA-AP-A1DR-01A-11R-A137-07	training	Cancer	0.489699807065373
TCGA-BS-A0UF-01A-11R-A104-07	training	Cancer	0.194993663110762
TCGA-AX-A06F-01A-11R-A00V-07	training	Cancer	0.655853603729773
TCGA-AP-A1E4-01A-12R-A137-07	training	Cancer	-0.0915930086394065
TCGA-AX-A06D-01A-11R-A118-07	training	Cancer	0.0563584981988148
TCGA-DF-A2L0-01A-11R-A180-07	training	Cancer	1.35027037271363
TCGA-EY-A1H0-01A-11R-A13S-07	training	Cancer	0.611017369946016
TCGA-AJ-A3EK-01A-11R-A19W-07	training	Cancer	0.37955736844879
TCGA-BS-A0UA-01A-11R-A118-07	training	Cancer	-0.552039564723499
TCGA-AJ-A3NE-01A-11R-A22K-07	training	Cancer	0.492646597001687
TCGA-EY-A1GD-01A-11R-A13S-07	training	Cancer	0.439963782558103
TCGA-D1-A16E-01A-22R-A12I-07	training	Cancer	0.170942015530147
TCGA-AP-A1DO-01A-11R-A137-07	training	Cancer	0.763872974797062
TCGA-AJ-A3OK-01A-12R-A22K-07	training	Cancer	-1.30905559866018
TCGA-BG-A0M7-01A-11R-A040-07	training	Cancer	0.272774172780919
TCGA-BG-A0M6-01A-31R-A104-07	training	Cancer	0.282402269103193
TCGA-AP-A0LP-01A-12R-A104-07	training	Cancer	0.159590063619288
TCGA-AP-A1DV-01A-21R-A137-07	training	Cancer	0.0527351771579001
TCGA-AJ-A3EM-01A-11R-A213-07	training	Cancer	0.706699308450327
TCGA-EY-A3L3-01A-11R-A22K-07	training	Cancer	0.00491434125923732
TCGA-D1-A2G0-01A-11R-A32Y-07	training	Cancer	0.352354538678107
TCGA-EY-A2OO-01A-11R-A19W-07	training	Cancer	-0.0616736582182488
TCGA-EC-A1NJ-01A-31R-A14D-07	training	Cancer	-0.377038436311615
TCGA-AP-A05N-01A-11R-A00V-07	training	Cancer	0.0429610183415531
TCGA-A5-A0GD-01A-11R-A16W-07	training	Cancer	0.714731404337708
TCGA-B5-A0K8-01A-11R-A14M-07	training	Cancer	-0.284554120323516
TCGA-A5-A0R8-01A-11R-A104-07	training	Cancer	0.216670005003528
TCGA-EY-A1GH-01A-11R-A13S-07	training	Cancer	0.351017621826785
TCGA-4E-A92E-01A-11R-A37O-07	training	Cancer	-0.308356650610534
TCGA-AX-A3G4-01A-11R-A213-07	training	Cancer	-0.30377601479929
TCGA-AP-A0LF-01A-11R-A118-07	training	Cancer	0.976690542206503
TCGA-AJ-A2QM-01A-11R-A18M-07	training	Cancer	0.682943568777604
TCGA-FL-A1YN-11A-11R-A32Y-07	training	Normal	-3.43480929324062
TCGA-E6-A8L9-01A-21R-A37O-07	training	Cancer	0.0813770148487041
TCGA-AJ-A3NE-11A-11R-A22K-07	training	Normal	-3.02113096573891
TCGA-EY-A1GF-01A-11R-A13S-07	training	Cancer	-0.249279046242481
TCGA-AJ-A5DV-01A-11R-A27V-07	training	Cancer	0.51217276589873
TCGA-AP-A1E0-01A-11R-A137-07	training	Cancer	0.528623552935651
TCGA-D1-A161-01A-11R-A118-07	training	Cancer	-0.335506687248176
TCGA-B5-A0K9-01A-21R-A104-07	training	Cancer	0.366418662596121
TCGA-EY-A2ON-01A-21R-A18M-07	training	Cancer	0.515764458588861
TCGA-AX-A2HD-01A-21R-A17B-07	training	Cancer	0.217560277146398
TCGA-D1-A1NZ-01A-21R-A14D-07	training	Cancer	0.428722506741739
TCGA-A5-A7WJ-01A-12R-A34R-07	training	Cancer	0.626073651327129
TCGA-PG-A5BC-01A-12R-A27V-07	training	Cancer	-0.246765672820981
TCGA-AJ-A3NG-01A-11R-A22K-07	training	Cancer	0.0772714397515787
TCGA-A5-A2K3-01A-11R-A32Y-07	training	Cancer	0.305643457779176
TCGA-EY-A4KR-01A-11R-A27V-07	training	Cancer	0.449602992950652
TCGA-AP-A05H-01A-11R-A00V-07	training	Cancer	0.798156210356855
TCGA-BK-A56F-01A-32R-A27V-07	training	Cancer	-0.453143254349929
TCGA-EY-A212-01A-11R-A14M-07	training	Cancer	0.408818420866549
TCGA-AJ-A23O-01A-11R-A157-07	training	Cancer	0.442143439458025
TCGA-EY-A214-01A-12R-A157-07	training	Cancer	0.353191891921501
TCGA-B5-A0K0-01A-11R-A16W-07	training	Cancer	-0.591539610298406
TCGA-KP-A3W3-01A-11R-A22K-07	training	Cancer	0.259759465156745
TCGA-D1-A16D-01A-11R-A12I-07	training	Cancer	-0.237001569794443
TCGA-B5-A0JZ-01A-11R-A040-07	training	Cancer	0.172420641588438
TCGA-AJ-A3EJ-01A-11R-A19W-07	training	Cancer	-0.000445813386925552
TCGA-D1-A3DG-01A-11R-A19W-07	training	Cancer	0.461124895067086
TCGA-D1-A17M-01A-21R-A12I-07	training	Cancer	0.419420299500914
TCGA-AX-A0J0-11A-11R-A27V-07	training	Normal	-3.3910917823529
TCGA-D1-A0ZS-01A-11R-A118-07	training	Cancer	0.377844726265122
TCGA-AX-A3FX-01A-11R-A22K-07	training	Cancer	0.395447936343758
TCGA-D1-A174-01A-11R-A12I-07	training	Cancer	0.20920538277672
TCGA-DF-A2KV-01A-11R-A180-07	training	Cancer	0.989661134930417
TCGA-D1-A17A-01A-11R-A12I-07	training	Cancer	-0.192806846306442
TCGA-PG-A916-01A-11R-A37O-07	training	Cancer	0.121702615950469
TCGA-D1-A0ZP-01A-21R-A10J-07	training	Cancer	0.552300296046041
TCGA-B5-A3FB-01A-11R-A19W-07	training	Cancer	0.298035720111599
TCGA-B5-A11V-01A-11R-A10J-07	training	Cancer	0.104546991136936
TCGA-AP-A1DH-01A-31R-A137-07	training	Cancer	0.54982451740217
TCGA-A5-A0GG-01A-11R-A118-07	training	Cancer	0.187397621948918
TCGA-AP-A1DM-01A-21R-A137-07	training	Cancer	0.247220529684052
TCGA-AX-A05Y-11A-11R-A27V-07	training	Normal	-3.76544835676968
TCGA-B5-A0K4-01A-11R-A040-07	training	Cancer	0.234549821593133
TCGA-D1-A0ZQ-01A-11R-A118-07	training	Cancer	-0.523654673447479
TCGA-AX-A1CN-01A-11R-A137-07	training	Cancer	0.406186779812787
TCGA-B5-A11I-01A-11R-A10J-07	training	Cancer	0.499887688110724
TCGA-KP-A3VZ-01A-11R-A22K-07	training	Cancer	0.141480605467188
TCGA-BK-A13C-01A-11R-A118-07	training	Cancer	-0.0325195694435838
TCGA-AX-A05S-01A-11R-A00V-07	training	Cancer	0.139220516034956
TCGA-B5-A5OD-01A-11R-A31O-07	training	Cancer	0.496542107178465
TCGA-D1-A2G7-01A-21R-A180-07	training	Cancer	-0.303607798046613
TCGA-EY-A1GQ-01A-21R-A13S-07	training	Cancer	0.0562458746465703
TCGA-D1-A0ZV-01A-11R-A10J-07	training	Cancer	-0.317932772236622
TCGA-B5-A0K1-01A-11R-A16W-07	training	Cancer	0.427355309433988
TCGA-A5-A0VP-01A-21R-A104-07	training	Cancer	0.430302552012296
TCGA-KP-A3W1-01A-11R-A22K-07	training	Cancer	0.399726799878975
TCGA-B5-A11P-01B-11R-A14D-07	training	Cancer	0.178627091449942
TCGA-D1-A2G6-01A-11R-A17B-07	training	Cancer	-0.313609394529497
TCGA-DI-A2QU-01A-11R-A18M-07	training	Cancer	0.106216589247869
TCGA-BG-A0MK-01A-51R-A19W-07	training	Cancer	-0.452589499952569
TCGA-SJ-A6ZJ-01A-12R-A34R-07	training	Cancer	-0.0297850494463902
TCGA-D1-A15W-01A-11R-A118-07	training	Cancer	-0.0636372078959512
TCGA-FI-A2EU-01A-11R-A17B-07	training	Cancer	0.346450261942725
TCGA-DI-A1NO-01A-31R-A157-07	training	Cancer	0.580429521860555
TCGA-A5-A1OJ-01A-11R-A14D-07	training	Cancer	-1.07418843970792
TCGA-B5-A0JT-01A-21R-A118-07	training	Cancer	0.0372304990330232
TCGA-D1-A168-01A-31R-A12I-07	training	Cancer	0.474093010471356
TCGA-AP-A0LD-01A-11R-A040-07	training	Cancer	0.987478577542094
TCGA-D1-A16B-01A-11R-A12I-07	training	Cancer	0.222366347416535
TCGA-D1-A1O0-01A-11R-A17B-07	training	Cancer	0.68852662807465
TCGA-BG-A0MQ-01A-11R-A104-07	training	Cancer	-0.0232978091413799
TCGA-BG-A220-01A-11R-A157-07	training	Cancer	0.574986220002179
TCGA-A5-A0G1-01A-11R-A118-07	training	Cancer	0.139440807115736
TCGA-D1-A16N-01A-11R-A12I-07	training	Cancer	0.972382845159066
TCGA-AX-A05Z-01A-11R-A00V-07	training	Cancer	0.818097734474689
TCGA-B5-A0K3-01A-11R-A040-07	training	Cancer	0.784448423852395
TCGA-DI-A2QU-11A-11R-A18M-07	training	Normal	-4.06398456440889
TCGA-AX-A0J1-01A-11R-A040-07	training	Cancer	0.433956289977974
TCGA-BK-A13B-01A-51R-A22K-07	training	Cancer	0.515076871582038
TCGA-BS-A0VI-01A-11R-A14D-07	training	Cancer	0.124614249866748
TCGA-D1-A176-01A-11R-A12I-07	training	Cancer	0.591903452594016
TCGA-BK-A13C-11A-11R-A118-07	training	Normal	-4.44298158549057
TCGA-AX-A1CP-01A-11R-A137-07	training	Cancer	-0.130189059471547
TCGA-BG-A0MC-01A-21R-A040-07	training	Cancer	-0.179962156381722
TCGA-D1-A165-01A-11R-A12I-07	training	Cancer	0.021443348585665
TCGA-EY-A548-01A-11R-A27V-07	training	Cancer	-0.146499917653581
TCGA-AX-A1CK-01A-11R-A137-07	training	Cancer	0.613346841390156
TCGA-D1-A16R-01A-11R-A12I-07	training	Cancer	0.171728015401133
TCGA-D1-A162-01A-11R-A118-07	training	Cancer	0.158653908897205
TCGA-AX-A1CJ-01A-11R-A137-07	training	Cancer	0.341128509846837
TCGA-BK-A4ZD-11A-12R-A27V-07	training	Normal	-3.47688880103801
TCGA-AX-A0J0-01A-11R-A109-07	training	Cancer	0.0405681213868475
TCGA-AX-A2HH-01A-11R-A32Y-07	training	Cancer	0.397276136533704
TCGA-AJ-A3BD-01A-11R-A19W-07	training	Cancer	0.734664139903933
TCGA-EY-A1GM-01A-12R-A14D-07	training	Cancer	-0.170455723682684
TCGA-AX-A2IN-01A-12R-A180-07	training	Cancer	-0.174627602960567
TCGA-EO-A2CG-01A-12R-A180-07	training	Cancer	-0.736152722723898
TCGA-A5-A0GP-01A-11R-A040-07	training	Cancer	0.520100454730517
TCGA-AP-A0LN-01A-11R-A040-07	training	Cancer	-0.284067913925466
TCGA-DI-A2QY-11A-11R-A19W-07	training	Normal	-2.97687557289139
TCGA-AX-A0IU-01A-11R-A16W-07	training	Cancer	0.102243057082065
TCGA-H5-A2HR-01A-11R-A180-07	training	Cancer	1.09080086151194
TCGA-E6-A1LX-01A-11R-A14D-07	training	Cancer	0.798188533159517
TCGA-FI-A3PV-01A-11R-A22K-07	training	Cancer	0.187793876212083
TCGA-EY-A549-01A-11R-A27V-07	training	Cancer	-0.176747985591243
TCGA-D1-A1O7-01A-11R-A14D-07	training	Cancer	0.53908801346944
TCGA-AJ-A3NF-01A-11R-A22K-07	training	Cancer	-0.677147505650935
TCGA-BK-A0C9-01A-11R-A00V-07	training	Cancer	0.670138687397688
TCGA-AP-A05J-01A-11R-A00V-07	training	Cancer	1.08996435419342
TCGA-D1-A103-01A-11R-A10J-07	training	Cancer	-0.244375421762663
TCGA-BG-A221-01A-21R-A157-07	testing	Cancer	0.436025468683015
TCGA-EY-A215-01A-11R-A14M-07	testing	Cancer	-0.0668506355963086
TCGA-EO-A3KU-01A-11R-A22K-07	testing	Cancer	0.206796832491431
TCGA-A5-A0G3-01A-11R-A040-07	testing	Cancer	-0.0976804450837457
TCGA-FI-A2EX-01A-11R-A17B-07	testing	Cancer	0.815576939914363
TCGA-B5-A0JS-01A-11R-A104-07	testing	Cancer	-0.134391421847443
TCGA-D1-A3JQ-01A-11R-A22K-07	testing	Cancer	-0.188888506986093
TCGA-A5-A0GX-01A-11R-A040-07	testing	Cancer	-0.419888503028066
TCGA-AJ-A3NH-01A-11R-A22K-07	testing	Cancer	0.504037494708764
TCGA-AP-A0LS-01A-11R-A14D-07	testing	Cancer	0.520570007976158
TCGA-BS-A0TE-01A-11R-A104-07	testing	Cancer	0.497668714902989
TCGA-D1-A1NY-01A-11R-A16F-07	testing	Cancer	0.457852760469797
TCGA-D1-A16S-01A-11R-A12I-07	testing	Cancer	0.107057270235879
TCGA-A5-A0GB-01A-11R-A040-07	testing	Cancer	1.19374857101307
TCGA-A5-A0GH-01A-21R-A16W-07	testing	Cancer	0.150862295783204
TCGA-JU-AAVI-01A-11R-A40A-07	testing	Cancer	0.424906138384824
TCGA-BG-A0LW-01A-11R-A16W-07	testing	Cancer	-0.243585622197642
TCGA-AJ-A8CT-01A-11R-A37O-07	testing	Cancer	-1.18531001013702
TCGA-D1-A17D-01A-12R-A12I-07	testing	Cancer	0.363686805748171
TCGA-EY-A1GE-01A-11R-A13S-07	testing	Cancer	-1.01001911923826
TCGA-AP-A1DQ-01A-11R-A137-07	testing	Cancer	-0.471552313958152
TCGA-BG-A0MI-01A-11R-A040-07	testing	Cancer	0.548027982325277
TCGA-A5-A0RA-01A-21R-A104-07	testing	Cancer	0.478719069601986
TCGA-BG-A0VT-01A-11R-A10J-07	testing	Cancer	-0.523171264333664
TCGA-A5-A0GQ-01A-11R-A118-07	testing	Cancer	0.356251010092803
TCGA-D1-A0ZU-01A-11R-A10J-07	testing	Cancer	-0.227716529741539
TCGA-B5-A3FC-01A-11R-A22K-07	testing	Cancer	-0.39347457034592
TCGA-BS-A0U8-01A-11R-A104-07	testing	Cancer	0.0523082301549945
TCGA-BG-A0MA-01A-11R-A17B-07	testing	Cancer	-0.13972526656278
TCGA-BG-A0M4-01A-11R-A104-07	testing	Cancer	0.129236880876544
TCGA-E6-A1LZ-01A-11R-A144-07	testing	Cancer	0.818193568277828
TCGA-AJ-A3NH-11A-11R-A22K-07	testing	Normal	-3.17639523687716
TCGA-B5-A0K7-01A-11R-A104-07	testing	Cancer	-0.0870572249049508
TCGA-BS-A0T9-01A-11R-A12I-07	testing	Cancer	0.145595742446626
TCGA-FL-A1YH-11A-11R-A16F-07	testing	Normal	-2.49443891823973
TCGA-A5-A1OG-01A-11R-A14D-07	testing	Cancer	0.510448092092906
TCGA-D1-A16I-01A-11R-A12I-07	testing	Cancer	0.477512997385916
TCGA-BG-A18B-01A-11R-A12I-07	testing	Cancer	0.143009890008965
TCGA-EO-A3AU-01A-21R-A19W-07	testing	Cancer	0.0340609017494755
TCGA-AX-A2H7-01A-12R-A18M-07	testing	Cancer	0.00271536961127054
TCGA-BS-A0UM-01A-11R-A104-07	testing	Cancer	0.32158246706561
TCGA-B5-A5OE-01A-11R-A31O-07	testing	Cancer	0.928612168792607
TCGA-PG-A915-01A-11R-A37O-07	testing	Cancer	-0.171303921764662
TCGA-EC-A1QX-01A-31R-A16F-07	testing	Cancer	0.21662102430447
TCGA-EY-A1GW-01A-22R-A13S-07	testing	Cancer	0.0229599465722644
TCGA-B5-A1MU-01A-11R-A13S-07	testing	Cancer	0.337456697483567
TCGA-D1-A17L-01A-11R-A12I-07	testing	Cancer	-0.143215427367625
TCGA-A5-A0GJ-01A-11R-A040-07	testing	Cancer	-0.0551235738202541
TCGA-EY-A2OQ-01A-11R-A19W-07	testing	Cancer	0.0687512280786735
TCGA-B5-A11U-01A-11R-A118-07	testing	Cancer	-0.279640666082279
TCGA-AX-A2IO-01A-11R-A180-07	testing	Cancer	-0.265698020041537
TCGA-BS-A0V8-01A-11R-A118-07	testing	Cancer	-0.591824362328728
TCGA-DI-A1C3-01A-41R-A137-07	testing	Cancer	-0.884826071431694
TCGA-FI-A2D2-01A-11R-A17B-07	testing	Cancer	-0.169870931780838
TCGA-AX-A05W-01A-21R-A466-07	testing	Cancer	0.636737462979035
TCGA-BG-A0MG-01A-21R-A104-07	testing	Cancer	0.627710469159702
TCGA-BS-A0V7-01A-21R-A118-07	testing	Cancer	-1.15144369598972
TCGA-KP-A3W0-01A-21R-A22K-07	testing	Cancer	-0.215488125604631
TCGA-EO-A3AV-01A-12R-A19W-07	testing	Cancer	0.49980613618186
TCGA-BS-A0UT-01A-11R-A104-07	testing	Cancer	0.0177397434528976
TCGA-AX-A06H-01A-11R-A118-07	testing	Cancer	-0.0848544471966259
TCGA-AX-A3G6-01A-11R-A213-07	testing	Cancer	0.885761684760826
TCGA-D1-A177-01A-21R-A12I-07	testing	Cancer	0.377418496379661
TCGA-EO-A3AY-01A-12R-A19W-07	testing	Cancer	1.29990431003567
TCGA-AP-A3K1-01A-11R-A213-07	testing	Cancer	-0.039778714788912
TCGA-B5-A11W-01A-12R-A118-07	testing	Cancer	0.103320753356282
TCGA-D1-A0ZO-01A-11R-A118-07	testing	Cancer	-0.788100987218989
TCGA-B5-A0KB-01B-11R-A14D-07	testing	Cancer	0.555374863042433
TCGA-B5-A0JX-01A-21R-A14M-07	testing	Cancer	0.286204365175759
TCGA-SJ-A6ZI-01A-12R-A34R-07	testing	Cancer	0.135122981585335
TCGA-D1-A15X-01A-11R-A118-07	testing	Cancer	0.70421485201451
TCGA-D1-A17F-01A-11R-A12I-07	testing	Cancer	0.244138089292826
TCGA-AJ-A8CV-01A-11R-A37O-07	testing	Cancer	0.353037049547363
TCGA-DF-A2KS-01A-11R-A18M-07	testing	Cancer	0.997303318837242
TCGA-EO-A22R-01A-11R-A18M-07	testing	Cancer	0.450465569024529
TCGA-AX-A3G9-01A-11R-A22K-07	testing	Cancer	-0.0178972531937107
TCGA-AP-A0L9-01A-11R-A040-07	testing	Cancer	0.482858030078074
TCGA-AP-A1DP-01A-11R-A137-07	testing	Cancer	0.0388060748434712
TCGA-AX-A062-01A-11R-A00V-07	testing	Cancer	0.11449342037844
TCGA-AX-A2H8-01A-11R-A17B-07	testing	Cancer	0.26725222462768
TCGA-AX-A2H8-11A-11R-A17B-07	testing	Normal	-4.2403004625927
TCGA-D1-A163-01A-11R-A12I-07	testing	Cancer	0.00623583625940715
TCGA-FI-A2EY-01A-12R-A18M-07	testing	Cancer	0.64046211670897
TCGA-B5-A1N2-01A-21R-A144-07	testing	Cancer	-0.0453333593775397
TCGA-AX-A1C9-01A-11R-A137-07	testing	Cancer	0.170249747792704
TCGA-QS-A744-01A-11R-A34R-07	testing	Cancer	0.21559928590395
TCGA-FL-A3WE-11A-11R-A22K-07	testing	Normal	-2.81061347368187
TCGA-EC-A24G-01A-11R-A16F-07	testing	Cancer	-0.341066926968667
TCGA-FL-A1YG-11A-12R-A16F-07	testing	Normal	-4.015477915378
TCGA-EY-A1GP-01A-11R-A13S-07	testing	Cancer	-0.342152624900793
TCGA-B5-A0K2-01A-12R-A104-07	testing	Cancer	0.0297359333911534
TCGA-AJ-A3TW-01A-11R-A22K-07	testing	Cancer	0.783259854549267
TCGA-EY-A1GO-01A-11R-A14D-07	testing	Cancer	0.56608347727747
TCGA-D1-A17S-01A-11R-A12I-07	testing	Cancer	-0.260783934807925
TCGA-D1-A17C-01A-11R-A12I-07	testing	Cancer	-0.678568099927572
TCGA-AX-A2HA-11A-11R-A18M-07	testing	Normal	-3.37244143621524
TCGA-BG-A0M3-01A-11R-A104-07	testing	Cancer	0.565724463557071
TCGA-AX-A2HA-01A-12R-A18M-07	testing	Cancer	0.228108794848268
TCGA-D1-A17U-01A-21R-A12I-07	testing	Cancer	0.308232506275028
TCGA-BS-A0TD-01A-11R-A104-07	testing	Cancer	0.368717809446654
TCGA-EO-A3L0-01A-11R-A22K-07	testing	Cancer	0.211675118670959
TCGA-FI-A2EW-01A-11R-A17B-07	testing	Cancer	1.02676583802197
TCGA-EO-A22T-01A-21R-A18M-07	testing	Cancer	0.108402119868497
TCGA-EO-A1Y7-01A-11R-A157-07	testing	Cancer	0.56243012269035
TCGA-FL-A1YF-11A-12R-A16F-07	testing	Normal	-2.6083886132651
TCGA-A5-A0GR-01A-11R-A118-07	testing	Cancer	-0.338409268655765
TCGA-EO-A22Y-01A-11R-A180-07	testing	Cancer	0.0869537203718108
TCGA-B5-A1MX-01A-11R-A144-07	testing	Cancer	0.174154450637355
TCGA-AJ-A3OJ-01A-11R-A22K-07	testing	Cancer	0.0754724902755219
TCGA-DI-A1NN-01A-11R-A16F-07	testing	Cancer	0.53574570915904
TCGA-FL-A1YV-11A-12R-A32Y-07	testing	Normal	-3.7275616943012
TCGA-BG-A0MT-01A-11R-A104-07	testing	Cancer	-0.319924768055809
TCGA-AJ-A5DW-01A-11R-A27V-07	testing	Cancer	-0.354821069338864
