# Supplementary material for: Short-term hormonal modulation with mifepristone does not induce oncogenic changes in the endometrium of BRCA1/2 pathogenic variant carriers
Source: Commun Med (Lond). 2026 Feb 11;6:150. doi: 10.1038/s43856-026-01412-0 (PMC12996395; doi:10.1038/s43856-026-01412-0)
Supplement: Supplementary file 8 — Supplementary Data 5 [file 43856_2026_1412_MOESM8_ESM.zip › SourceData/s4c.txt]

gene	baseMean	log2FoldChange	lfcSE	stat	pvalue	padj	sig	lab	label
A2M	11329.9835392786	1.83154710749381	0.19293351213782	9.49315174538196	2.24152348383752e-21	2.39866466678517e-20	up
A2M-AS1	36.9202626043626	2.2902099571005	0.166148932344441	13.7840786864203	3.17797818778177e-43	1.52692254002213e-41	up
A2ML1	184.319411317797	-2.62751889779894	0.426436166647648	-6.1615761122109	7.20244374286101e-10	2.67369949469235e-09	down
A4GALT	2058.58505335673	-0.463202270402391	0.221565317188145	-2.09059015319197	0.0365648191942101	0.0514682541508749	NA
AAAS	1808.10848212669	-0.555371718390947	0.0886390913653111	-6.26553938941088	3.71537066885143e-10	1.41480524565465e-09	down
AACS	1597.78511782278	-0.987623562170982	0.141044583251964	-7.00220837553668	2.51958957857529e-12	1.20171497621722e-11	down
AADAT	320.743482926115	-0.436666288967762	0.217938653091095	-2.00362020584409	0.045110759710627	0.0625322739410163	NA
AAGAB	1574.94637097627	-0.877602782166906	0.0872236786088993	-10.0615199469169	8.17266913646969e-24	1.04199712106833e-22	down
AAK1	1024.00895126713	0.496766075952105	0.115557115533139	4.29887916170461	1.71664028741559e-05	3.86703203826564e-05	up
AAMDC	195.123092297328	0.248617959926007	0.145033359452429	1.71421223961619	0.0864897538198578	0.113757146352446	NA
AAMP	4471.89528524454	-0.327497395409952	0.0994098644782772	-3.29441547002125	0.000986266034865625	0.00177537805974428	down
AAR2	1557.25798035759	0.150116351393343	0.0692713825049694	2.16707601270371	0.0302290586183071	0.0431955749797327	NA
AARS1	4974.13043647263	-0.292275034033946	0.104707577080989	-2.79134559486442	0.00524893945938009	0.00847397019472464	down
AARS2	1019.67809503207	-0.471289763813218	0.0974804979538626	-4.83470821041844	1.33341076493395e-06	3.42453369189675e-06	down
AARSD1	33.3711314327561	-0.446915623983317	0.170708414073965	-2.61800583414522	0.00884452929401056	0.0137707666846067	NA
AASDH	280.84732681192	0.532416162719531	0.103041049933575	5.16702967470487	2.37843512825886e-07	6.65515617870047e-07	up
AASDHPPT	846.985877074549	0.318271128538618	0.111636445261638	2.850960793249	0.00435873436126363	0.00712505521002086	up
AASS	341.657507201953	1.87063671506331	0.239723551902592	7.80330801966178	6.03051171572548e-15	3.66956509756725e-14	up
AATBC	117.492992883721	-2.38972817447397	0.2429453958157	-9.83648266496406	7.8404097392049e-23	9.28527598394837e-22	down
AATF	2100.37837844428	-0.326986564060313	0.122692591407066	-2.66508808975634	0.00769681583461632	0.0121102207824216	NA
AATK	219.519705819343	-0.468184640085157	0.249578781252429	-1.87589921601398	0.0606691203342865	0.0822205835254438	NA
ABAT	316.584607580289	0.284133464089136	0.212370722711857	1.33791259200378	0.18092493188226	0.2229331475637	NA
ABCA1	937.699536250782	-0.13290791761807	0.186642595622735	-0.712098528069767	0.476403765699944	0.530622257276686	NA
ABCA10	58.225787573051	2.52201804552616	0.299899486107633	8.40954440522453	4.11606378310323e-17	3.02379688283592e-16	up
ABCA11P	32.7914890789669	0.253855523617313	0.206456182388451	1.22958547755997	0.218852370990572	0.264767912787749	NA
ABCA2	2568.80329954499	-0.339096135914059	0.20019922667989	-1.69379343535757	0.0903045419782415	0.118415645392844	NA
ABCA3	670.428917900563	0.549712394477417	0.315378298132537	1.74302543241704	0.0813291724545848	0.10748302484814	NA
ABCA4	170.875139235637	-2.18306168483126	0.327959271020566	-6.6565024310423	2.80420497338624e-11	1.201035202182e-10	down
ABCA5	645.074448701064	-0.117667183967835	0.213956913985178	-0.549957380559278	0.582348606069898	0.63301452639757	NA
ABCA7	1114.72783319279	-2.10370267903079	0.234002440443561	-8.99008862917469	2.47031144210198e-19	2.22872836975527e-18	down
ABCA8	191.225743162923	4.41178043842967	0.320617988649152	13.7602398948907	4.42057594248834e-43	2.10278426393847e-41	up
ABCA9	101.619893020321	3.81034402832427	0.319191460444515	11.9374873720553	7.54686594646681e-33	1.74003263480695e-31	up
ABCB1	240.862482307444	2.64649461770257	0.274494660656881	9.64133368339244	5.34884602422184e-22	5.95990485407069e-21	up
ABCB10	462.955607646738	0.155451142425449	0.137822223358123	1.12791056941171	0.259357689696793	0.308556992195985	NA
ABCB4	33.2627233046793	-0.130409697530372	0.253204081684669	-0.51503789616148	0.60652653877334	0.655909892912136	NA
ABCB6	79.2197876245594	-1.24098666500244	0.244405281940155	-5.07757710942722	3.82278379733499e-07	1.04615096349852e-06	down
ABCB7	636.337551015199	0.214613852942419	0.083186456121522	2.57991340115395	0.00988250940420212	0.0152788866914335	NA
ABCB8	1396.509638384	-0.470538584712174	0.111878259735975	-4.20580893752381	2.60149947273339e-05	5.72609830139841e-05	down
ABCB9	450.002790748719	-1.26073286635279	0.188000297607435	-6.70601526911055	2.00010803288102e-11	8.69121299386662e-11	down
ABCC1	3486.14812680171	-1.25597640382505	0.113194993068512	-11.095688685319	1.31642151097169e-28	2.3649339013918e-27	down
ABCC10	1123.602944151	-0.693168359218669	0.0989412375166014	-7.00585899890693	2.45475037316915e-12	1.17118013472295e-11	down
ABCC3	1584.56184915104	-1.80424455868568	0.29345725596123	-6.14823631733287	7.8349242736573e-10	2.89797069879166e-09	down
ABCC4	698.865644442291	0.321934519558461	0.21766113494448	1.47906294635732	0.139123492190378	0.17561228609555	NA
ABCC5	1120.97289430763	-0.279187700994693	0.150291071799059	-1.85764661634705	0.0632192140174421	0.0853775425676038	NA
ABCC6	138.447567491837	-0.769855418823969	0.293735167754308	-2.62091674180433	0.0087693675619611	0.0136671170950429	NA
ABCC9	191.915995599714	4.04775882476287	0.253405482488929	15.9734461346538	1.95669914428998e-57	1.98695165588255e-55	up
ABCD1	931.750716091932	-0.350663058533151	0.182091252296886	-1.92575455498225	0.0541350283605928	0.07392516319189	NA
ABCD3	1543.94306593966	-0.474969091959303	0.111244786393811	-4.26958518557348	1.9583684449726e-05	4.37986869651947e-05	down
ABCD4	1420.84455992766	-0.088338885334585	0.0887391799501008	-0.995489088182459	0.319498448746712	0.372219592282784	NA
ABCE1	1391.60609365277	-0.0813013908227403	0.121967406351374	-0.666582927807128	0.505038577010494	0.559556012198116	NA
ABCF1	3132.62462062388	-0.496862876134464	0.108925131184386	-4.56150817292464	5.07874989429373e-06	1.21540265730399e-05	down
ABCF2	921.494662612328	-0.884710040360581	0.102515035683715	-8.63005152814987	6.13243401567511e-18	4.88887473476816e-17	down
ABCF3	2267.73828338702	-0.68401475662186	0.100366156341533	-6.81519330374921	9.41370999877141e-12	4.20678838209766e-11	down
ABCG1	1881.56381344536	-1.92028452892546	0.201205827933186	-9.54388125160632	1.37584513206138e-21	1.49577453309453e-20	down
ABCG2	244.55107050392	3.74788927449749	0.279294639506505	13.4191235503831	4.67205944084796e-41	1.95598090859828e-39	up
ABHD10	969.319050215616	-0.0347931373980557	0.0909899094344277	-0.382384570050919	0.702176133705204	0.743896254708924	NA
ABHD11	2718.36380497065	-2.01055448917961	0.159528138531158	-12.6031338903068	2.0291865958711e-36	6.15548594908525e-35	down
ABHD12	3422.8362530477	-1.27881657810913	0.124567717114273	-10.2660352757046	1.00239947774832e-24	1.35527438360722e-23	down
ABHD13	463.195594277798	0.549219092378354	0.104016798765989	5.28009993476108	1.2911344569636e-07	3.73992780797184e-07	up
ABHD14A	587.491745379868	-1.05693010582429	0.21757980285968	-4.85766643747681	1.18777284753614e-06	3.0658971752339e-06	down
ABHD14B	2103.4455981079	0.339284196804627	0.149450122385984	2.27021692179254	0.0231944247886678	0.0338426346809484	NA
ABHD15	365.120370384339	-0.187189794374127	0.132006403389498	-1.41803571317525	0.156180338372281	0.195164084902629	NA
ABHD16A	52.4863666770401	-0.416217748083492	0.161092729769843	-2.58371528422265	0.00977424448523485	0.0151213001123277	NA
ABHD17A	1227.48076374132	-0.234944624529372	0.1511880850901	-1.55398902227882	0.120187035195277	0.15363253012463	NA
ABHD17B	436.312284755376	0.139975397493174	0.105508082208038	1.32667938383312	0.184614763514667	0.227049835423724	NA
ABHD17C	1028.57844264127	-1.32087094728707	0.150477252094857	-8.77787791110398	1.66587966362107e-18	1.39322809718028e-17	down
ABHD18	294.024378389978	-0.130102166700465	0.105186860624834	-1.23686709468871	0.216136427964734	0.261725420805063	NA
ABHD2	2416.08330655436	0.202553075191227	0.20489454172081	0.988572333309035	0.322872428086977	0.375539189711562	NA
ABHD3	492.809380757796	-1.55770263991781	0.169240795254393	-9.20406121689728	3.44670787942592e-20	3.33445698767705e-19	down
ABHD4	1651.96482415231	0.0629601770440762	0.134472890580437	0.468199774484774	0.639641733432811	0.685918988862417	NA
ABHD5	860.388926756638	-0.94409023045831	0.125687945659952	-7.51138245995793	5.85061882793191e-14	3.26076918561032e-13	down
ABHD6	269.289906058853	0.541479924180502	0.187031233185102	2.8951310161368	0.00379000310932328	0.00625824755152701	up
ABHD8	679.530302381892	-0.482532479778408	0.148943984607006	-3.23969095530502	0.001196593141856	0.00213147805487611	down
ABI1	1690.46779571552	0.0351189199106351	0.0888266807611193	0.395364541483656	0.692573873687159	0.735028739415369	NA
ABI2	1745.54802893895	0.733268136548253	0.10272381273852	7.13824883442323	9.45273991859901e-13	4.70108823044462e-12	up
ABI3	355.100925253997	0.509155766934	0.210347921754603	2.42054099078761	0.0154974319501729	0.0232689000275352	NA
ABI3BP	431.80781134099	3.33173095014473	0.321492668395358	10.3633185999984	3.64105518682496e-25	5.10603605925169e-24	up
ABITRAM	533.814020956974	-0.0746909882911863	0.107417350950446	-0.695334483957278	0.486845708295394	0.541326151384131	NA
ABL1	3454.64694461925	0.974391436237917	0.104703856785792	9.30616565759726	1.32530518916517e-20	1.3269734054872e-19	up
ABL2	954.203499550465	-0.17777340665097	0.0956453141111307	-1.85867345727377	0.063073437944022	0.0852047820060861	NA
ABLIM1	4781.15757543967	0.711995971881975	0.195799232771967	3.63635731254975	0.000276520700728843	0.000534380266302548	up
ABLIM2	143.230502836721	-0.676888527346169	0.235615960290177	-2.87284667181516	0.00406791493284354	0.00668707302048837	down
ABLIM3	126.676725045116	2.95495330130867	0.275267897029613	10.734827174528	6.9849543187637e-27	1.10386949156798e-25	up
ABO	325.52112024733	1.62718122596835	0.408870213184696	3.9797010726074	6.90019773914799e-05	0.000143914102300249	up
ABR	2414.66349255198	0.384241361783994	0.146917434292746	2.61535578560649	0.00891345535589763	0.013869034317077	NA
ABRACL	1708.661320852	-2.13661899981837	0.147633559536108	-14.4724479077252	1.8091704376747e-47	1.15127565896117e-45	down
ABRAXAS1	134.75740826584	1.76585181097487	0.137800434916094	12.8145590545493	1.35908766623502e-37	4.6003350366792e-36	up
ABRAXAS2	563.703705093914	0.172703497515752	0.0788421125609882	2.19049809684079	0.0284881326735072	0.0409120444954138	NA
ABT1	1150.68127116695	-0.216498158693626	0.0802012972831884	-2.69943462297346	0.00694574011818252	0.011016850228441	NA
ABTB1	1018.55852841838	0.810867623410982	0.159286513848817	5.09062320354753	3.5688859290801e-07	9.80040443662617e-07	up
ABTB2	444.48165542178	0.463870789077463	0.200359769871589	2.31518926865788	0.0206025762922578	0.0303017655215766	NA
ABTB3	327.3810273244	-1.60673073849335	0.336428267156951	-4.77584940192846	1.78950281946083e-06	4.51539792778267e-06	down
ACAA1	1336.27287363955	-0.682211129854589	0.112606020787678	-6.05838946339218	1.37491178100696e-09	4.95868687165182e-09	down
ACAA2	951.797646470103	0.120603657464794	0.197896495753608	0.609427958820214	0.542240810539954	0.595297793481857	NA
ACACA	2463.232674785	-0.850411777675071	0.125793896858895	-6.76035800551588	1.37651177990947e-11	6.08863010959032e-11	down
ACACB	460.047869589514	2.08787649989118	0.192906922386529	10.8232326453671	2.67183911292705e-27	4.3571061980512e-26	up
ACAD10	955.36435895637	-0.418300386499434	0.0955338787667133	-4.37855546010952	1.19468540672243e-05	2.73600538282978e-05	down
ACAD8	823.970975884281	-0.104679171150772	0.101522201385082	-1.03109634860769	0.302495639938797	0.354255895030565	NA
ACAD9	1438.49150794273	-0.454389568039186	0.0935280827130397	-4.85832227987963	1.1838460262821e-06	3.05741475546666e-06	down
ACADM	878.870500540387	0.494160395547357	0.158678576942794	3.11422250607597	0.00184430348680619	0.00319037541670787	up
ACADS	869.360846727895	-0.537055488321049	0.164535449850074	-3.26407159557662	0.00109823409576196	0.00196262054207685	down
ACADSB	478.545177078214	0.995360261820079	0.143375127951004	6.94234959748545	3.85631432283884e-12	1.80147977793969e-11	up
ACADVL	10973.0130539704	-0.898557823938664	0.136798813561527	-6.56846211268147	5.08375635710896e-11	2.12028032394658e-10	down
ACAN	117.214559860351	-0.842347386726484	0.289660608444577	-2.90804949713298	0.00363690768295944	0.00602142046769349	down
ACAP1	350.257219306208	-0.255759223585886	0.214998698780519	-1.18958498370717	0.234209550745567	0.281551053689719	NA
ACAP2	1115.43982272107	0.627055908721088	0.134494295496583	4.66232345696043	3.12659266687631e-06	7.67865416883963e-06	up
ACAP3	1077.70388359162	-0.038752236719992	0.163509995379147	-0.237002249496328	0.812655045125559	0.842121657096892	NA
ACAT1	899.139357064256	0.721710802022352	0.144527731358152	4.99358009179491	5.92701897093862e-07	1.58533640250139e-06	up
ACAT2	560.022598490314	-0.883750593255308	0.155620437278306	-5.6788851690144	1.35575453414917e-08	4.37298792970214e-08	down
ACBD3	1335.58655333995	0.0455743902312716	0.125974459929052	0.361774841161762	0.717520294326602	0.7574060435099	NA
ACBD4	476.593823760125	0.629860058627649	0.140231783858947	4.49156418962193	7.07019848643737e-06	1.66635558730552e-05	up
ACBD5	809.215101739648	-0.185173249717183	0.1174544079832	-1.57655428090591	0.114898119595173	0.147499245910357	NA
ACBD6	1468.60079912262	-0.550053507689317	0.106703604877381	-5.15496649172646	2.53676287156514e-07	7.07054132666336e-07	down
ACBD7	489.535847742449	-2.6220227701057	0.227736002743443	-11.5134310715884	1.12895574243757e-30	2.29282103832924e-29	down
ACCS	515.948798482603	0.317183291668444	0.180046693442062	1.7616724062223	0.0781246625911164	0.103563458844515	NA
ACD	702.161304972799	0.366984096496745	0.119377960598616	3.07413608555982	0.00211113108753434	0.00361698874133262	up
ACE	896.593688750849	0.0990480716305957	0.185210173716189	0.534787423623792	0.592796860483297	0.643151128923228	NA
ACER2	63.8944543521816	0.2246391327874	0.228106909741436	0.984797580406634	0.324723509385154	0.377446923800669	NA
ACER3	846.550475796449	-0.244208486555673	0.120756322468696	-2.02232464158537	0.043142824554943	0.0600251639274778	NA
ACHE	59.9761478135381	0.968957009582368	0.303166318045286	3.19612355300508	0.00139287452870404	0.00245484705834373	up
ACIN1	5976.19369463538	-0.239388144882918	0.0726154900308379	-3.29665398913174	0.000978439608961052	0.00176261931569003	down
ACKR1	699.842734195677	3.51206464625434	0.352147535593781	9.97327623018118	1.99536020237891e-23	2.47141586311948e-22	up
ACKR2	243.844623004015	-1.54096329091404	0.322405990074923	-4.77957401025936	1.75666998883125e-06	4.44145508722541e-06	down
ACKR3	965.397421408339	0.0648436715879355	0.229974614488637	0.281960127347618	0.777974084086527	0.811125039860037	NA
ACLY	4758.93878267711	-0.769213877669345	0.129136554820015	-5.95659283880881	2.57550831255174e-09	8.98322241634977e-09	down
ACO1	1245.63321053678	0.394569241768235	0.122314657094179	3.22585413017533	0.00125597351104024	0.002228104166903	up
ACO2	2411.39065552882	-0.353625362956915	0.159441591939622	-2.21789909806488	0.0265617130293274	0.0383648347779592	NA
ACOT1	88.2620959036625	0.224153720912541	0.203258669911973	1.1028002938798	0.270113900471185	0.320209540234014	NA
ACOT11	222.537210635228	-0.663845313484346	0.209324075254205	-3.17137583279977	0.00151718713008196	0.0026601867901682	down
ACOT13	586.563645006273	-0.578201621045495	0.0894025209526332	-6.46739728236337	9.97052698457938e-11	4.03955872567084e-10	down
ACOT2	406.686982608569	0.106268588794275	0.13237694397407	0.802772640038366	0.422106158719786	0.476596165960878	NA
ACOT4	157.780096491945	-1.67585915667506	0.183154509641111	-9.14997484887969	5.69468049321119e-20	5.42852432102515e-19	down
ACOT7	1262.98593755493	-1.28887156907917	0.195242261554035	-6.60139643343796	4.07302762617298e-11	1.71724409751309e-10	down
ACOT8	689.285933602858	-0.729537422165753	0.119851796641816	-6.08699612861056	1.15048751261742e-09	4.18406914037495e-09	down
ACOT9	1083.34227101032	0.195991720460839	0.129632427945435	1.5119034917971	0.130558415628504	0.165868269296267	NA
ACOX1	2092.72411279283	-0.449619492494982	0.09041347111628	-4.97292590300765	6.59498732922425e-07	1.75482305481942e-06	down
ACOX2	200.903454685128	1.87939623119376	0.258813795449644	7.26157671745679	3.82603897338588e-13	1.97409823498879e-12	up
ACOX3	693.742522956817	-0.912972667411846	0.151297132906022	-6.03430250049048	1.59650753083683e-09	5.70471545458492e-09	down
ACOXL	119.941387458099	-0.27936310170744	0.169817278007446	-1.64508055355352	0.0999532002943579	0.129984552390065	NA
ACP1	2979.50975722562	-0.681841578671434	0.0917310505782283	-7.43305101569679	1.06120948042399e-13	5.77953493370508e-13	down
ACP2	2275.56439760123	-1.1085140760765	0.118937565991496	-9.32013419675804	1.16193246492197e-20	1.16747712510546e-19	down
ACP3	115.782762438444	-1.11666532370732	0.239713238406746	-4.65833815073893	3.18772283342929e-06	7.82207635459135e-06	down
ACP5	1514.59972065801	-1.07472247903988	0.260319058301911	-4.12848174102354	3.65166430909568e-05	7.88724235595594e-05	down
ACP6	1146.47503605913	-0.890670067504295	0.160624404160168	-5.54504822701882	2.93873160400182e-08	9.13322316173173e-08	down
ACRBP	97.3841057966545	-1.03799940180127	0.201480271665658	-5.15186620119191	2.57907020092161e-07	7.18706250229576e-07	down
ACSF2	1106.07932013161	-0.6161278266646	0.188661199143349	-3.26578983628983	0.00109159231741533	0.00195123830221632	down
ACSF3	881.716182129452	-0.222869784557058	0.114291787816732	-1.95000698488006	0.0511752865251987	0.070211551597144	NA
ACSL1	1211.18359760639	0.192169943797896	0.197006316336454	0.975450672706867	0.329336758535757	0.382188661753523	NA
ACSL3	2078.20391520663	-0.336846335340422	0.122506505952319	-2.7496199709714	0.0059664417182544	0.00955778837793315	down
ACSL4	2238.86202019168	-0.341466529612793	0.2417629787099	-1.41240206186627	0.157831609713056	0.196849563403444	NA
ACSL5	3311.7411961191	-0.202637611375577	0.337222364231891	-0.600902054159827	0.547905224961163	0.600682006967376	NA
ACSM3	712.174095946859	1.09220098461493	0.228571767488348	4.77837222250385	1.76720009849395e-06	4.46414449721885e-06	up
ACSS1	1304.10592082504	-0.164206653427874	0.182348320738872	-0.90051091648397	0.367848418527098	0.421854517939206	NA
ACSS2	1450.9986035667	0.170185061814691	0.137489937257457	1.23780012711774	0.215790181311284	0.261372457153792	NA
ACSS3	497.112476419405	1.52271689483326	0.313591834629662	4.85572877441634	1.19944784469295e-06	3.09491696527549e-06	up
ACTA2	5804.48254610574	3.95564459831993	0.310807984361339	12.7269722701885	4.18765415431778e-37	1.35653466474031e-35	up
ACTB	193753.012790381	-0.0266143113177707	0.134613800631846	-0.197708639031431	0.843273030168928	0.869257253128777	NA
ACTG1	134592.471139917	-0.435271761048839	0.132176077297267	-3.29312058542864	0.00099081969929393	0.00178267861956402	down
ACTG2	4108.06283735013	4.86031610352214	0.413565056989162	11.7522407209793	6.87707204763366e-32	1.47846723090118e-30	up
ACTL6A	1347.11970018766	-0.732849705643793	0.134284241659742	-5.45745127340207	4.83017642187593e-08	1.45996339473126e-07	down
ACTMAP	795.373325609511	-1.08997695124115	0.111682650696214	-9.75959062975655	1.678313032281e-22	1.94575595110926e-21	down
ACTN1	7208.29639377736	1.27563961630089	0.130335687275747	9.78733946905932	1.2760944232767e-22	1.49640622051398e-21	up
ACTN4	16864.6738322418	0.225909091274006	0.135285581484792	1.66986820616506	0.0949454420099086	0.124092089338007	NA
ACTR10	1158.27408339071	0.608020638419915	0.104879522737779	5.7973246115936	6.73811893013358e-09	2.25149094146214e-08	up
ACTR1A	4805.27048714694	-0.401805619761326	0.105139108820135	-3.82165708146442	0.000132557935499844	0.000266755378845644	down
ACTR1B	2706.02885197824	-0.00350042881463428	0.0921185678613243	-0.0379991666816167	0.969688346441524	0.975732007675974	NA
ACTR2	5995.69191143004	-0.292483835963011	0.114120462537857	-2.56293945414029	0.0103790146264568	0.0159998634174859	NA
ACTR3	5735.7815149722	-0.359181632915161	0.100606298652368	-3.5701704339235	0.000356749037487755	0.000679599431352316	down
ACTR3B	435.009911902023	-0.883587627636374	0.114624893017625	-7.7085143058804	1.27290853476141e-14	7.5249811728794e-14	down
ACTR3C	85.7404020248511	-0.718245721290776	0.198211819851811	-3.6236270966472	0.00029050035236064	0.000559508211608776	down
ACTR5	383.860952118473	-0.350380647757651	0.112889832735326	-3.1037396306462	0.00191091417026762	0.00329723657386018	down
ACTR6	666.062134890896	-0.102852123966086	0.135823640799616	-0.757247584887126	0.448901546635704	0.503357533458376	NA
ACTR8	709.448142708862	-0.344361271403664	0.0812701052349135	-4.2372440691233	2.26280119531143e-05	5.01917699681937e-05	down
ACTRT3	85.5256670793066	-0.091077038419103	0.212502526911503	-0.428592731309177	0.668219636168953	0.7126680633644	NA
ACVR1	1111.32796477613	0.506725747277807	0.120915621548497	4.19073847356084	2.7804800303834e-05	6.09848545879741e-05	up
ACVR1B	1742.11497928438	-0.678323746603849	0.125375061882876	-5.41035622568652	6.2899504233264e-08	1.8805493873708e-07	down
ACVR2A	352.887107416587	0.476610412383272	0.129776685081136	3.67254266115131	0.000240149044494875	0.000467816873343895	up
ACVR2B	556.456300012255	0.238155168565457	0.133929324638535	1.77821525799685	0.0753685079214581	0.100216037928997	NA
ACVR2B-AS1	67.0288581485477	1.25257594276732	0.166599868921565	7.51846895724167	5.54214006484999e-14	3.09955986248352e-13	up
ACVRL1	708.030022871275	1.27785575586886	0.177720961710071	7.19023655720204	6.46791613258661e-13	3.26773546882057e-12	up
ACY3	337.719054914599	-2.51930396300562	0.349538540299148	-7.20751411518026	5.69825348619159e-13	2.89420338472122e-12	down
ACYP1	250.727595695589	-0.492420061558132	0.137557616655181	-3.57973679343756	0.000343940462050769	0.000656430223359493	down
ACYP2	309.512916034683	0.136617091462142	0.114149789853416	1.19682297827773	0.231375559995957	0.27841291436441	NA
ADA	323.650533021099	-1.16562048567996	0.196662160254546	-5.92701963698184	3.08482099562871e-09	1.06661354782448e-08	down
ADA2	2375.11713904526	0.196801696487155	0.239585419964243	0.821426013805545	0.411403650990293	0.466055659061557	NA
ADAL	208.942615372552	-0.0405693960562106	0.165348724968546	-0.245356570266435	0.806180353266915	0.836744494242529	NA
ADAM10	2879.47674786264	-0.0999150413784495	0.117477634748606	-0.850502664547691	0.395045679657608	0.449516334843649	NA
ADAM11	71.4068912965941	1.58406743462762	0.301489161330509	5.25414388907692	1.48714585360758e-07	4.27483524030383e-07	up
ADAM12	332.115381316122	0.629874504404308	0.282414843972516	2.23031656390414	0.0257264342995782	0.0372485677319608	NA
ADAM15	6660.62418343656	-0.674993750238844	0.15951207027036	-4.23161550780944	2.32018789216308e-05	5.14009751508447e-05	down
ADAM17	760.377239183856	-0.46361026259373	0.147140218386791	-3.15080586175987	0.00162820676538146	0.00283989090836055	down
ADAM19	562.564733793455	-0.0324121789156002	0.21705554634723	-0.149326656061345	0.881295882581124	0.902216105162058	NA
ADAM22	176.583891095359	2.00341349343473	0.215402920420199	9.30077219717614	1.39429331132727e-20	1.39215422814392e-19	up
ADAM28	1325.41429558547	-0.591044335388282	0.292601931666311	-2.01996046992034	0.0433874880416399	0.0603245342571567	NA
ADAM32	108.047555250094	-1.07580841092569	0.253576420268906	-4.24254120231229	2.21002950145275e-05	4.91125289489377e-05	down
ADAM33	448.522492597365	2.25923870119897	0.384293922584574	5.87893424388403	4.12916347104081e-09	1.40678737147701e-08	up
ADAM8	645.089210787222	-1.62937257032806	0.215862033041711	-7.54821284395677	4.41271363307931e-14	2.48941031514695e-13	down
ADAM9	2413.59478048091	-0.177499000994778	0.183451306555013	-0.967553757604608	0.333267281214465	0.385967882587456	NA
ADAMDEC1	134.575824886318	-3.77160564369896	0.357905739274899	-10.537985927077	5.77218195246814e-26	8.63595623776791e-25	down
ADAMTS1	3409.72213755483	2.03630930728795	0.249512739479768	8.16114364153765	3.31867220271154e-16	2.24453229090334e-15	up
ADAMTS10	251.658923231622	1.21338890515425	0.252870963130009	4.79845091795061	1.598974794553e-06	4.06717376237517e-06	up
ADAMTS12	150.326892529052	0.684986314258877	0.243402057039985	2.81421744166422	0.0048896142032533	0.00792500522551287	up
ADAMTS13	266.442132150797	-0.291034260911535	0.198986574408688	-1.46258239670881	0.143581682944464	0.180802724931421	NA
ADAMTS14	220.326013978626	-1.83091913626835	0.285273030595185	-6.41812909004534	1.37959252302345e-10	5.50529703028143e-10	down
ADAMTS15	1106.31138834782	-1.9204249272351	0.336982693253412	-5.69888295655271	1.20594980531205e-08	3.90739744567955e-08	down
ADAMTS17	145.546239703634	-0.171429213963023	0.282806416150742	-0.606171586544373	0.544400818407011	0.597251621940969	NA
ADAMTS2	740.087076351539	0.524784325194476	0.246802953957851	2.1263291900635	0.0334758591786196	0.0474937922829445	NA
ADAMTS3	63.2938522798628	1.54961187959702	0.281512126311901	5.50460081382119	3.70005683346219e-08	1.13709838466434e-07	up
ADAMTS4	434.550642633258	1.66815072021999	0.232709615362266	7.16837900154287	7.58909650056618e-13	3.79932460472401e-12	up
ADAMTS5	422.772594024903	3.11553761353155	0.273302570109704	11.3995913477176	4.20086293548175e-30	8.19454434744247e-29	up
ADAMTS6	318.652782579641	-0.252655854225028	0.387104335413385	-0.652681541154066	0.513961605010554	0.568298884897762	NA
ADAMTS7	661.175483278283	-0.808686095124896	0.264373260615618	-3.05888005935923	0.00222166077230658	0.00379319567587475	down
ADAMTS8	592.935926117013	-0.81793196196407	0.43976771679187	-1.85991815845631	0.0628971058488498	0.0850066793981339	NA
ADAMTS9	1200.25173361193	0.374789997133403	0.225371853245803	1.66298493683076	0.0963154507634497	0.125744927877366	NA
ADAMTSL1	441.324777034352	2.48510508459449	0.32312515310857	7.69084381295284	1.46167780927492e-14	8.60185074936223e-14	up
ADAMTSL2	515.055373338296	-1.38293580329795	0.353637979831372	-3.91059750979627	9.20680821181674e-05	0.000188723092307505	down
ADAMTSL3	196.823602335106	2.1069070242202	0.380157667646308	5.54219263092816	2.98707435932813e-08	9.27139186578371e-08	up
ADAMTSL4	198.987460162129	2.25962145563921	0.245033059242202	9.22170038046048	2.92425594980875e-20	2.84439515552729e-19	up
ADAP1	421.575442954451	-1.65923889098706	0.231257273453374	-7.17486142688435	7.23804616139291e-13	3.6311963888866e-12	down
ADAP2	211.574564273313	-0.624279606883278	0.176789356907902	-3.53120582484213	0.000413669717653521	0.000780873173020846	down
ADAR	10928.5210632028	-0.43374821340082	0.109447948613592	-3.96305475703502	7.39968010357757e-05	0.000153883253047238	down
ADARB1	469.25793776509	1.68999032530828	0.159476218214237	10.5971306833849	3.07262943531538e-26	4.66037163716585e-25	up
ADAT1	481.281079185161	-0.557550158430312	0.111656693504087	-4.99343246636535	5.93155328920783e-07	1.58624318702636e-06	down
ADAT2	302.890921591302	-0.610190529964199	0.135979124361549	-4.48738387476145	7.21030895590905e-06	1.69714291682896e-05	down
ADAT3	140.694720731534	-1.60999109315268	0.251400515111033	-6.40408828296002	1.51270567764132e-10	6.00469084903478e-10	down
ADCK1	421.60261130461	-0.625420550644066	0.111925073926968	-5.58785023498989	2.29897773373806e-08	7.22492607367462e-08	down
ADCK2	896.211964426225	-0.100520915171485	0.124159655955416	-0.809610129779839	0.418164284272104	0.472555345083503	NA
ADCK5	696.205073665197	-1.52691900409225	0.167413375375682	-9.12065120642709	7.46742617015824e-20	7.03874969745396e-19	down
ADCY1	453.326210274008	-0.528659168453026	0.368443509696007	-1.43484456786661	0.151331394593703	0.189750670618498	NA
ADCY3	568.816734990724	1.25984365271443	0.194810290121539	6.46702826595267	9.99489594494539e-11	4.04828628400928e-10	up
ADCY4	364.260213851731	1.66274481406275	0.229641279548034	7.24061813858232	4.46644332452792e-13	2.29131263061952e-12	up
ADCY5	569.53434437389	1.54063000494688	0.285041015609869	5.40494146658359	6.4829560350182e-08	1.93461785138371e-07	up
ADCY6	1366.74069946588	0.220547901714319	0.145852386827551	1.51213090516705	0.130500564091602	0.165830744771801	NA
ADCY7	290.464101181419	-0.596957671228474	0.247714135632546	-2.40986518473855	0.0159584162405524	0.0239159099573193	NA
ADCY9	508.503951544592	1.62122831805142	0.27563053815366	5.88188931789413	4.05609557862608e-09	1.38373067654916e-08	up
ADCYAP1R1	826.962760140497	1.22577896210207	0.430509570054288	2.8472745958876	0.00440953086553192	0.00720480006078809	up
ADD1	6100.04076444818	0.931936153428672	0.0797938031316953	11.6793048689578	1.62619942507875e-31	3.4494701286337e-30	up
ADD2	348.544979848168	-1.23296827955776	0.371179402728605	-3.32175834783395	0.000894521287655534	0.00161877601069918	down
ADD3	2142.67843080437	0.0796520795724387	0.160646245377111	0.495822852164757	0.620019400376928	0.668431426443555	NA
ADGRA2	840.772165995591	2.74307028980031	0.255708661291486	10.727326465776	7.57562958600252e-27	1.19458000454167e-25	up
ADGRA3	1729.01163670407	0.287494857872736	0.123752368931692	2.32314629897248	0.0201712944827817	0.0297010072402785	NA
ADGRB1	117.745869897775	0.612794768712246	0.403533289336165	1.51857302707375	0.128870004811239	0.163955991548544	NA
ADGRB2	392.429850231749	-0.378107557017043	0.293479555928635	-1.28836080530593	0.197620395769138	0.241345003976673	NA
ADGRE2	103.876926744093	-1.29139655340395	0.249487272532218	-5.1762021376749	2.26448112926495e-07	6.35119310652605e-07	down
ADGRE5	2510.67196151501	1.08216199555817	0.194286799943523	5.56992032331967	2.54855854286764e-08	7.97601338071668e-08	up
ADGRF1	263.308078010046	-2.39719076047148	0.408276300464986	-5.87149133501337	4.3189217295768e-09	1.46814628024883e-08	down
ADGRF3	38.3001384929982	-0.416640576017332	0.189546005417465	-2.19809737008017	0.0279421679030899	0.0401924814181677	NA
ADGRF5	439.675480007403	2.06986732257453	0.18212081026121	11.3653531389729	6.22123641361432e-30	1.20210071484656e-28	up
ADGRG1	7056.60014729331	-1.29379808194943	0.194014636169651	-6.66855917415482	2.58326894211722e-11	1.11139557431594e-10	down
ADGRG2	556.523945401318	0.280817812148352	0.454407743969898	0.617986413908815	0.536584294380714	0.58998724673192	NA
ADGRG3	68.3785046577511	0.264473583659571	0.320937117176903	0.824066676942794	0.409901673069988	0.464580023100624	NA
ADGRG5	134.1631162932	-1.65469042735488	0.275123722800434	-6.01435023673019	1.80609649909892e-09	6.41998254073939e-09	down
ADGRG6	240.222833043866	0.257100587894532	0.287973414885146	0.892792787824089	0.371968149329185	0.426271807435191	NA
ADGRL1	2770.76629800992	0.0374443084701147	0.218791806470669	0.171141273862714	0.86411268274059	0.887289543278813	NA
ADGRL1-AS1	44.9293043076291	0.849563403040524	0.126258776548233	6.72874730982344	1.7112994269894e-11	7.49079339518012e-11	up
ADGRL2	1842.90068981693	-0.0230541833627395	0.262871685646619	-0.0877012802121695	0.930114102084185	0.942622714725464	NA
ADGRL3	261.915477164996	1.01540064371569	0.391495859317254	2.59364337974478	0.00949649330760976	0.014729800799302	NA
ADGRL4	390.501860971782	2.44604338711124	0.197654921866711	12.3753224256198	3.55463957227706e-35	9.63926693103465e-34	up
ADGRV1	251.354426883643	-2.77474610135053	0.310483975655703	-8.93684157287219	4.00451870782924e-19	3.54367730894308e-18	down
ADH5	4768.98761362828	0.462334881921515	0.102804572527158	4.49722099471187	6.88474174056686e-06	1.62478543335151e-05	up
ADI1	3057.15455893161	-0.442545770544074	0.102457389327442	-4.31931531194638	1.56514027492447e-05	3.54023356340735e-05	down
ADIPOR1	3745.90394743289	-0.644924422385261	0.10232623180418	-6.30263043028342	2.92636092994889e-10	1.12876174016725e-09	down
ADIPOR2	1936.54181972271	0.0791692881400536	0.0825782714216402	0.958718156448438	0.337700749214833	0.390502287777255	NA
ADISSP	1733.79624114473	0.489115923556106	0.174032816865764	2.8104809906822	0.00494675110163598	0.00801398305874903	up
ADK	842.769576860599	-0.920615580642948	0.124423822904811	-7.39902985738713	1.37183008009808e-13	7.38693609885082e-13	down
ADM	1619.25456475167	-2.26083826155496	0.273952466105263	-8.25266621504427	1.54899238323485e-16	1.0755806470978e-15	down
ADM2	445.441710333708	-4.02095324246284	0.276214009219185	-14.5573834355088	5.2426345257857e-48	3.42758178722373e-46	down
ADM5	64.4205012876284	0.335625045179528	0.219554749520297	1.52866219434028	0.126348209077826	0.160962154780347	NA
ADNP	3806.03915066813	-0.02941016430234	0.0861410208307745	-0.341418803941467	0.732788321136371	0.770851750938988	NA
ADNP-AS1	33.2530366771765	0.00754060769782001	0.151203239293333	0.0498706756089482	0.96022544568928	0.967932126962765	NA
ADNP2	844.280636858123	-0.331589839901502	0.116928877126931	-2.83582505920713	0.00457074751683988	0.00744527451036558	down
ADO	729.220941056271	0.293236307378148	0.100825316987689	2.90835988558262	0.00363329949393821	0.00601614226369924	up
ADORA1	254.250669009855	-1.49095668310388	0.328870986869327	-4.53356100912695	5.79975040675044e-06	1.37941571966533e-05	down
ADORA2B	73.7487199886024	0.0146900563473026	0.239913432080514	0.0612306539901137	0.951175517172717	0.960613492062932	NA
ADORA3	47.2707145386585	0.0582461590594539	0.253676769325597	0.229607776913519	0.818396563217715	0.847090435346724	NA
ADPGK	1560.3652018046	-0.667070156346922	0.0787107072506206	-8.47496077278181	2.35158762158565e-17	1.76931327198441e-16	down
ADPRH	237.938566324826	1.05823501614302	0.15307127563914	6.91334812311726	4.73346418507148e-12	2.19119754936480e-11	up
ADPRHL1	206.967584208316	-0.313320654429478	0.17902531286569	-1.7501472245131	0.0800929127275479	0.105970270250118	NA
ADPRM	202.575777513082	0.778723962954673	0.110817969205166	7.027054985216	2.10938258028858e-12	1.01383483667579e-11	up
ADPRS	1586.54556259447	-0.678955050304737	0.099991026116633	-6.79015984407221	1.12009373109489e-11	4.98213794402506e-11	down
ADRA2A	600.026578112223	0.760598107147108	0.359886444808573	2.1134391642666	0.0345631968350718	0.048881455184172	NA
ADRA2C	976.187799969418	1.09556541400648	0.302809678422159	3.61799999166179	0.000296888406087303	0.000571273780185191	up
ADRM1	2660.19182240944	-1.27947032572441	0.141334728260233	-9.05276672955133	1.39390849356327e-19	1.28512439219825e-18	down
ADSL	237.273715774848	-0.873415966825156	0.108109344231418	-8.0790053166499	6.52971806637439e-16	4.32635369154783e-15	down
ADSS1	370.546849824067	-0.601477813190696	0.201555260369326	-2.98418315695933	0.00284336512719645	0.00477439918977351	down
ADSS2	1499.14067461164	-0.377607257970583	0.115523025627758	-3.26867527853125	0.00108052229060481	0.00193313984216915	down
AEBP1	6427.62071714272	1.91686987738075	0.25049831113587	7.65222675030745	1.97528527011665e-14	1.14968026412725e-13	up
AEBP2	854.644097860475	0.777577866926709	0.0965891715319302	8.05036273315233	8.25490119424547e-16	5.42919960033104e-15	up
AEN	1061.76071237603	-0.682608969328968	0.136094615321265	-5.01569417509722	5.28423258366354e-07	1.42324383244723e-06	down
AFAP1	224.868240262286	0.782882551774435	0.149129267790415	5.24969084455436	1.52354685453792e-07	4.37332475205972e-07	up
AFAP1L1	231.017238517578	2.0356472716533	0.174075786857561	11.694028838824	1.36742503395891e-31	2.91351066015233e-30	up
AFAP1L2	977.630658336794	1.77751714184404	0.242576015874728	7.32767060846603	2.34187445449717e-13	1.23730473946459e-12	up
AFDN	4579.80899891505	-0.176983977090018	0.129165825751686	-1.37020745278445	0.17062215251114	0.211311130495157	NA
AFF1	2066.53623650277	0.884481436200117	0.138781968690146	6.3731725709618	1.85157337260237e-10	7.2871983367017e-10	up
AFF2	257.930634858937	-1.86607126032389	0.361197711341534	-5.16634297984079	2.38718567128376e-07	6.67833615502948e-07	down
AFF3	329.052444409346	1.53958303059855	0.280339538689513	5.49185119514553	3.9774245510234e-08	1.21711401413877e-07	up
AFF4	2369.61875124339	0.551431881172805	0.123467728140298	4.46620254117098	7.96202354838209e-06	1.86274923473423e-05	up
AFG1L	122.250431785679	-0.0959397953770399	0.104477450715985	-0.91828231565341	0.358471083176513	0.412322378608717	NA
AFG2A	255.831562516583	0.221404223387939	0.110193890491665	2.00922412667412	0.0445133701494748	0.061775945895142	NA
AFG2B	351.039530757891	-0.208917475733755	0.104899876195222	-1.99158934510993	0.0464161333832855	0.0641740245057823	NA
AFG3L1P	533.425051185465	-0.683024871324571	0.163896822743131	-4.16740764032412	3.08083274235257e-05	6.71405832648464e-05	down
AFG3L2	1079.77087240168	-0.258913837144073	0.141779106383544	-1.82617766290368	0.0678235048348094	0.0909691370679955	NA
AFMID	828.844285027034	-0.489015690778927	0.117803460879934	-4.15111480703726	3.30859736947311e-05	7.18418215591688e-05	down
AFTPH	1465.6105841546	0.0628999234778419	0.100653142334813	0.624917633158547	0.532025118653763	0.585558893756982	NA
AGA	638.331173663587	-0.520978042882544	0.13313375530721	-3.91319272622012	9.10837814322644e-05	0.00018683919520733	down
AGAP1	1264.69113602869	0.129221071250211	0.124276850867599	1.03978392072293	0.298440301079574	0.349907323195	NA
AGAP2	102.774765531126	-0.333185076518197	0.222261869141035	-1.49906539437395	0.133856668026962	0.169667118697772	NA
AGAP2-AS1	45.1825527982355	0.367697010559298	0.26876767628433	1.36808494102658	0.171285489815213	0.212022619795472	NA
AGAP3	2817.19228352504	-0.00114720792208009	0.113686915983901	-0.0100909406518033	0.991948730889722	0.993405744483391	NA
AGAP4	57.3418891867712	-0.104989454089764	0.190933335099994	-0.549874929041485	0.582405161160386	0.633027943330631	NA
AGAP9	95.3577006186679	-0.552216493592529	0.20010349591224	-2.759654403213	0.00578625368189341	0.00928888667085434	down
AGBL2	128.726142685117	0.295671041749736	0.337244250977023	0.876726707403177	0.38063509679938	0.434950783397727	NA
AGBL3	74.0291024807475	0.844132746113495	0.151154240960089	5.58457864464669	2.34267489710664e-08	7.35902132004671e-08	up
AGBL5	1518.58565443053	-0.461557977030278	0.108770256905452	-4.24342085935756	2.20138029585981e-05	4.89355116847084e-05	down
AGER	218.33511111569	-0.417276448858447	0.199370264569032	-2.09297233848013	0.0363516239065844	0.0511933265559629	NA
AGFG1	1565.05627592359	-0.00403736993852915	0.104878893041437	-0.0384955430158288	0.969292585009872	0.97542389880316	NA
AGFG2	727.372790707103	1.12155161716706	0.153850549531335	7.28987722555147	3.10237608709995e-13	1.61409232612998e-12	up
AGGF1	489.401815240997	0.0284232119959541	0.0891358032536494	0.318875367231185	0.749821024099347	0.785516769853826	NA
AGK	842.667233501881	-0.28319963757773	0.0914197556525306	-3.09779473327537	0.00194966419215692	0.0033576247177415	down
AGL	845.290950854557	0.0553842769992832	0.117265672049454	0.472297442476824	0.636714495612269	0.683291721494264	NA
AGMAT	255.872191122227	-2.41020656789555	0.208153270518426	-11.5789992724721	5.26571536972332e-31	1.08951607895518e-29	down
AGO1	1682.88221570411	0.120476595492943	0.105939633424982	1.13721929742427	0.255446621785238	0.304359218666974	NA
AGO2	1690.17377369713	0.0322986261906355	0.130428809500525	0.247634140910452	0.804417492664158	0.835217524290458	NA
AGO3	666.633045786567	0.519811574463269	0.0996698297733299	5.21533522877916	1.83485098710931e-07	5.20534900602953e-07	up
AGO4	684.705063922151	0.520910754021252	0.103719186893985	5.0223181420974	5.10515277801597e-07	1.37708322297725e-06	up
AGPAT1	1215.02307126588	0.253141127652597	0.109848448505266	2.30445792450552	0.0211969516434742	0.0311088513357179	NA
AGPAT2	4510.25431383087	-1.58058740441435	0.188164805947596	-8.40001612657861	4.46417327728707e-17	3.25708923175209e-16	down
AGPAT3	3160.91711405952	-0.698647271029273	0.094038576347583	-7.42936886291165	1.09117065863869e-13	5.9314280525394e-13	down
AGPAT4	668.610673632738	0.185722014020214	0.184546426015783	1.00637014777155	0.314237548130876	0.366866700435248	NA
AGPAT5	1159.22906504055	-0.12780332753331	0.131195831048571	-0.974141682032525	0.329986195963088	0.382818210484483	NA
AGPS	1429.01281305204	-0.0666217400083555	0.137158915667492	-0.485726645505592	0.627160989165978	0.674758870069017	NA
AGR2	4401.70522631526	-1.21336575061159	0.398657246582769	-3.04363149299901	0.00233741266204624	0.00397589073318612	down
AGR3	627.882475194739	-0.178236273148858	0.439823241587681	-0.405245235575677	0.685297257163065	0.72827775017151	NA
AGRN	14254.7098843857	-1.19194200773078	0.179103903081274	-6.65503089114646	2.83240556774381e-11	1.21238812911677e-10	down
AGT	268.588496677355	-0.0156192596044974	0.411676791171229	-0.0379405881979898	0.969735051629355	0.975732007675974	NA
AGTPBP1	464.25206159261	-0.305606590518772	0.104997688686133	-2.91060302700867	0.00360732015346734	0.00597865608951793	down
AGTRAP	2405.17997435481	-0.925100105920467	0.14461260488363	-6.3970917795506	1.5836414768801e-10	6.27409481626155e-10	down
AHCTF1	1097.55410358845	0.0752745024194304	0.124805347671032	0.603135232777387	0.546418729587913	0.599327667400011	NA
AHCY	8391.67914564241	-1.11700725889392	0.122140578205457	-9.1452593012534	5.94869797439005e-20	5.65560807419102e-19	down
AHCYL1	5436.4868285383	-0.0592403409027097	0.107116867788987	-0.553043998816409	0.580233282175789	0.631098460512986	NA
AHCYL2	505.93036580138	0.391808987933297	0.130679008349041	2.99825498282619	0.00271530391536653	0.00457546445336212	up
AHDC1	1677.98789499304	0.763581294031446	0.14187839964402	5.38194183150718	7.36865785720664e-08	2.18616749273694e-07	up
AHI1	568.465566389611	0.313759233931826	0.11733814261112	2.67397477878681	0.00749580886367551	0.0118212348617806	NA
AHI1-DT	45.6229069410989	0.429715077713912	0.174913257615831	2.45673246025588	0.0140207059147262	0.0211827020456948	NA
AHNAK	14010.9591835791	2.40370149084821	0.166414227615275	14.4440864539852	2.73154987811777e-47	1.68579013598665e-45	up
AHNAK2	1483.217895909	1.3759323640932	0.335802985737695	4.09743933952981	4.17745590126091e-05	8.96609407798737e-05	up
AHR	1531.60162767062	0.0427150292672921	0.183512759774465	0.232763265724892	0.815945239189413	0.845103004536604	NA
AHSA1	4483.83196316997	-0.448247887270864	0.0947173421840132	-4.73247957485995	2.21793628779359e-06	5.53826504510441e-06	down
AHSA2P	901.121441606902	-0.170762937183624	0.161900527640055	-1.05473984348755	0.291544323948174	0.342860914192193	NA
AIDA	437.073386112194	0.457349491099786	0.150376671299643	3.04135932220805	0.00235512589916623	0.00400245609783526	up
AIF1	409.845435797222	-0.318305481856686	0.260962489588432	-1.2197365313256	0.222564768317323	0.268895650389624	NA
AIF1L	1826.51309002642	-0.585241420154931	0.202243350227999	-2.89374864239126	0.00380672762551112	0.00628368989417433	down
AIFM1	3500.86226173387	-1.27122340087235	0.145658572518282	-8.72741905192568	2.60550219001252e-18	2.14646607345221e-17	down
AIFM2	1048.67078424326	-1.23183098802648	0.18070715994368	-6.81672485146906	9.3139403578426e-12	4.1661042812743e-11	down
AIFM3	74.7033334050146	-1.88815925916364	0.272622203963334	-6.92591884195019	4.33154748109879e-12	2.01426102092798e-11	down
AIG1	1370.98578766895	-0.238039984146794	0.11588749529559	-2.05406099717345	0.0399697883863939	0.0558819871219987	NA
AIMP1	1391.43299039076	0.12630177229697	0.0899750833756404	1.40374165333827	0.160395794062897	0.199873540417106	NA
AIMP2	502.223278918696	-0.989548348427991	0.11477281273247	-8.62180097245313	6.59091885892126e-18	5.24270979011303e-17	down
AIP	2278.9073687541	0.0950874439983947	0.146056396916094	0.651032382053216	0.515025583692704	0.569299491030043	NA
AIRIM	472.454223615031	0.120293098711505	0.110409454704164	1.08951809456738	0.275925479900534	0.326261542754632	NA
AJM1	149.179759368527	-0.0806043733850839	0.204966756125687	-0.393255837720615	0.69413053237353	0.736407895859826	NA
AJUBA	863.472707690845	0.2322849553091	0.156655735939914	1.48277338148789	0.138134630511518	0.174487131862718	NA
AK1	231.622045112387	0.672985413976738	0.177229555585289	3.79725273109357	0.000146308601622193	0.000292698974154891	up
AK2	3603.00562594351	-0.535901374429503	0.0952336867805125	-5.62722490902414	1.83131885421687e-08	5.8307367922342e-08	down
AK3	1710.15320421445	0.676590102656735	0.11467134174052	5.90025452207348	3.62941242449855e-09	1.24528941035155e-08	up
AK4	1336.63879397701	-0.820478691816495	0.227035956246328	-3.61387114790883	0.000301659019456904	0.000579985744673552	down
AK6	393.363782829974	-0.0321308666619804	0.112142921765797	-0.286517117229062	0.774482085103873	0.808061975844731	NA
AK7	309.441533651574	0.241950954228615	0.298544618642349	0.810434819856751	0.417690312349863	0.47213151434636	NA
AK8	211.350568718444	0.356938606500081	0.289016437448372	1.23501143966541	0.216826246666482	0.262494140506526	NA
AK9	237.105219094745	-0.02387637798435	0.168911139899397	-0.141354667303593	0.887589764851639	0.907556256026977	NA
AKAP1	2192.84951531682	-0.113544429821693	0.125303133685013	-0.906157942602786	0.364852260192189	0.418888193523516	NA
AKAP10	585.058707348889	0.542433036640213	0.0909200498076168	5.96604420903837	2.43074450716843e-09	8.50107470777665e-09	up
AKAP11	1037.71754363798	1.16766200562222	0.123771836544215	9.43398787821244	3.94787127416636e-21	4.13501250208587e-20	up
AKAP12	1493.62011619888	2.20261956257433	0.298133081482792	7.38804144652248	1.49007301393081e-13	7.99657624192703e-13	up
AKAP13	2331.21200758452	1.29209486070334	0.124758447411567	10.356772527321	3.89896734420342e-25	5.45702975897405e-24	up
AKAP17A	1687.50885064888	0.0734284120882171	0.0956525939678602	0.767657300678008	0.442690810222389	0.497328130307114	NA
AKAP3	62.9550483267245	0.336002899577591	0.250276270791742	1.34252799322387	0.17942486013254	0.22117995242167	NA
AKAP5	98.2000541500408	0.709589261298185	0.218119644855546	3.25321115284286	0.00114108670243059	0.00203640526055106	up
AKAP6	250.033213645177	1.30915981430763	0.310016525439186	4.22287106293124	2.41209823704941e-05	5.3313403146146e-05	up
AKAP7	432.560219720793	-0.312919042539662	0.224775005563743	-1.39214340916086	0.163878975415989	0.203818413526854	NA
AKAP8	1089.26733466092	-0.0604533405801834	0.0770236956755296	-0.784866787421489	0.432531676761781	0.487214896379135	NA
AKAP8L	1350.05501275192	-0.622748522243409	0.111717543288362	-5.57431271681289	2.48508986112625e-08	7.79100429857799e-08	down
AKAP9	1209.53652810424	0.653716638286642	0.126124656355014	5.18309946031939	2.18228587143655e-07	6.13026664846548e-07	up
AKIP1	450.255913377224	0.190790340950907	0.103821613994933	1.83767458055717	0.0661103717042286	0.0889381097492385	NA
AKIRIN1	1663.54148307507	-0.20914886919438	0.132015421090048	-1.58427604493053	0.113130914664547	0.145574587594768	NA
AKIRIN2	1318.3169023989	-0.0933849256407846	0.0875161296268955	-1.06705959277346	0.285944926783371	0.337051079417494	NA
AKNA	1464.27861932931	1.2300906167196	0.164209842336382	7.49096764979395	6.83676688392115e-14	3.79120171355472e-13	up
AKR1A1	5561.7522710421	-1.02837916773815	0.112665680047761	-9.12770568022312	6.99662921080135e-20	6.61239188384513e-19	down
AKR1B1	2481.07847285511	-0.624665209832876	0.241656285878472	-2.58493259367156	0.0097398036744979	0.0150745334570815	NA
AKR1C1	238.391862975019	-0.780804282324352	0.439441183425295	-1.7768118050253	0.0755992089294617	0.10044816939978	NA
AKR1C3	1759.04107489554	-1.1999549180492	0.418091914919294	-2.87007443872918	0.0041037517776903	0.00673747482547525	down
AKR7A2	1553.073492808	0.0835363753651676	0.123285856192303	0.677582797777439	0.498036256135533	0.552524648640055	NA
AKR7A3	56.6716036800725	-1.46958654922595	0.270380580668756	-5.43525184238859	5.47190913289985e-08	1.64559535737996e-07	down
AKR7L	28.6025922660265	-1.03898742422648	0.207991094432315	-4.99534572411508	5.8730458360669e-07	1.57178075291226e-06	down
AKT1	4389.6868197962	-0.609408357861493	0.119510963342162	-5.09918371352047	3.41121350062367e-07	9.39083924282439e-07	down
AKT1S1	2352.05387745305	-0.506747970203339	0.106985217875072	-4.73661670526368	2.17315618792872e-06	5.43308019884118e-06	down
AKT2	4633.83604476847	-0.198615910480678	0.13511263336899	-1.47000251218745	0.141561073593518	0.178453200538122	NA
AKT3	400.529302646575	3.30800269479241	0.230795246754756	14.3330624928663	1.35989020203891e-46	7.97988029212834e-45	up
AKTIP	476.038541755995	0.896438728219992	0.0966229100060949	9.27770368501058	1.73170327678234e-20	1.71351261347405e-19	up
ALAD	1476.33507984077	0.253821621713815	0.108573797962024	2.33777970816306	0.019398678782937	0.0286429084061145	NA
ALAS1	2041.57960502789	-1.12379071492751	0.127958122964923	-8.78248827732159	1.5989724077211e-18	1.3388354932018e-17	down
ALCAM	2633.0859489941	-0.0456145077535551	0.248975806640874	-0.183208595120047	0.854634350581956	0.87951230012452	NA
ALDH16A1	1554.93020773215	-0.826332885903562	0.136744001009054	-6.04291873724574	1.51350895075664e-09	5.43254478739874e-09	down
ALDH18A1	5221.15934533956	-1.38775476709389	0.119363355617962	-11.626304906638	3.02928763146564e-31	6.33187449741971e-30	down
ALDH1A1	3546.01925712917	1.39195271665442	0.336578823902237	4.13559207473707	3.54040621811093e-05	7.65752266140657e-05	up
ALDH1A2	742.089106560205	3.55803051037431	0.341318467419655	10.4243715181097	1.91923951046253e-25	2.75900314365488e-24	up
ALDH1A3	174.758128066617	0.824977619119299	0.267739909143153	3.08126502978011	0.00206123090537341	0.0035378451334376	up
ALDH1A3-AS1	58.138764825063	1.33193859642704	0.239887345451577	5.55235039147116	2.81853913530407e-08	8.77110266013554e-08	up
ALDH1B1	1374.30455572675	1.53364480913321	0.146541379070902	10.4656092283066	1.24274508454138e-25	1.80829513419345e-24	up
ALDH1L1	319.316332078815	0.907938822739973	0.392858302224621	2.31111018298106	0.0208267696715983	0.0306000706165156	NA
ALDH1L2	166.43744252869	-0.205121403978227	0.291103282384367	-0.704634459282357	0.481037748088566	0.535367157180885	NA
ALDH2	3686.18806385562	-0.00483681411491026	0.186483206574188	-0.0259369956349718	0.979307591714772	0.983359709528866	NA
ALDH3A1	328.676949322831	-1.39823647962065	0.362573967373558	-3.8564171877791	0.000115061052911993	0.00023301897533153	down
ALDH3A2	3795.90235765093	-0.136401241252878	0.161649728608515	-0.843807425023373	0.398777025708763	0.453293859486985	NA
ALDH3B1	908.465714812663	0.630196226135974	0.272924145419143	2.30905266797905	0.0209406588139769	0.0307579352583629	NA
ALDH3B2	1808.90861901641	-3.0276975122357	0.327667061312755	-9.24016439157976	2.46118812222777e-20	2.40705543265418e-19	down
ALDH4A1	1124.27094467312	-0.775503413182904	0.183215683773438	-4.23273486860373	2.30866610952285e-05	5.11615560379943e-05	down
ALDH5A1	826.734179820175	0.4490650555646	0.143778467954762	3.12331228696839	0.00178827895089385	0.00309907746537135	up
ALDH6A1	1198.19427109004	0.227800679394121	0.163761377919285	1.39105253197368	0.164209497556635	0.204163909865917	NA
ALDH7A1	3009.67531147135	-0.356394273612914	0.120815030131594	-2.94991668855045	0.00317859628177434	0.00530680288741197	down
ALDH9A1	2392.99912165004	0.0393684088497226	0.123901287639686	0.317740110693674	0.750682082748309	0.786094204694675	NA
ALDOA	869.241309303404	-1.7765687855392	0.269432755235002	-6.59373721650754	4.28890582721684e-11	1.80189417940407e-10	down
ALDOC	479.511074875642	-0.0274004550040689	0.281768026546524	-0.0972447276573613	0.922532048803756	0.936861754363584	NA
ALG1	560.191056085235	-0.539984627363302	0.116000926708651	-4.65500270286232	3.23976457025502e-06	7.94297073919714e-06	down
ALG10	93.8623763841545	-0.342441073507987	0.149135716373191	-2.29617077542362	0.0216661188225966	0.0317355999285871	NA
ALG10B	359.493654681704	0.173721057265183	0.156056542369591	1.11319304290208	0.265625529977488	0.31533258753152	NA
ALG11	123.418624648386	-0.0340795960292672	0.13295311206524	-0.256327930199515	0.797697632315696	0.829202461122124	NA
ALG12	572.81985516724	-0.595955937933146	0.220626252808784	-2.70120137719811	0.00690894923092551	0.0109633531074356	NA
ALG13	710.869420580881	0.166883773035872	0.103117656842806	1.61838212916602	0.105580270907785	0.13664451946648	NA
ALG14	361.857125468083	-0.357054271044385	0.10138481277583	-3.52177275144613	0.000428671438795215	0.000806851276543959	down
ALG1L9P	29.3137828166895	0.601241809545933	0.149435284113088	4.02342601423992	5.73576082452069e-05	0.000120878162327771	up
ALG2	1099.18450935737	0.147761138367289	0.0977194281192744	1.51209581565433	0.130509489191697	0.165830744771801	NA
ALG3	2360.42997663215	-1.5760369522935	0.138560178063695	-11.3743860199791	5.60962219090915e-30	1.08685481095314e-28	down
ALG5	892.820623924612	-0.149504761776638	0.107394313154956	-1.39211060050193	0.163888908711738	0.203818413526854	NA
ALG6	528.433070411481	-0.693176993232692	0.109987902136524	-6.30230216021648	2.93256745033864e-10	1.13054660080637e-09	down
ALG8	1248.42474581676	-0.675578825652692	0.105530113749344	-6.40176345547518	1.53592499501452e-10	6.09010636350538e-10	down
ALG9	197.342758869887	0.591185856820794	0.104770365791545	5.64268199652028	1.67421407877153e-08	5.3519529314246e-08	up
ALKAL2	313.830673664649	0.738423504024256	0.40409777568518	1.82733869982877	0.0676488599228973	0.090760530020244	NA
ALKBH1	315.909304862006	0.046389774839652	0.0773890915358205	0.599435578309896	0.548882457568043	0.60166123315413	NA
ALKBH2	667.953556193752	-0.324469389617747	0.137057012984671	-2.36740450234411	0.0179133423470629	0.026595109469644	NA
ALKBH3	370.15834577494	0.699331386112074	0.245766104505318	2.8455160141782	0.0044339529875707	0.00723974670726847	up
ALKBH4	538.765574676036	-0.336784216682235	0.103502279881506	-3.25388210837287	0.00113839512117314	0.00203185506668623	down
ALKBH5	3449.89813308063	0.271900077982203	0.0880439185094751	3.08823235704737	0.00201350971277123	0.00346133174060013	up
ALKBH6	50.6450413449547	-0.816575660357948	0.147965736252353	-5.51868075028729	3.41554045258153e-08	1.05418642379958e-07	down
ALKBH7	1532.90938812984	-0.146748947108554	0.160969314664338	-0.911657898367547	0.36194883345286	0.415921620977371	NA
ALKBH8	185.24698091764	0.924090481754565	0.106775392269525	8.65452668553026	4.94961369702756e-18	3.97468137487608e-17	up
ALMS1	879.02864040265	0.430082611797459	0.104176719698626	4.12839464557582	3.65304748536372e-05	7.88903980323345e-05	up
ALOX12	32.7372479457526	0.758105264655313	0.155522169779413	4.87458004045713	1.09040169100269e-06	2.82679185438648e-06	up
ALOX12-AS1	115.916134831727	-0.627721972252801	0.182376651913713	-3.44189876097623	0.000577646392772204	0.00106967680441185	down
ALOX5	440.416099873454	-0.49552437144715	0.26557205619479	-1.86587541832223	0.0620587975103397	0.0840084960530437	NA
ALOX5AP	286.060254499242	-0.187885723899105	0.262320583960259	-0.716244684510037	0.473840275982958	0.527972379106926	NA
ALPG	2566.40303835424	-5.70234392177706	0.562481208507035	-10.1378389811679	3.75310141903304e-24	4.87188632073573e-23	down
ALPK1	640.921951284732	-0.151199677209123	0.144818317065037	-1.04406459261103	0.296455506118024	0.347865098885254	NA
ALPK3	1003.44466336531	-1.92551697438712	0.357654016618696	-5.38374206612074	7.29530243360703e-08	2.16619950734935e-07	down
ALPL	4526.25140751745	-2.50230317461239	0.315493658971369	-7.9313897552517	2.16706925515096e-15	1.37171076902084e-14	down
ALPP	999.022390037572	-4.23321274872793	0.538221186166747	-7.86519159321319	3.68532966585571e-15	2.29220461145622e-14	down
ALS2	784.384474762264	-0.162056703238392	0.0904589463391734	-1.79149448226785	0.0732139792585898	0.097586832528811	NA
ALS2CL	954.893345395929	-0.734665831074669	0.241029467044195	-3.0480332553694	0.00230344434691661	0.00392088456839527	down
ALYREF	2363.86545790075	-1.26994755013518	0.166000588136101	-7.65025934181614	2.00574380798523e-14	1.16645978240181e-13	down
AMACR	53.860622380725	-0.696399510442078	0.195047105186172	-3.5704170527287	0.000356413306873531	0.000679083705646219	down
AMBRA1	1356.83795985457	0.0433440706252492	0.0904003843154844	0.479467769450897	0.631605891905939	0.678801368448705	NA
AMD1	3043.82819438795	-0.25781452107375	0.123657171495625	-2.08491362009579	0.0370771421205409	0.052127898751169	NA
AMDHD2	450.586707434434	-0.800332057042469	0.173719373377471	-4.60703974163804	4.08441962158122e-06	9.89354088002028e-06	down
AMER1	446.044987653224	0.0662230941852734	0.150405864961482	0.440295956558825	0.65972276889303	0.70444556678428	NA
AMFR	2975.84313003236	0.648465685768273	0.120772405276152	5.36931995587506	7.90340942666151e-08	2.33577971074173e-07	up
AMH	228.897973077607	-4.45208863425757	0.377494750779491	-11.7937762712314	4.20265189278528e-32	9.20085165151371e-31	down
AMIGO1	277.67462731222	1.24664558834154	0.158671141648748	7.85678842029922	3.94107734428455e-15	2.4438434567114e-14	up
AMIGO2	769.461686279853	1.14658345585501	0.292465293145414	3.92040861848496	8.83989521622088e-05	0.000181826777339248	up
AMMECR1	703.006608369353	-0.956054326441682	0.140227194375295	-6.81789527845047	9.23839428384848e-12	4.13360404237945e-11	down
AMMECR1L	980.305328343217	0.0917376147053479	0.0742656403519696	1.23526322900567	0.216732554056428	0.262402901148312	NA
AMN	279.462148637312	-1.96873460998444	0.368134386337078	-5.3478693733918	8.8995656294585e-08	2.61650884358495e-07	down
AMN1	138.870922265505	0.191516111315395	0.24349512901673	0.786529537936822	0.431557321240187	0.486232115637158	NA
AMOT	1554.33121458927	-0.214978104760923	0.258411469441705	-0.831921683760325	0.405453151554402	0.460179535623109	NA
AMOTL1	1438.56822136934	0.905480242722439	0.175622445728339	5.15583437508369	2.52504013406149e-07	7.04197986745081e-07	up
AMOTL2	1845.06525382389	1.17751289601611	0.185189226282301	6.35843088528878	2.03825055873175e-10	7.99552643833456e-10	up
AMPD2	1392.42796874368	-0.0247623659594296	0.116507200603734	-0.212539360924581	0.831686273568022	0.859231118042207	NA
AMPD3	392.759217821379	-0.0234338189740605	0.166635319755129	-0.140629363621689	0.888162749938757	0.90794761199651	NA
AMPH	76.5563403765508	2.27050918833299	0.329036484356042	6.90047850704645	5.18276628004379e-12	2.38605273028987e-11	up
AMY2B	144.52941373916	0.872703795662732	0.282101591787552	3.0935798346007	0.00197757338010758	0.00340200596616369	up
AMZ2	1522.0267492553	0.121989904217681	0.0943993030024358	1.29227547595911	0.196261761717191	0.239849428496649	NA
ANAPC1	455.982383413594	-0.212754420705561	0.114247296989483	-1.86222717133646	0.0625710760286456	0.0846139654871692	NA
ANAPC10	110.556563542501	0.291613487852499	0.100624895253527	2.89802525625266	0.00375520348292095	0.00620579449081973	up
ANAPC11	4313.65959812365	-1.57786837572903	0.166591484598033	-9.47148276837951	2.75899052401785e-21	2.92833404913919e-20	down
ANAPC13	1492.7780683905	0.103109732685037	0.084092255407888	1.22615016311436	0.220142171636022	0.266187260777106	NA
ANAPC15	218.491295041794	-0.798821879132458	0.127969138398446	-6.24230098858084	4.31180205426516e-10	1.63280565493172e-09	down
ANAPC16	3265.5410457148	0.290772865087733	0.102748076680977	2.82995920196692	0.00465539401336543	0.00757712077792045	up
ANAPC2	1706.5291417297	-0.332525092463092	0.111861813469079	-2.9726417098987	0.00295248881044384	0.00494950647323908	down
ANAPC4	1922.88294170233	-0.0917884432821638	0.243329839749714	-0.377218196406065	0.706011458678533	0.747240690816029	NA
ANAPC5	4044.0973659625	-0.430078534924402	0.0714857845106824	-6.01628054959841	1.78470160275853e-09	6.34708334532953e-09	down
ANAPC7	2085.60925537148	-0.739569460989129	0.0822637805966311	-8.99021970088518	2.46736711936956e-19	2.22747556211433e-18	down
ANG	181.676670191254	0.465576014336341	0.293445954507208	1.58658181237562	0.112607389349345	0.144979102661983	NA
ANGEL1	733.383555340387	0.225168030708861	0.11250874832161	2.00133797653859	0.0453559797813144	0.0628600250226366	NA
ANGEL2	750.899935503983	0.244924256209924	0.112084093906249	2.18518299674872	0.0288754317097369	0.0414100992808507	NA
ANGPT2	500.056859041198	-0.267152385455659	0.217298062713456	-1.22942828904989	0.218911269209196	0.264794420253211	NA
ANGPTL2	1166.30625357451	1.58149147901768	0.199201053550859	7.93917226252973	2.03534936320402e-15	1.29004569200333e-14	up
ANGPTL4	1095.25112756538	-1.61550756608857	0.337151333179351	-4.79163926434539	1.65424134881176e-06	4.19879943844828e-06	down
ANK1	152.412907352464	-2.26425625265051	0.354160633916327	-6.39330302640429	1.62340084579112e-10	6.42272818735487e-10	down
ANK2	555.988673921535	2.00840378547157	0.310237802531483	6.47375583853215	9.55963336853469e-11	3.88407578236889e-10	up
ANK3	1074.05782714807	0.0651099336984424	0.164798869314826	0.395087259816441	0.69277849084841	0.735191404681851	NA
ANKAR	52.6483359359357	0.789412733332075	0.11434639045721	6.90369613046493	5.0666620616027e-12	2.33788164350717e-11	up
ANKDD1A	157.777160128018	1.10680447412559	0.147756929888146	7.49071109533378	6.85014537843995e-14	3.79714988495947e-13	up
ANKEF1	381.554846534818	-0.780621431939451	0.130439674745971	-5.98453985307537	2.17002454026185e-09	7.6340077069949e-09	down
ANKFY1	1482.06602033441	0.327770739651281	0.141725646070593	2.31271296860429	0.0207384255241095	0.0304890416525515	NA
ANKH	1589.94128948751	0.35664727995601	0.202306750441215	1.76290350756063	0.0779167653751454	0.103306995707133	NA
ANKHD1	60.0138351967263	-0.724813695811058	0.152169381929202	-4.76320325824997	1.90543736109514e-06	4.79136848193893e-06	down
ANKHD1-EIF4EBP3	36.2557744965894	-0.0751408243724715	0.162403189093778	-0.462680719459777	0.643593240317247	0.689538414037587	NA
ANKIB1	1364.07322908823	0.00959422136615326	0.104546322857293	0.0917700508629986	0.926880739573504	0.939917727374695	NA
ANKLE1	111.529392349446	-2.54104452814447	0.331211005810841	-7.67198095342187	1.69360105951963e-14	9.91778321889654e-14	down
ANKLE2	2139.30689134814	-0.0533449529810165	0.0846305383831941	-0.630327468076343	0.528480355120816	0.582281803538952	NA
ANKMY1	749.947156939972	-0.19841676161086	0.200049842980674	-0.991836627584996	0.321277227045247	0.374139677660338	NA
ANKMY2	390.434481108442	0.759278582254777	0.107360909129665	7.07220708552082	1.52488624663429e-12	7.42125128460562e-12	up
ANKRA2	337.539650609741	0.627265347273674	0.104264649298065	6.01608840097364	1.78682019238982e-09	6.35303985960702e-09	up
ANKRD10	2842.01746159688	-0.0452272799501496	0.130251057664074	-0.347231575399516	0.728417351100765	0.76709911981912	NA
ANKRD11	2828.94918540194	0.260128587651605	0.10410966471464	2.49860172314075	0.0124684352467588	0.0189676004954412	NA
ANKRD12	753.451731377962	0.88495464282787	0.140215823852924	6.31137498258487	2.76567166488587e-10	1.06879586768788e-09	up
ANKRD13A	1044.68520693976	0.11549394586132	0.0978432353645627	1.18039786226397	0.237842011792083	0.28539052318907	NA
ANKRD13B	394.553221182786	0.469825037497374	0.21350179202108	2.20056718517373	0.0277666787992126	0.0399641442548377	NA
ANKRD13C	633.620073689141	0.383209045851454	0.0899827586176089	4.25869412917135	2.05624602000446e-05	4.58587702716883e-05	up
ANKRD13C-DT	381.421428422327	-0.419448450761966	0.15939453337888	-2.63151089231485	0.0085006142220204	0.013290215596297	NA
ANKRD13D	1769.15919670257	-0.972201098631859	0.127209057586171	-7.6425461919116	2.12967560797683e-14	1.23402247490944e-13	down
ANKRD16	326.76893162093	-0.394264897557005	0.102830571687494	-3.8341214201861	0.000126013887664364	0.000254173437355836	down
ANKRD17	2824.36966886337	-0.0480566841210197	0.105618856812178	-0.455000987243015	0.649108528589351	0.694694214726265	NA
ANKRD18EP	82.1882875570785	0.469742302479553	0.217307028781978	2.16165259408539	0.030644964247229	0.0437462211457453	NA
ANKRD22	320.05195018043	-3.70672987476654	0.310871239751283	-11.923682222042	8.90824534286367e-33	2.03751208976233e-31	down
ANKRD23	48.453387517609	-0.282470413625217	0.210017213020809	-1.34498696350775	0.178629444546732	0.220275289554742	NA
ANKRD24	55.9598800709946	0.911326219989921	0.239297292398151	3.80834321549124	0.000139901005506328	0.000280428754982444	up
ANKRD26	263.659934498917	0.16519523656166	0.142793884084748	1.15687893512034	0.247321826111546	0.295588806866871	NA
ANKRD27	1109.46465226478	-0.0801617895489729	0.127792780338178	-0.627279485874248	0.530476048015333	0.584033529833413	NA
ANKRD28	1223.05725605776	0.0382092631580564	0.103823046502643	0.368022943317152	0.712856126652801	0.753426885761778	NA
ANKRD29	140.55822531778	2.93391543929939	0.266030471154398	11.0284939411945	2.78489554699979e-28	4.88055501125374e-27	up
ANKRD33B	189.580521585626	2.15773544263475	0.364794340474077	5.91493672799477	3.32003183729898e-09	1.14379730140632e-08	up
ANKRD34A	40.191798421308	0.902957631580297	0.177642685142856	5.08299922878423	3.71521210695107e-07	1.0178799645489e-06	up
ANKRD35	422.051612857523	-0.0607661961032832	0.322430627598626	-0.188462853407733	0.85051383239565	0.875838395586947	NA
ANKRD36	55.5712851874362	0.632872543487131	0.17724653664143	3.57057776969394	0.000356194676416156	0.000678822757477242	up
ANKRD36B	24.8241645519654	0.13662833969647	0.180480171821071	0.757026870696488	0.44903376421124	0.50344667359554	NA
ANKRD36C	39.4487405693887	0.424633769280744	0.191372872098979	2.21888172875997	0.0264947718609421	0.0382797319379384	NA
ANKRD37	158.629481666252	-0.293444454212219	0.198259509211834	-1.48010279748389	0.138845815126469	0.175308146470969	NA
ANKRD39	214.24873933065	-0.576392806301189	0.123883288785708	-4.6527083027173	3.27603524842064e-06	8.02639847482661e-06	down
ANKRD40	785.782493478711	0.956298969766011	0.0977524893186122	9.7828605330865	1.33386354378488e-22	1.55904148733975e-21	up
ANKRD42	463.130533355075	0.140376892302366	0.140456360700507	0.999434212891855	0.317584393154344	0.370230690537689	NA
ANKRD42-DT	44.1398008945626	-0.66226358731634	0.168286004701807	-3.93534559507686	8.30770618733279e-05	0.000171570369522906	down
ANKRD44	189.661845239306	1.17556997686057	0.178390467668486	6.58986991976054	4.40212094795123e-11	1.84729096520415e-10	up
ANKRD46	488.457695998833	0.715180876901237	0.136084712577694	5.25540939429861	1.47695552877483e-07	4.24810149879429e-07	up
ANKRD49	373.093220225661	0.13409104283943	0.101125530005964	1.32598605744288	0.184844315676772	0.227312626630595	NA
ANKRD50	750.243655127945	0.639903527271518	0.145431098954366	4.40004601403933	1.08227926400492e-05	2.49058810439085e-05	up
ANKRD52	1966.34963935682	-0.447184559773914	0.117851364143386	-3.79447928349679	0.000147953633918769	0.000295700744060432	down
ANKRD53	59.559492900422	0.663046256440114	0.28066366973324	2.3624228140048	0.0181559217830363	0.0269468734414339	NA
ANKRD54	1343.67828665449	-0.434225118600776	0.134351396149255	-3.23201046692795	0.00122922553428925	0.00218444224897028	down
ANKRD6	289.121770104373	0.855556874547728	0.15845370576352	5.39941221585931	6.68595894104831e-08	1.99312013570539e-07	up
ANKRD65	990.522085201682	0.026113061261621	0.335098425362966	0.077926541234374	0.937886486750635	0.949088890896571	NA
ANKRD9	573.371792984024	-0.922511748973883	0.142405905902821	-6.47804417327615	9.29191539717758e-11	3.77744590166918e-10	down
ANKS1A	1596.10460396762	0.261369350698681	0.129756875962003	2.01430058145988	0.043977984967143	0.0610862232013536	NA
ANKS1B	55.2557165539192	1.94542726272025	0.274761307491212	7.08042657273523	1.43711396127395e-12	7.00837796237073e-12	up
ANKS3	856.043582624402	-0.390373397402028	0.148467783204424	-2.62934751887908	0.00855488874664076	0.0133692312895004	NA
ANKS6	1001.52338278382	-0.230976542476586	0.113284537210991	-2.03890617522139	0.0414593924909535	0.0578629088298541	NA
ANKZF1	1586.03064657635	-0.891503835686532	0.111011429092167	-8.03073920385585	9.68871126935907e-16	6.31707504347373e-15	down
ANLN	858.212581244227	-2.95428006897211	0.199967990888144	-14.7737648203139	2.16286013983544e-49	1.5032927903963e-47	down
ANO1	3229.60275077024	-0.198779191874538	0.323105965361429	-0.615213623964455	0.53841365162142	0.591726025784118	NA
ANO10	1440.97571816072	-0.3413325877985	0.118721134318234	-2.87507855916836	0.00403926983138622	0.00664379844293945	down
ANO6	1402.74541469122	1.89063776892554	0.128491077339768	14.7141560960388	5.22945318930898e-49	3.56549098878695e-47	up
ANO7	136.068954450283	-0.975614860577974	0.213751371129097	-4.56425077146636	5.01281309333514e-06	1.20082746980714e-05	down
ANO8	690.431162487123	-1.5321798339219	0.164694957501859	-9.3031374922612	1.36361207530039e-20	1.36342162668652e-19	down
ANO9	1141.07180906857	-2.42269321752914	0.201558244292829	-12.0198170311971	2.79589867278457e-33	6.67194619948824e-32	down
ANOS1	242.604745546505	-1.73293278214122	0.317108203816832	-5.46479958980245	4.63430078006369e-08	1.40461300950364e-07	down
ANP32A	4873.95681027046	-0.617860269166368	0.101100386424889	-6.11135417989127	9.87892443103953e-10	3.61755601032287e-09	down
ANP32B	4864.55182115604	0.021194313190154	0.112709695282888	0.188043390029214	0.850842637519167	0.876113979431818	NA
ANP32E	3238.09706357901	-0.837816501395016	0.157564017297775	-5.31730858202005	1.05313380271223e-07	3.07416305550128e-07	down
ANPEP	3718.44707841186	-4.18046391504366	0.43211050916763	-9.67452497995581	3.86884099060251e-22	4.3755185863702e-21	down
ANTKMT	560.593598444931	-1.3729182834702	0.177049245745114	-7.75444299518059	8.87320711994502e-15	5.30909233361357e-14	down
ANTXR1	3207.44442034494	1.59485855718044	0.186005220244463	8.57426772799357	9.97192144932703e-18	7.76389186032976e-17	up
ANTXR2	1042.08238283847	3.24842670067768	0.210818898666796	15.4086124214693	1.43254875123394e-53	1.18562040579003e-51	up
ANXA1	10011.3835349019	-0.849717298999401	0.276031027650529	-3.07833980198484	0.00208157412864327	0.00357019386366966	down
ANXA11	8924.88045874452	-0.28489256274022	0.133987402288058	-2.12626379700782	0.0334813006871687	0.0474968060278294	NA
ANXA2	22661.7176894937	-1.19744337726853	0.174145697094535	-6.87610085834335	6.15129572691004e-12	2.81028245749515e-11	down
ANXA2R	186.154868914112	-0.935072277313065	0.310833886332203	-3.00827007102343	0.00262739534383086	0.00443516228872557	down
ANXA2R-AS1	109.804574240945	-0.420592652773464	0.242893236986737	-1.73159474504608	0.0833457425107625	0.109924865629062	NA
ANXA2R-OT1	165.675619254467	-0.697574543340276	0.20479873145343	-3.40614679783258	0.000658867418139912	0.00121084118764308	down
ANXA3	1040.67208183098	-0.697006581611933	0.196546458588088	-3.54626883953521	0.000390727373673558	0.000740298337469632	down
ANXA4	4719.56497875176	-0.417595175788126	0.230980635641359	-1.80792287902663	0.0706185043614847	0.0943909396422459	NA
ANXA5	8387.74637385329	0.660747429734539	0.110671856282134	5.97032933151591	2.36775151762011e-09	8.29089416221196e-09	up
ANXA6	3614.36250957668	1.52915666846991	0.178503382812417	8.56654167768268	1.06639311019961e-17	8.25776990364413e-17	up
ANXA7	3070.90923627781	0.0745754524594059	0.089929902556238	0.829262017856295	0.406956158391236	0.461638272527786	NA
ANXA9	217.886792105946	0.790698027208821	0.232712273706792	3.39774956693977	0.0006794258521109	0.00124718196801588	up
AOAH	151.265786949918	-0.352410799301041	0.289957518158728	-1.21538769382115	0.224218259378758	0.270687777216278	NA
AOC1	2896.26455591055	-5.71616418280298	0.500942032210967	-11.4108296274801	3.69191116138599e-30	7.25113635236277e-29	down
AOC2	59.5867204547524	-0.481090398848671	0.227877664533145	-2.11117838088382	0.0347569823338612	0.0491353043314698	NA
AOC3	591.069739008288	4.06350534128273	0.288266824485493	14.0963336607859	4.00018659182229e-45	2.12128413413746e-43	up
AOPEP	874.268193746051	1.70594033023263	0.160192261229957	10.6493304803517	1.7562360609871e-26	2.71259848125279e-25	up
AP1AR	513.262528972454	0.147168754498292	0.117880375940016	1.24845847601622	0.211863205885898	0.257029095227443	NA
AP1B1	5163.44135396283	-0.980152151202727	0.113238000777428	-8.65568223099631	4.89971971777796e-18	3.93682305943574e-17	down
AP1G1	2415.83964181478	-0.100779961556445	0.102148867864393	-0.986598908665676	0.323839305458478	0.376480283822222	NA
AP1G2	931.100028262307	-1.02969157977319	0.155410510891139	-6.62562380027473	3.4578478806171e-11	1.46825225251114e-10	down
AP1M1	1964.25084805587	-0.048211723724174	0.100630673524702	-0.479095707456824	0.631870543346518	0.678958532055193	NA
AP1M2	4542.90457291782	-1.99922628134369	0.181291554769552	-11.0276856739686	2.8100327661475e-28	4.91858791512223e-27	down
AP1S1	1817.43530306861	-1.16747186192832	0.107015583961816	-10.9093630918734	1.03982292711884e-27	1.75155113770442e-26	down
AP1S2	1982.8348012744	0.0607733118673367	0.20840989191139	0.291604737711662	0.770588852634129	0.804664678735188	NA
AP1S3	342.961873025479	-2.08817811292593	0.189738115276156	-11.005580559745	3.59194852248422e-28	6.23388108423382e-27	down
AP2A1	3421.94837455619	0.186362169294123	0.130232348882811	1.43099752782483	0.152430923657667	0.190995533817317	NA
AP2A2	3627.30290978187	-0.314812583378721	0.122606406354931	-2.56766830329711	0.0102385073893907	0.0157951674174438	NA
AP2B1	6873.14484778197	-0.156747463818211	0.0977032994325546	-1.60432108975414	0.108643294728259	0.140405694911022	NA
AP2M1	13668.5944593698	-0.404124413508078	0.118470478900675	-3.41118240812459	0.000646818044399562	0.00118946066782853	down
AP2S1	4119.90788009076	-1.65203745937106	0.142073108815857	-11.6280798888711	2.96696322961879e-31	6.21066952071372e-30	down
AP3B1	1520.24223408731	-0.0823028613708036	0.096834678334857	-0.849931685487693	0.395363068151948	0.449805992038108	NA
AP3D1	5986.2351774486	-0.449160817844828	0.10506375911815	-4.27512609119306	1.91029149801054e-05	4.27702168389599e-05	down
AP3M1	1414.13213052203	0.0545458468574812	0.110494822913814	0.493650701626327	0.621552886979475	0.669832472961924	NA
AP3M2	726.345850209992	-0.0704508114222407	0.121764106750727	-0.578584389950533	0.562869640120849	0.615156667983384	NA
AP3S1	1240.36982082968	0.413392216791853	0.101650580999358	4.0667963992696	4.76638511412775e-05	0.000101479705671496	up
AP3S2	620.148659189099	0.279436975203462	0.103523008454009	2.69927409738682	0.00694909160817687	0.0110209452421219	NA
AP4B1	609.387048348235	-0.534709537367956	0.119312503706668	-4.48158844007287	7.40895178563728e-06	1.74132258152913e-05	down
AP4E1	292.207466049679	0.555563395817936	0.0981962548961759	5.65768415919059	1.5342914896693e-08	4.92114371619288e-08	up
AP4M1	919.38472678301	-0.624420106571051	0.0937308229048361	-6.66184385476929	2.7041324700742e-11	1.16095258490322e-10	down
AP4S1	278.654141444219	0.935625726846678	0.106241066359945	8.80662966688203	1.28964895119148e-18	1.0874672369352e-17	up
AP5B1	1109.25247929395	-0.688277533127347	0.124784278438577	-5.51573917595831	3.47317038200501e-08	1.07128077401008e-07	down
AP5M1	1035.21789076075	-0.0504108648140206	0.0912315292292981	-0.552559682380416	0.580564956053317	0.63136328731364	NA
AP5S1	487.3307945871	-0.519603977953456	0.114221666588832	-4.54908419279063	5.38798846650097e-06	1.28511109217659e-05	down
AP5Z1	1453.69338496281	-0.668297268402784	0.107801216727192	-6.19934810285132	5.66975065132118e-10	2.12511753470201e-09	down
APAF1	369.585937412237	0.130389494044924	0.164582691747529	0.792243052173083	0.428218969945984	0.482744215624599	NA
APBA1	130.642633175014	1.59535213464129	0.232620523720312	6.85817445996054	6.97460531508632e-12	3.16621429617647e-11	up
APBA2	1128.4438532	-2.3142856808205	0.232172829208027	-9.96794365953519	2.10542667401604e-23	2.60323826585162e-22	down
APBA3	582.923435214936	-0.409049324355931	0.125186893908696	-3.26750917435709	0.00108498349824921	0.00194063631829259	down
APBB1	736.480085288306	2.24594489188284	0.217249205407875	10.3381040573483	4.73818671272191e-25	6.56741116677176e-24	up
APBB1IP	202.440764428188	-0.211484918929877	0.244975041177746	-0.863291696628107	0.387977108343651	0.442704513648741	NA
APBB2	1014.00100953764	0.569276701827378	0.133609069137369	4.26076392495544	2.03729341426385e-05	4.54714997746374e-05	up
APBB3	658.835740021578	-0.508754604615174	0.152747533814918	-3.33068948420225	0.000866311803376936	0.00157110226735288	down
APC	668.117423292163	0.568467761817824	0.112515724052002	5.05234060934533	4.36428520241096e-07	1.18595246779503e-06	up
APC2	60.4524300304577	0.683717939597423	0.238046984248709	2.87219744352266	0.00407628198561227	0.00669852008148704	up
APCDD1	6604.43476823781	-0.761036137380522	0.35064703391931	-2.17037665733014	0.0299783236595467	0.042880083732007	NA
APEH	4247.5992090294	-1.07681188783842	0.129479518075601	-8.31646505827808	9.06256943788922e-17	6.45882873129407e-16	down
APEX1	5902.21303005644	-0.430267880689698	0.097547927056427	-4.41083571607635	1.02972422625843e-05	2.37684853644497e-05	down
APEX2	1491.09565170914	-1.02094807391107	0.0965821628471717	-10.5707725299814	4.07126962872103e-26	6.15548453474421e-25	down
APH1A	7136.12002179001	-0.669159746785455	0.111527859839821	-5.99993353899662	1.97398306966285e-09	6.98553870277624e-09	down
APH1B	318.081274072992	1.51392868833588	0.1636837190355	9.24910979086159	2.2637008802221e-20	2.22454833239671e-19	up
API5	2143.00625632895	0.191190153819987	0.102019192626866	1.87406064385613	0.0609220670055596	0.082547757678206	NA
APIP	438.33119464209	0.0733377887082918	0.116157672758678	0.631364136062312	0.527802460129049	0.581626693152291	NA
APLF	108.259242802844	0.160721334479526	0.154905455745974	1.03754469915566	0.299482075236984	0.351042517662148	NA
APLN	229.76633439357	-1.58360968083746	0.30392133178595	-5.21059075232266	1.88240272646818e-07	5.32968998172264e-07	down
APLNR	360.98065409252	1.19726811843218	0.251511797748792	4.76028611440329	1.93318707871804e-06	4.85688236411385e-06	up
APLP1	672.787763698817	-2.12738381844855	0.361211562667565	-5.88957840313227	3.87182086740445e-09	1.32592038219318e-08	down
APLP2	18082.3869741326	-0.0325095944324599	0.11319202392358	-0.287207466618041	0.773953469525817	0.807569288490792	NA
APMAP	4589.68646512095	-0.731118638696676	0.132014007006178	-5.53818988815681	3.05613807106051e-08	9.47958945005294e-08	down
APOBEC3B	195.694350285175	-2.84362708639943	0.259141425780153	-10.9732632590046	5.13837683488305e-28	8.80039228730329e-27	down
APOBEC3C	1065.04885114098	1.42587705955058	0.227566147262813	6.26576965291703	3.70988403225712e-10	1.41346779068274e-09	up
APOBEC3F	521.815747876826	0.405889973273678	0.19150359227504	2.11949012784436	0.0340490671887218	0.0481971867531506	NA
APOBEC3G	444.768974407024	0.691332489470021	0.252473337717466	2.73823959282254	0.00617690569213103	0.00987394615383858	up
APOBR	288.589508922705	-1.05361267182703	0.224636767601028	-4.69029483943753	2.72811650179443e-06	6.74981373296918e-06	down
APOC1	811.614853598798	-2.54031245157365	0.319617609334852	-7.9479740082539	1.89586416480082e-15	1.20430271125191e-14	down
APOD	1165.63293670125	2.60924940088333	0.434154751458943	6.00995242391141	1.85577778536761e-09	6.58513663714832e-09	up
APOE	8741.78266418642	-0.914738085797402	0.303561154653522	-3.01335685338746	0.00258374901161799	0.00436611806306461	down
APOL1	8417.37130457548	-1.37426380084159	0.284729353430673	-4.8265617305811	1.38910350333057e-06	3.55799355289574e-06	down
APOL2	2146.44177888496	-0.582019571537495	0.179669137453111	-3.23939648059694	0.00119782938869857	0.00213341475150965	down
APOL3	558.797834891528	1.64347140319107	0.265751344439602	6.18424492510737	6.2400421094484e-10	2.32850984944181e-09	up
APOL4	1276.63799528529	-1.4310190429011	0.259984591845541	-5.50424558910507	3.70752423785817e-08	1.13914875617282e-07	down
APOL6	1562.01363328205	0.0234247236652777	0.213983534454361	0.109469748338388	0.91282991486987	0.929051657741456	NA
APOLD1	415.598862863663	3.17036650258618	0.220163156114788	14.4000774631575	5.16855568001225e-47	3.13573645027184e-45	up
APOM	84.0719640646419	-0.4311001226113	0.174178340337777	-2.47505012262308	0.0133217478305001	0.0201820744299123	NA
APOO	642.816118831725	-1.22032943473664	0.136178806665887	-8.96122873018491	3.21080252353739e-19	2.86788961522198e-18	down
APOOL	480.881954372458	0.315547928575464	0.12612773582258	2.50181236123462	0.0123559391804017	0.0188124561021896	NA
APP	31775.1941108413	-0.136785422607502	0.132795637531428	-1.03004454928069	0.302989093397783	0.354746736386414	NA
APPBP2	1070.50365422886	0.800317235192133	0.106953670283853	7.48284030896844	7.27332419133923e-14	4.02082840816969e-13	up
APPL1	1301.4171956844	0.597474017485624	0.103660215635714	5.76377363119991	8.22537225523409e-09	2.72365587304444e-08	up
APPL2	1050.42572963765	0.329951693801828	0.116499246126747	2.83222170762248	0.00462257848801548	0.00752542112466238	up
APRG1	40.6350952200737	-0.513799892219988	0.198081697125496	-2.59387868579532	0.00948999658703551	0.0147245092255282	NA
APRT	3654.55785688174	-0.869026096735057	0.146145369835515	-5.94631289183598	2.74249691052943e-09	9.54010465621002e-09	down
APTR	356.497821722498	-0.503174033210149	0.12553644503914	-4.00819087280404	6.11856607242459e-05	0.00012835989600729	down
APTX	1053.35203442446	-0.530891102826775	0.0819287654703391	-6.47991092968409	9.17767808762987e-11	3.7331248539399e-10	down
AQP1	1927.61675341916	2.94895066715765	0.227978526052735	12.9352124439805	2.84834649027627e-38	1.02468907155215e-36	up
AQP11	53.955234691572	0.0202456188108419	0.173365564497676	0.116779931871149	0.90703444697284	0.923941321269005	NA
AQP3	1565.65031977324	-1.06950299186319	0.303292307493504	-3.52631097274399	0.00042139185744937	0.00079419357838095	down
AQP5	4715.70662432642	-4.09117552136613	0.375719698551913	-10.8889034488588	1.30198450412623e-27	2.17524085531847e-26	down
AQP5-AS1	395.909967975667	-3.75665214082205	0.345003770211198	-10.8887277913583	1.30449789881667e-27	2.17689987357308e-26	down
AQP9	128.318304490937	1.31193605678316	0.332560498263492	3.94495456806686	7.98151097706962e-05	0.000165095744249759	up
AQR	1475.73009984249	0.0096307997750649	0.087339285903199	0.110268817468224	0.912196186481028	0.928538674679038	NA
AR	1703.55098836378	1.61264640987202	0.26950518792165	5.98373048885738	2.18084060285788e-09	7.66828972291728e-09	up
ARAF	2053.26193873348	0.0781916560916028	0.133067022246113	0.587611075770403	0.556793375079396	0.609306599234698	NA
ARAP1	2328.8164097126	0.479301905944012	0.106968844415956	4.48076174479563	7.43771034743644e-06	1.74664813440372e-05	up
ARAP2	354.844590459901	0.115796014115696	0.195599038083273	0.59200707350308	0.55384585174293	0.606312784253787	NA
ARAP3	911.049847757136	0.527318982409866	0.181967850848178	2.89786893647399	0.00375707558843476	0.00620817175709278	up
ARB2A	581.972861092085	1.04234508757069	0.116991261227196	8.90959783352078	5.121800971371e-19	4.49901511092576e-18	up
ARCN1	4549.91152301305	0.0866917643074907	0.079294982106308	1.09328184463509	0.274270071688583	0.324464916668357	NA
AREG	186.257998213958	-1.08022235693527	0.398736111764002	-2.70911594176004	0.0067462760103092	0.0107206636976257	NA
AREL1	1479.65666834259	-0.679452444988254	0.0878909063503417	-7.73063418278895	1.07012126375589e-14	6.37619486244561e-14	down
ARF1	24172.1051558004	-0.784277222357529	0.113613320180439	-6.90303937172115	5.09015145352311e-12	2.34767173580595e-11	down
ARF3	6274.90741076618	-0.435543416916937	0.0833896148570248	-5.22299350660985	1.7605356610334e-07	5.00642494432496e-07	down
ARF4	5854.10853182923	-0.260550471746626	0.110763579634019	-2.35231176716685	0.01865713001108	0.0276163328335204	NA
ARF5	4832.57506252741	-0.908756485577638	0.118699177196948	-7.65596280477842	1.91869256407831e-14	1.11765012743992e-13	down
ARF6	3424.54119950203	-0.193515812115206	0.0994010867728277	-1.94681787088977	0.0515565736687883	0.0706940262200452	NA
ARFGAP1	3972.75913406103	-0.77895235868069	0.140473693492999	-5.5451831535953	2.93646629567109e-08	9.12816422523203e-08	down
ARFGAP2	2914.44295915278	0.0408728225467646	0.0831411545484732	0.491607589150507	0.62299677739311	0.670934024724674	NA
ARFGAP3	2412.63211844929	-0.587319629466757	0.171005376189864	-3.43450973620073	0.000593626746516195	0.00109756556774521	down
ARFGEF1	1731.48733087865	-0.315283700878733	0.130073089822001	-2.423896451681	0.0153549830159749	0.0230743751913024	NA
ARFGEF2	1414.31147600302	0.00561627314893035	0.129039324889484	0.0435237332010254	0.965284046090345	0.972209972701291	NA
ARFGEF3	1079.80544941675	-1.07430250068515	0.212530498913411	-5.05481569081923	4.30806603158922e-07	1.17156485166751e-06	down
ARFIP1	1319.35089821448	0.230896823348173	0.12489111827509	1.84878497796449	0.0644888673337085	0.0869282246736997	NA
ARFIP2	2549.48291917703	-0.68719566965312	0.113811707629051	-6.03800508725265	1.5603114765991e-09	5.58653156337733e-09	down
ARFRP1	1467.86601092863	-0.0422733754409311	0.147961594470003	-0.285705054695809	0.775104032921024	0.808593045053787	NA
ARG2	202.922225772797	-0.862612750010476	0.239773635738441	-3.59761300425649	0.000321150979425769	0.000615478479911412	down
ARGLU1	2447.10501516088	0.589387849070014	0.143483805411613	4.10769596874876	3.99625668397583e-05	8.59909876783378e-05	up
ARHGAP1	4382.84619290582	0.591612794816685	0.113385721289622	5.21770103049859	1.8115755949799e-07	5.14135567272988e-07	up
ARHGAP10	424.682430594011	1.44090525322112	0.171155037629002	8.41871365974306	3.80640467994756e-17	2.81073245010259e-16	up
ARHGAP11A	511.379439228798	-2.69392614752831	0.174822120209158	-15.4095268053338	1.41242282542901e-53	1.17575988456352e-51	down
ARHGAP12	967.180273351126	0.0673115541257699	0.110979807237861	0.606520733825951	0.544169018471061	0.597043065629781	NA
ARHGAP15	107.268008194775	0.376170188416702	0.248715833846873	1.51244970052168	0.130419499436439	0.165765325604167	NA
ARHGAP17	1980.72765276565	0.0174866087127298	0.0867038616646703	0.201682005587707	0.840165330987631	0.866490471013535	NA
ARHGAP18	660.648819689581	0.485542440965895	0.166946402007711	2.90837319718618	0.00363314482266305	0.00601614226369924	up
ARHGAP19	364.057182299776	0.424706109114593	0.127525684940323	3.3303574045757	0.000867345757354606	0.00157277818563871	up
ARHGAP21	1160.17185637795	0.836062124731022	0.115357991807744	7.24754402906391	4.24396515166229e-13	2.18265420407689e-12	up
ARHGAP22	144.227487350399	0.00884380056074457	0.194376580022834	0.0454982825590699	0.963710143802027	0.970693059370906	NA
ARHGAP23	964.785538979787	1.45357799334297	0.207696695721515	6.99856099440296	2.58604776116093e-12	1.23136121863326e-11	up
ARHGAP24	114.193815503078	1.46741482523414	0.217396340606086	6.74995182137422	1.47894256965794e-11	6.50752910644205e-11	up
ARHGAP25	270.315523547812	0.773270003687843	0.189964684878694	4.07059872302913	4.68924634813256e-05	9.99413950767519e-05	up
ARHGAP26	1811.9406019265	-0.221944284004247	0.211249562618576	-1.05062600486885	0.293430392662228	0.344710892856726	NA
ARHGAP27	1190.42879203072	-1.08649227618846	0.152648353150895	-7.11761544596848	1.09810234066492e-12	5.43659381522831e-12	down
ARHGAP27P1-BPTFP1-KPNA2P3	37.4602808199848	-0.868979834245416	0.245134368163361	-3.54491228935437	0.000392743752885224	0.000743725043487719	down
ARHGAP28	117.836519864657	1.64088427884782	0.277716621502917	5.90848423104046	3.45269856280414e-09	1.18721753175384e-08	up
ARHGAP29	1224.40481593337	0.426826357319169	0.27068489924867	1.57683845129113	0.114832701628328	0.147459607346582	NA
ARHGAP30	436.392902167744	-0.459574733036008	0.202258612485475	-2.27221341721115	0.023073623277305	0.0336738142411353	NA
ARHGAP31	397.068624460743	2.11816816210781	0.18124305006752	11.6868931598685	1.48728241650493e-31	3.15948214236166e-30	up
ARHGAP32	961.390590753142	0.218295440353125	0.157285447291769	1.38789343904258	0.165169496000863	0.205214929168723	NA
ARHGAP33	472.067749080614	-0.432036019002682	0.197412379762829	-2.18849506561711	0.0286335603022605	0.0411002823466432	NA
ARHGAP35	2701.40600385522	0.321200357251261	0.124094788176399	2.58834687557288	0.00964378129105216	0.0149388359326285	NA
ARHGAP39	1022.07994518805	-0.861499238265288	0.158784328779882	-5.42559360161769	5.77622499023392e-08	1.73202072063182e-07	down
ARHGAP4	1182.15615437132	-1.32490663066824	0.239314359503648	-5.53626047938022	3.08997917805148e-08	9.58040750786946e-08	down
ARHGAP42	312.200588576188	0.988707673064893	0.17055838914827	5.79688679051364	6.75572621175241e-09	2.2563211546506e-08	up
ARHGAP44	291.264869412183	1.09832004514193	0.212056393385667	5.17937718173116	2.2262792860014e-07	6.24894468084062e-07	up
ARHGAP45	1141.37375571028	-0.986420157528902	0.194455871857766	-5.07271983152259	3.92169681119309e-07	1.07199035782098e-06	down
ARHGAP5	517.413690610665	0.882683660506776	0.201731993458611	4.37552638713143	1.21139785847847e-05	2.7720624161251e-05	up
ARHGAP6	128.122932397679	3.57313246211253	0.285752790027775	12.5042784770893	7.07391847972719e-36	2.05444959011631e-34	up
ARHGAP8	40.9474807720045	-0.732326040018887	0.205282277033215	-3.56740996155453	0.000360527199790891	0.000686257437730123	down
ARHGAP9	222.242966252176	-0.839727034763218	0.247376779295203	-3.39452650792717	0.000687473844064758	0.00126082368378624	down
ARHGDIA	4532.40837039464	-0.310610867589344	0.119022663216416	-2.60967835196704	0.00906273902853818	0.0140951876396491	NA
ARHGDIB	2561.76169804665	-0.0747842891577778	0.197001054680577	-0.379613648663125	0.704232227792963	0.745743438912776	NA
ARHGEF1	2872.32527306452	-0.353695873573767	0.108332767749961	-3.26490203213601	0.00109501943002127	0.00195711998490132	down
ARHGEF10L	1391.68111728082	-0.22487857088655	0.172318363981578	-1.30501802414159	0.191886710417155	0.235225506828153	NA
ARHGEF11	2414.20314554041	-0.272973526454321	0.114179121643617	-2.39074817291328	0.0168140812565335	0.0251062692075344	NA
ARHGEF12	3928.31732782235	0.53082465345377	0.106282539966992	4.99446714030948	5.89984353319168e-07	1.57865744175366e-06	up
ARHGEF15	302.642282020793	2.18265057899	0.203108135915035	10.7462488844024	6.17208932969021e-27	9.78648671345564e-26	up
ARHGEF16	1103.16223535336	-2.27999443212744	0.176867475811714	-12.8909762615408	5.05991874114051e-38	1.77568422881495e-36	down
ARHGEF17	1991.91727773292	1.09175972998025	0.142721436293113	7.64958480194988	2.01629271956364e-14	1.17211852045117e-13	up
ARHGEF18	1306.97532408771	-0.391281992009712	0.109200464417219	-3.5831531861875	0.000339471389905261	0.000648159936079949	down
ARHGEF19	1274.56799429098	-1.65002574111575	0.170142896241572	-9.69788206010678	3.07821852108884e-22	3.50627945783214e-21	down
ARHGEF2	3081.59087328939	-0.0875273925043127	0.143160734215595	-0.611392453272135	0.54093979756507	0.594091893958477	NA
ARHGEF25	89.6732333942399	2.79072097106535	0.225660936515051	12.3668766697652	3.94879715775328e-35	1.06677127744739e-33	up
ARHGEF26	169.970389846131	1.68007170780399	0.1959736176377	8.57294837976591	1.00868724431632e-17	7.849121719631e-17	up
ARHGEF28	546.849618162731	0.787993239711334	0.21088892191602	3.73653216371948	0.00018657559326226	0.000368874529733366	up
ARHGEF3	1839.49138299752	0.696100100271174	0.171905564729131	4.04931685235442	5.13673591865607e-05	0.000108846803142397	up
ARHGEF35	110.517648327302	-0.929603807647007	0.271067270789574	-3.42942106193501	0.000604870352874464	0.00111734404753665	down
ARHGEF37	455.843016825287	1.30183140559455	0.176074046401785	7.39365870324748	1.42842775275768e-13	7.68014591212333e-13	up
ARHGEF38	160.877934121758	-1.70800602945937	0.285367093742565	-5.9852942645174	2.15998991308817e-09	7.600573992528e-09	down
ARHGEF39	300.961764452945	-2.62822429608152	0.171501235327355	-15.3248126234477	5.22048710709438e-53	4.17580639102667e-51	down
ARHGEF4	408.403995651581	0.651378621256645	0.217960868238695	2.98851177516554	0.00280339697730394	0.00471281412716188	up
ARHGEF40	1364.17163510133	0.840321566925583	0.170749608928616	4.92136744674414	8.59416010848849e-07	2.25491204131177e-06	up
ARHGEF5	488.593945981116	-1.11386813604348	0.135528418576096	-8.21870532945141	2.05711798619427e-16	1.40994807689466e-15	down
ARHGEF6	300.017469691699	1.9057787755198	0.195375055773309	9.75446311698587	1.76532258220985e-22	2.04332164366052e-21	up
ARHGEF7	1559.47580506154	0.238553093489581	0.0860832706479341	2.77118993846345	0.0055851836660936	0.0089852426664189	up
ARHGEF9	656.264843443462	0.663270041856716	0.116642455359112	5.68635185031623	1.29781869666627e-08	4.19272745913078e-08	up
ARID1A	3979.83827692508	-0.162501451281406	0.13286708385697	-1.22303768972862	0.221315461224506	0.267544307143911	NA
ARID1B	2682.75344562359	0.338270556582138	0.0979401556447414	3.45384948957145	0.000552645714093803	0.001026967077793	up
ARID2	1093.68096437379	-0.134807908957084	0.0984703883834005	-1.36901977508407	0.170993093555623	0.211733902406763	NA
ARID3A	577.699896872291	-1.33280591485276	0.198466281590649	-6.71552822056581	1.87386155380128e-11	8.17487804001425e-11	down
ARID3B	266.737479909533	-1.23204024908445	0.121206909911055	-10.1647690712399	2.84796098352273e-24	3.72734052669821e-23	down
ARID4A	459.177627935574	0.945678861414643	0.115993312699377	8.15287398391308	3.55375871779855e-16	2.39899657338235e-15	up
ARID4B	1462.21795395803	0.180689783353383	0.127899449924416	1.41274871361967	0.157729622777445	0.196773785739083	NA
ARID5A	1066.23182511055	0.986318706649051	0.177512212753852	5.55634280789872	2.75485580675171e-08	8.59159778720779e-08	up
ARID5B	2096.49535524484	1.28249232798206	0.147352740539727	8.70355259959545	3.21653210570578e-18	2.62417701934447e-17	up
ARIH1	1845.40680383415	0.466176358022376	0.0772571554332978	6.03408649215492	1.59864427801386e-09	5.71092534246569e-09	up
ARIH2	1622.26927744081	0.00552759022980044	0.0801879523103787	0.0689329265873398	0.945043009219478	0.955385568453329	NA
ARK2C	73.9456100105247	0.241543205109548	0.31013799956716	0.778824927763302	0.436082851420674	0.490674598557267	NA
ARK2N	836.98152900995	0.0788847828136736	0.0971342014380954	0.812121597189921	0.41672186170125	0.471167281500365	NA
ARL1	2537.885839841	0.316601863985944	0.0920515579869448	3.43939712601981	0.000583011316275885	0.00107877436371648	up
ARL10	237.764777320313	1.22191620132842	0.231999324278751	5.26689551845533	1.38750121073411e-07	4.00206332298368e-07	up
ARL11	46.1355189334423	-0.969964788491588	0.240324234751144	-4.03606731337765	5.43546272317017e-05	0.000114870782686864	down
ARL13B	273.494444262191	0.886191164706259	0.147917653077973	5.99111158313952	2.08411577077896e-09	7.35165548312717e-09	up
ARL14EP	689.357394864953	0.700749671607719	0.0938575965190116	7.46609435567399	8.2610119761941e-14	4.54054393378684e-13	up
ARL15	622.522731308192	1.0272053672931	0.14093767652281	7.28836598300846	3.1373675853466e-13	1.63052011205055e-12	up
ARL16	997.166511939347	-0.652480003458954	0.13489785124279	-4.83684504569769	1.31916183860086e-06	3.38976295855834e-06	down
ARL17A	41.8603103931696	0.551763033283523	0.194214478250961	2.84099845826398	0.00449725298036179	0.00733223276848328	up
ARL2	1462.26613314945	0.0655498303914482	0.166586774037693	0.393487602903076	0.693959378550022	0.736280873069968	NA
ARL3	1342.67939772787	0.173957640978799	0.140039437775588	1.24220465136088	0.214161063954934	0.259640822498454	NA
ARL4A	517.169918911734	0.787839585157928	0.186286490513029	4.22918260464425	2.34541919637819e-05	5.19197774485821e-05	up
ARL4C	2392.91673759168	-1.04078002121997	0.244628751135837	-4.25452861279598	2.09489871707945e-05	4.66554049325611e-05	down
ARL4D	1300.61167146701	0.0493344357165928	0.258523572579863	0.19083147901862	0.84865762518076	0.874199249786864	NA
ARL5A	634.427042011991	0.494833163124547	0.103487879427502	4.78155669883255	1.73942926897819e-06	4.39864858234365e-06	up
ARL5B	1089.44320559335	-0.285813751858171	0.14128088478783	-2.02301785048554	0.0430713071660458	0.059954790589485	NA
ARL6	201.079266345782	0.509190091871633	0.157989640092992	3.22293342507727	0.00126885040718074	0.00224927573728041	up
ARL6IP1	6352.47805566924	-0.857074266378848	0.120352565886792	-7.12136264036984	1.0686520401135e-12	5.29444979596715e-12	down
ARL6IP5	3946.11189000524	0.321976904754231	0.127552535305042	2.52426895305705	0.0115939189297809	0.0177163000252511	NA
ARL6IP6	415.058155544037	0.167185675869965	0.1460122660717	1.14501117178654	0.25220452957716	0.300746602355773	NA
ARL8A	1965.97339208033	-0.424608499124338	0.0966807147964547	-4.39186346541067	1.12383268555881e-05	2.58241636845305e-05	down
ARL8B	2117.24028070063	0.365807646007415	0.0817943147173232	4.47228694649043	7.73874877618047e-06	1.81228990803651e-05	up
ARL9	89.3003605711589	-0.983703095501861	0.273710632372873	-3.59395280692557	0.00032569885535408	0.000623443343711192	down
ARMC1	988.765652828844	0.175638079863339	0.114738965991558	1.53076226847175	0.125828157985132	0.160342432007041	NA
ARMC10	1142.04408728428	-0.194389520990005	0.0940831189926585	-2.06614664853079	0.0388146346729368	0.0543784676367034	NA
ARMC2	160.961106069094	0.160749845115154	0.180091077096223	0.892603052339265	0.372069784005154	0.426354155052885	NA
ARMC3	750.107131039719	-0.441412304696136	0.385507252294454	-1.14501686302643	0.25220217206185	0.300746602355773	NA
ARMC5	712.987428629113	-0.0300752876403004	0.143614407855326	-0.209416924732215	0.83412278164636	0.86137540480437	NA
ARMC6	1563.70306706615	-1.03555213273661	0.118372777204715	-8.74822874980553	2.16727593035273e-18	1.79681857387322e-17	down
ARMC7	716.815232343277	-0.893677464323723	0.128481551925842	-6.95568702999124	3.50847973913015e-12	1.64487272118093e-11	down
ARMC8	936.103928614751	0.183032718188283	0.0796081680041495	2.29917008238077	0.0214952831563892	0.0315014804742253	NA
ARMC9	821.929476874352	0.840041277199063	0.125119029936962	6.71393694166503	1.89442202866751e-11	8.26205744942475e-11	up
ARMCX1	388.007725354214	2.40286228041532	0.266907260710023	9.00261114674536	2.20411876037719e-19	1.99990953175415e-18	up
ARMCX2	1470.86107872997	0.269583232553722	0.231681378207387	1.16359473790944	0.244588284904974	0.292644494668313	NA
ARMCX3	1683.08618635445	0.498021841716796	0.134346187215092	3.70700391310287	0.000209725703551515	0.00041180096317205	up
ARMCX4	205.869879202341	2.21287795463738	0.24895790347605	8.88856278005356	6.19044053317378e-19	5.40455655816965e-18	up
ARMCX5	320.001938662562	0.101892418605871	0.11608709933071	0.877723874515968	0.380093584974315	0.434401336978149	NA
ARMCX6	327.786483479463	0.160149180716917	0.128320370602008	1.24804175646926	0.2120157658798	0.257192386331185	NA
ARMH1	156.771131731337	-0.698369647844393	0.255110565756751	-2.73751753782825	0.00619048192355853	0.00989123090966533	down
ARMH3	915.431423747608	0.0891917143862429	0.081747589219115	1.09106232047008	0.275245461180179	0.325565015545461	NA
ARMH4	210.261549362145	0.615412818819208	0.247923183216736	2.48227217331753	0.013054751876691	0.0198027267052084	NA
ARMT1	1057.67312191002	-0.511727102992725	0.182905558872945	-2.79776681554111	0.00514572471969369	0.00831844716456749	down
ARNT	1615.11941194199	0.690099076568018	0.0957017278979658	7.21093643475049	5.55683920357161e-13	2.82438138859561e-12	up
ARNT2	1484.18237062331	-0.408375339166849	0.203795585717421	-2.00384781509985	0.0450863650561436	0.0625045095733796	NA
ARNT2-DT	147.416010034552	0.0347674905159949	0.201146413996865	0.17284668329477	0.862771941288444	0.886294206870996	NA
ARPC1A	1086.78908740583	-0.838972415520546	0.139115818118447	-6.03074781047704	1.6320270046375e-09	5.82183355162294e-09	down
ARPC1B	53.6535623549113	-1.11597676158192	0.183983862344192	-6.06562307890993	1.3144306526658e-09	4.75252981941134e-09	down
ARPC2	6163.38394499632	-0.265345705043415	0.0981974383700459	-2.70216524430597	0.00688895155694957	0.0109340437193664	NA
ARPC3	5538.38472618332	-1.09326847847057	0.13076739575666	-8.36040568174188	6.2502950926087e-17	4.51522326619432e-16	down
ARPC4	4168.68600691449	-0.748372924388131	0.127162645575235	-5.88516321756896	3.97661357225647e-09	1.35888193621881e-08	down
ARPC5	4743.11584416382	-0.148281550600137	0.106973693118493	-1.38614968107989	0.165701202781054	0.205796256989608	NA
ARPC5L	1867.78337477338	-1.30354285606511	0.117141239421683	-11.1279585438962	9.17118344240146e-29	1.66059478348335e-27	down
ARPIN	1061.75886242129	0.848132157886166	0.110149006994754	7.69986204166654	1.36213210995486e-14	8.03584983532494e-14	up
ARPP19	3086.43584984088	0.494417047748802	0.0919720693685368	5.37573038361948	7.62728550674162e-08	2.25728552884511e-07	up
ARRB1	377.485216539696	1.4919156463603	0.185006630185469	8.06411989053936	7.3765341246962e-16	4.87614107097877e-15	up
ARRB2	1130.29055370755	-0.425743273069871	0.135862570419833	-3.13363181451867	0.00172657350384694	0.00299794802668936	down
ARRDC1	2465.45717785361	-1.67914996677386	0.147188738773007	-11.4081415519392	3.80777841179114e-30	7.4582450478831e-29	down
ARRDC1-AS1	421.260815255258	-0.413523301308475	0.124551604847474	-3.32009613055468	0.000899864562000913	0.00162823970665096	down
ARRDC2	726.555787001202	0.423497507836133	0.163093718272673	2.59665125255221	0.00941374492965103	0.0146109484989424	NA
ARRDC3	2838.11737400031	0.497272433897134	0.162515795989607	3.05984061960929	0.00221454806579973	0.00378240477229161	up
ARRDC4	644.283218499218	0.998069967383376	0.194903617690553	5.12083859299116	3.04179922248641e-07	8.41593840919041e-07	up
ARSA	2271.60246404557	-0.825419146692582	0.171032185363856	-4.82610419165596	1.39229688729484e-06	3.56553511577311e-06	down
ARSB	523.162142446317	-0.0468636561171273	0.146153938994684	-0.320645864486976	0.748478776466192	0.784360617832316	NA
ARSD	3479.26421725576	-0.513586125308356	0.164013418810073	-3.13136650058546	0.00173994872297132	0.00301934139080153	down
ARSG	175.850782060464	0.713509726108501	0.165854584135426	4.30201992804671	1.69248085242319e-05	3.81561027318458e-05	up
ARSI	63.3965734562401	1.70353129895097	0.308063589809196	5.5298040901428	3.2058861513517e-08	9.9204404398214e-08	up
ARSJ	267.768775176169	-0.136594879319889	0.259941264269966	-0.525483630709845	0.599247029747315	0.649018076544785	NA
ARSK	259.991728268633	0.0101395453844666	0.115112357650304	0.0880838998647672	0.929809992682933	0.942447931136502	NA
ARSL	335.735213664839	-0.316627662112846	0.401854334478414	-0.787916503436031	0.430745547123264	0.485393888219022	NA
ARTN	200.185304459518	-2.37500761874219	0.213258265785467	-11.136767008747	8.30807839325734e-29	1.51150020882667e-27	down
ARV1	670.307237130682	-0.622290573247681	0.118194655467539	-5.26496372264977	1.40217042616948e-07	4.0411183900754e-07	down
ARVCF	1668.39134396322	-1.38416583826919	0.152885371164637	-9.05361858839086	1.38307280963908e-19	1.27595595930492e-18	down
ASAH1	4808.73283558634	-0.103751242927714	0.126286088945724	-0.821557178576531	0.411328969016193	0.466007926758494	NA
ASAH1-AS1	22.7277575649232	0.558929081959558	0.180072804451249	3.1039061320938	0.00190983913397508	0.00329577880200737	up
ASAH2B	119.383819502803	-0.218901790165105	0.132813557962024	-1.64818858499143	0.0993139785190225	0.129294193893014	NA
ASAP1	1050.48524742281	0.36083845151924	0.157307291593441	2.29384441028851	0.0217994374535538	0.0319178183311161	NA
ASAP2	525.619425643655	0.0801952811214983	0.224895722104474	0.356588735308375	0.72139971173956	0.760673920013891	NA
ASAP3	865.40761371776	0.721323254505615	0.184523830397754	3.90910622736777	9.26382245169831e-05	0.000189810260251025	up
ASB1	735.593514855453	0.868113917998783	0.114475504108184	7.58340332075217	3.36606390727259e-14	1.91936690658419e-13	up
ASB13	864.374213071948	0.229504640085199	0.127224830958525	1.80392961308014	0.0712423419469522	0.095171473408888	NA
ASB16	38.3178602778333	0.575115263730763	0.155433416017378	3.70007478743479	0.000215535939291152	0.000422687793284579	up
ASB16-AS1	295.446538447204	-0.0627733150263071	0.106508514315384	-0.589373679933493	0.555610628578678	0.608105257605069	NA
ASB2	234.106898386058	2.84555327350607	0.24776282503576	11.4849888117612	1.56955782916429e-30	3.15631025252448e-29	up
ASB3	429.181417967115	0.187649060997621	0.0831714881917606	2.25617053484695	0.0240599531063841	0.0350269861288467	NA
ASB6	1062.30725938542	-0.491097424185004	0.109013810614954	-4.50491017069021	6.64010251337992e-06	1.56989742051806e-05	down
ASB7	487.229210505697	0.282766121185164	0.0729952779085646	3.87375908807914	0.000107169357574773	0.00021765260450434	up
ASB8	715.259292054908	0.684502031330324	0.0814383024838611	8.40516084511921	4.27275594705346e-17	3.13087613356763e-16	up
ASB9	79.6384035540005	0.207797196735234	0.237203930613825	0.876027628199527	0.381015014335236	0.435350169599546	NA
ASCC1	809.005570340922	-0.234909378177015	0.101871027485658	-2.30594884507361	0.0211134908682763	0.0309958948274356	NA
ASCC2	2808.65435966346	-0.780033970319176	0.101141235979387	-7.71232388813354	1.23547101113842e-14	7.31877283304918e-14	down
ASCC3	1166.237290495	-0.319407803181472	0.116811490439906	-2.73438684823385	0.00624965713162968	0.00997798737853186	down
ASCL2	494.649034937353	-2.83951504427102	0.326930993756343	-8.68536510303232	3.77527822039308e-18	3.06431029249366e-17	down
ASF1A	677.548779043382	0.0441771202457627	0.113081818113271	0.390665104106405	0.696044795942934	0.738110604970444	NA
ASF1B	1461.34443153914	-3.63290271913902	0.181886610309571	-19.9734478143048	9.37529663430478e-89	2.68470994419952e-85	down	ASF1B
ASGR1	59.0473965611219	-0.309647214398399	0.257324795443395	-1.20333220848324	0.228847789946684	0.275788456902333	NA
ASH1L	1719.89783338065	0.811231166771826	0.131829311660522	6.15364789934468	7.57206952685155e-10	2.80800029747372e-09	up
ASH1L-AS1	48.939075176099	-0.619148202266206	0.15405113118087	-4.01910844484011	5.84187794931168e-05	0.000122969727254109	down
ASH2L	1376.82793528427	0.255435293026335	0.107904905916245	2.36722594637729	0.0179219876837085	0.0266051860710563	NA
ASIC1	224.951234730442	-0.191192405705916	0.247427658325498	-0.772720426648491	0.439687855104139	0.494420066707065	NA
ASIC3	57.7090915919242	0.156524668001976	0.256787348352609	0.609549765617905	0.54216009698936	0.595295112629881	NA
ASL	621.471990897463	-1.0283394392687	0.153310410529095	-6.70756431816836	1.97899742555367e-11	8.60470244126251e-11	down
ASMTL	977.962126531874	0.564414680402997	0.131744910106772	4.28414790328954	1.83440857760064e-05	4.11678087995077e-05	up
ASNSD1	492.943443096803	0.342405225453751	0.0853253011754564	4.01293896109027	5.99674237744282e-05	0.000125988785561594	up
ASPH	2755.99452433844	0.150499720429974	0.173357015984148	0.86814900207867	0.385312768297337	0.439874678399081	NA
ASPHD1	287.404824889644	-1.07033383518189	0.335133049320211	-3.19375793391005	0.00140433819587648	0.0024735286368015	down
ASPHD2	171.494964228752	-1.01778337217218	0.206560883164516	-4.92728030873861	8.33820928848285e-07	2.19218656982184e-06	down
ASPM	674.51699251014	-3.43785961711469	0.214254139933764	-16.0457091665883	6.12552351122804e-58	6.40184274699001e-56	down
ASPN	450.346422390665	3.88823704160149	0.358927401155493	10.832934540757	2.40327594486198e-27	3.93450641581735e-26	up
ASPRV1	71.986231208472	0.954057789973636	0.196211875655905	4.86238555533081	1.15979436486974e-06	2.99962711636649e-06	up
ASPSCR1	2171.07886500468	-1.52363784087644	0.188988289417614	-8.06207540991921	7.50099024509565e-16	4.9515527122766e-15	down
ASRGL1	4625.27523169471	-1.71134167960857	0.275104187150501	-6.2207038625419	4.94929532105801e-10	1.86288145128572e-09	down
ASS1	5514.38791120339	0.0167383140854496	0.319490666503628	0.0523906199471387	0.958217448052057	0.966248145729231	NA
ASTE1	180.063805967473	0.399787483088098	0.0883206314968753	4.52654692694586	5.99552904284726e-06	1.42432362428218e-05	up
ASTN1	180.866967701499	0.961493055910562	0.409204551270532	2.34966364114289	0.0187903825192158	0.0278049500733911	NA
ASTN2	207.109353858559	0.410215166509187	0.21033917502729	1.95025565948885	0.0511456547338343	0.0701843477553229	NA
ASXL1	2496.7912881143	0.0502256913519966	0.111372919668055	0.450968615186647	0.652012169094204	0.697304320069526	NA
ASXL2	896.864236374955	0.395006092740127	0.11383059434061	3.47012237815582	0.000520221280147196	0.000970239454102847	up
ATAD1	1373.26292189964	0.238850694450851	0.114069404664564	2.09390673295107	0.0362682893823093	0.0510910436221866	NA
ATAD2	1087.92727949265	-1.58542547201766	0.196956579518496	-8.04961924041117	8.3052008324819e-16	5.45726780722697e-15	down
ATAD2B	475.220976750954	-0.194561269200852	0.112630315515777	-1.7274325150372	0.0840900153268406	0.110865638991685	NA
ATAD3A	1465.38776437608	-1.46829509794457	0.136510466261651	-10.7559159246462	5.55790932977645e-27	8.85185158884752e-26	down
ATAD3B	983.892702249687	-1.20479492178812	0.157077467516795	-7.67006841168547	1.71904638456925e-14	1.00626762609413e-13	down
ATAD3C	243.362960969841	-0.61329614271184	0.330834262892807	-1.85378665845911	0.0637696879472655	0.0860560218688924	NA
ATAD5	201.130625914063	-1.2686927337856	0.159931224122458	-7.93273946814893	2.14363832054166e-15	1.35808024219095e-14	down
ATAT1	756.014212746727	-0.911011189651623	0.105242652574983	-8.65629255213372	4.87356805952604e-18	3.92021053237606e-17	down
ATE1	723.301753687385	0.583447943777591	0.101034101276431	5.77476254459144	7.70616835695542e-09	2.56002131171433e-08	up
ATF1	486.148757657698	0.572467558613956	0.105211028550704	5.44113641411716	5.29417533829095e-08	1.5944889039472e-07	up
ATF2	1394.951233115	0.380388195171115	0.0872031451644087	4.36209261092531	1.28824313742679e-05	2.94132757800619e-05	up
ATF3	1536.65313949738	1.9638249603745	0.282625564327552	6.94850434017535	3.69179148596243e-12	1.72742060444477e-11	up
ATF4	9334.77181810869	-0.137759187015089	0.110915477237708	-1.24201951292921	0.214229362690973	0.259666607946071	NA
ATF5	2053.74300148176	-1.32809120500528	0.195377620781408	-6.79756053786311	1.06405442587276e-11	4.74023997188742e-11	down
ATF6	1850.29401300246	0.01745023284992	0.113859088823145	0.153261659040897	0.87819193506115	0.899553020904674	NA
ATF6B	2853.79322745672	-0.153232851597007	0.101733124156336	-1.5062237876577	0.132009734882364	0.167578276801639	NA
ATF7	1044.16977085864	0.417048264088884	0.0987896609452175	4.22157804874088	2.42597924066518e-05	5.36036585923518e-05	up
ATF7IP	2375.35759334987	0.105361316585429	0.0934840439618702	1.12705133539584	0.259720777003548	0.308945099525989	NA
ATF7IP2	337.009635340735	-0.580714855195073	0.235650889400754	-2.46430156351965	0.013728055547801	0.020764662934018	NA
ATG10	264.081825113779	-0.504909914478784	0.102256605362577	-4.93767529919946	7.90593310735881e-07	2.08427822189585e-06	down
ATG101	812.779268209622	-0.803499807717828	0.172798333901552	-4.64992798006725	3.32050959793186e-06	8.12562919555432e-06	down
ATG12	991.145970052856	0.238525184094784	0.0895468897193739	2.66369032852268	0.00772886757012007	0.0121566435097198	NA
ATG13	2630.02891523444	-0.116902519272156	0.0960514604016566	-1.21708216390783	0.223572956141694	0.269931493889601	NA
ATG14	707.009792184923	0.580652880119756	0.0947428170538148	6.12872720250591	8.85848612115927e-10	3.25972254646e-09	up
ATG16L1	895.796211052132	-0.142385450522647	0.0898501715901789	-1.58469870455107	0.11303480636136	0.145463990426205	NA
ATG16L2	629.731469668874	-0.0868202250539316	0.171210878569241	-0.507095260414891	0.612087980398791	0.661274858775364	NA
ATG2A	1579.90841320213	-0.0889838125015114	0.11598442589568	-0.767204836462669	0.442959737795723	0.497552171158638	NA
ATG2B	813.233935314406	0.751845982857664	0.10174183215277	7.38974291055356	1.47112978446846e-13	7.90083880495854e-13	up
ATG3	1398.21668348109	-0.433191950389295	0.0883614908945186	-4.90249707201543	9.4626025978839e-07	2.4701101913674e-06	down
ATG4A	376.365110610122	-0.44414078246654	0.103456371503187	-4.29302493421449	1.76255203794544e-05	3.96608833558114e-05	down
ATG4B	2610.49967433253	-0.782149453214939	0.103721316211434	-7.54087473803878	4.66829368218973e-14	2.63152082447215e-13	down
ATG4C	270.999446725811	0.594875102177643	0.113274728166691	5.25161359294764	1.50772504011882e-07	4.32964442928626e-07	up
ATG4D	750.906341298523	-1.39493652145005	0.145003635093033	-9.62001070218051	6.58243145113788e-22	7.30032947462372e-21	down
ATG5	1206.57553890662	0.09983618696025	0.0995819059128264	1.0025534864501	0.316076347648472	0.368712819425683	NA
ATG7	787.893109705039	-0.269594578244625	0.0993102244683665	-2.7146709182044	0.00663416570099048	0.010557739747336	NA
ATG9A	766.181265427088	-0.0862382876360915	0.211646927195887	-0.407462979872487	0.683667978721971	0.726654154802255	NA
ATG9B	213.779270232941	-0.765510553543423	0.242353779280959	-3.15864912779417	0.00158502192903268	0.00277165901073399	down
ATIC	3389.70772816128	-0.926140701335135	0.104191119421994	-8.88886410351429	6.17367808069856e-19	5.3932106625651e-18	down
ATL1	123.042775804402	1.53487958150304	0.183799257416658	8.35084756639464	6.777484344391e-17	4.88374538716609e-16	up
ATL2	1393.3770553963	0.524693648412368	0.122754316265807	4.27433970856241	1.91704561387797e-05	4.2914726547068e-05	up
ATL3	2174.19501259971	0.744462188612849	0.110010344383557	6.76720169166313	1.31296987725756e-11	5.82376167985556e-11	up
ATM	1000.7733205194	0.827891310499691	0.124003375691344	6.67636107391454	2.44948043361205e-11	1.05573933920702e-10	up
ATMIN	1521.27978031925	0.215483082661247	0.0882732463726077	2.44109162760002	0.0146429389859721	0.0220599327021411	NA
ATN1	10139.0060054197	0.182198348221762	0.116614917996739	1.56239314276118	0.118195401520552	0.151370461446446	NA
ATOH8	310.337624487872	2.73847048639865	0.307596331762689	8.90280605983097	5.44522735075103e-19	4.78018180306887e-18	up
ATOSA	874.079350726318	0.325816198941642	0.149250495908303	2.18301585504828	0.0290346424322474	0.0416092493589149	NA
ATOSB	649.875441282021	-0.411148271653689	0.134551490480736	-3.05569466517766	0.00224539790235205	0.00383052629165694	down
ATOX1	1660.71638160141	-1.06857581903573	0.162617055650407	-6.57111773892244	4.99389502533139e-11	2.08583981833999e-10	down
ATP10A	234.741231526877	-0.133589250105502	0.268056864463841	-0.498361608357627	0.618229191371731	0.666752452701148	NA
ATP10D	348.837777679295	1.24684815558861	0.176568340834571	7.06156126118211	1.64642128902909e-12	7.98829549858302e-12	up
ATP11A	2623.54352957361	-0.734096784262187	0.223926813902287	-3.2782888813955	0.00104438454381377	0.0018719952301359	down
ATP11B	800.605963286691	0.944026441777182	0.213386055593472	4.424030610396	9.68762849355745e-06	2.24482059832911e-05	up
ATP11C	554.684805209123	0.818309527407204	0.148618270302346	5.5061166150195	3.66835580725165e-08	1.12784020717692e-07	up
ATP13A1	4528.60356821159	-1.10797730248454	0.109936115410172	-10.0783741389322	6.88560164734369e-24	8.81825083959454e-23	down
ATP13A2	3033.88298480947	-1.52240318673987	0.144482178249123	-10.5369617567287	5.83537101712013e-26	8.72138227798811e-25	down
ATP13A3	2367.87392831041	-0.235829760075081	0.13981067643655	-1.68677933678483	0.0916457901153048	0.120086875350139	NA
ATP1A1	5735.24318699549	-0.738023751300826	0.208319793712006	-3.54274424983885	0.000395986530003801	0.000749172190353385	down
ATP1A1-AS1	182.235358164498	0.526522979994948	0.114598317690359	4.59450880786573	4.33769807078238e-06	1.04786841534439e-05	up
ATP1A2	436.271320379177	1.26122220558111	0.511550825057708	2.46548757973137	0.0136826918775971	0.0207026082958296	NA
ATP1B1	5555.70920732014	-0.354677900335828	0.195760146326577	-1.8117983000694	0.0700173678876558	0.0936573872772287	NA
ATP1B2	208.553240699062	2.74744432631259	0.306498965306285	8.96395954735791	3.13223926745897e-19	2.80121185705669e-18	up
ATP1B3	3564.31780803823	-0.672197527057538	0.12105924102095	-5.55263292077976	2.8139859151521e-08	8.75883702894515e-08	down
ATP23	254.258278722525	-0.657266507332295	0.114375410936633	-5.74657176704212	9.10709869687122e-09	2.99828556315939e-08	down
ATP2A1	68.5989193995105	-1.3014784110637	0.187921773123138	-6.92563926698843	4.34011122390005e-12	2.01693321985722e-11	down
ATP2A2	8720.79262898268	-0.368380456226413	0.106811105739535	-3.44889657003205	0.000562882261476716	0.00104449821407771	down
ATP2A3	1666.67772771633	-1.0369383850329	0.31010558740445	-3.34382361089319	0.000826322576481154	0.00150334010801235	down
ATP2B1	1459.11085915984	0.347382884964354	0.133176833014693	2.60843329204284	0.00909577383744527	0.014141957846079	NA
ATP2B1-AS1	42.1583071985086	1.61255234940366	0.170915699028499	9.4347819338397	3.91808383279585e-21	4.10982595736051e-20	up
ATP2B2	296.904243849602	0.170672454545168	0.416232193686881	0.410041455547669	0.681775537533708	0.725073322915222	NA
ATP2B4	7248.8890148998	1.47462288784461	0.163562802041138	9.01563723195279	1.95729200998582e-19	1.78386422654214e-18	up
ATP2C1	4010.02729438385	-0.578183848614527	0.120863834629038	-4.78376224276782	1.72044174761349e-06	4.3552483985732e-06	down
ATP2C2	669.170963779667	-1.9721619378987	0.305060244148624	-6.46482777001212	1.01414249065806e-10	4.105313028341e-10	down
ATP5F1A	15015.6057038914	-0.377979855019049	0.100122377178113	-3.77517859315946	0.000159893066148562	0.000318540270086979	down
ATP5F1B	16876.98295818	-0.684865229891549	0.118111566027648	-5.79846032801927	6.6926530864707e-09	2.23734314480709e-08	down
ATP5F1C	5642.56525186973	-0.77528292180847	0.096026019463557	-8.07367551148674	6.82130074444711e-16	4.51536680809032e-15	down
ATP5F1D	4690.90935301097	-1.11006499123752	0.201724858731028	-5.50286661852435	3.73665119427733e-08	1.14760557270834e-07	down
ATP5F1E	8364.71047550088	-1.08014215844087	0.161268269561248	-6.69779716356817	2.11584666695174e-11	9.1746494783207e-11	down
ATP5IF1	4822.46164158704	-1.11335152992645	0.143118991091287	-7.7792019174891	7.29834948584704e-15	4.41291249739687e-14	down
ATP5MC1	2695.85177531167	-1.08810196739083	0.146209469085372	-7.44207590792554	9.91152380429359e-14	5.41446767759922e-13	down
ATP5MC2	11073.2835926883	-0.575390080333451	0.113903056426503	-5.05157717786727	4.38176819675988e-07	1.19002574053885e-06	down
ATP5MC3	5062.40695569019	-0.70987323324698	0.125454666310565	-5.65840437923352	1.5278680157072e-08	4.90163886374541e-08	down
ATP5ME	1290.15929064889	-1.85293085406776	0.221506364681379	-8.36513594872573	6.00456511314694e-17	4.34208905505242e-16	down
ATP5MF	2550.12152284572	-2.10390160450898	0.168650413325803	-12.4749270578104	1.02299837872655e-35	2.9062084894061e-34	down
ATP5MG	1310.3286398682	-0.604686241110503	0.141283187092243	-4.27995895021612	1.86927787990723e-05	4.19306293036372e-05	down
ATP5MJ	3108.37621012847	-1.32130220875184	0.147996844140064	-8.92790799985816	4.34140456233777e-19	3.83468417788724e-18	down
ATP5MK	2233.20786922342	-1.13743319813082	0.150873635610174	-7.53897918301452	4.73664567442155e-14	2.66375855327446e-13	down
ATP5PB	3774.93481568129	-0.245239589084709	0.0940546564088748	-2.60741571388664	0.00912285272906675	0.0141794404445047	NA
ATP5PD	2968.09247246121	-0.891347366507363	0.127967290430869	-6.96543127158645	3.27399227313536e-12	1.53998099102339e-11	down
ATP5PF	1933.95961066258	-0.469528641726218	0.131019550420523	-3.58365328089745	0.000338821779905125	0.00064700590086444	down
ATP5PO	1581.31635175148	-0.867034135395633	0.161189896070557	-5.37896081908327	7.49170093136177e-08	2.21991254005045e-07	down
ATP6	138564.213308719	-0.586280416821393	0.22981047123473	-2.55114753331915	0.0107368864618664	0.0165017969472954	NA
ATP6AP1	7948.26987354357	-1.04052246451307	0.11558374506801	-9.00232523094681	2.20986790463583e-19	2.00385615317136e-18	down
ATP6AP1-DT	199.123794480058	-0.795114776612985	0.204567638015577	-3.8868062628383	0.000101571754851007	0.000206959497076522	down
ATP6AP2	4550.14147305262	0.0349463015728892	0.101005046385935	0.345985698965586	0.729353462364565	0.767915499237874	NA
ATP6V0A1	1948.85991089701	0.216150127790357	0.120884424090187	1.78807261081954	0.0737642938164281	0.0982197674010617	NA
ATP6V0A2	650.66838685727	-0.172218501707489	0.0864960646365762	-1.99105592180507	0.0464747396170517	0.0642488482994058	NA
ATP6V0B	5537.84757481341	-1.55348475097901	0.122351545195428	-12.6968952333024	6.15223629579962e-37	1.97506097047666e-35	down
ATP6V0D1	3692.66024873916	-0.47883568098752	0.161549780163245	-2.96401320078343	0.00303655260333799	0.00508388215324992	down
ATP6V0D1-DT	65.6192058139711	0.305329451489224	0.13401738512949	2.2782824123468	0.0227097568490844	0.0331692643644997	NA
ATP6V0E1	5136.21182966346	-0.32570853077287	0.105816026703144	-3.07806426796399	0.00208349976386526	0.00357306858534228	down
ATP6V0E2	1750.13602170756	-1.49720818420968	0.206496613510604	-7.2505217337755	4.15169249851053e-13	2.13673375965757e-12	down
ATP6V0E2-AS1	73.1186997074852	0.0233878105853035	0.221979568117446	0.105360195010963	0.916089999994422	0.931310467191149	NA
ATP6V1A	2172.23882014914	-0.510116957651287	0.117925848528199	-4.32574337194025	1.52018323418781e-05	3.44398473846536e-05	down
ATP6V1B2	2570.67015194738	-0.451083969111052	0.114270386726247	-3.94751415510386	7.89668505304622e-05	0.000163411962118103	down
ATP6V1C1	1502.68275430636	0.083504627828153	0.106285445806323	0.785663805562977	0.432064473092608	0.486726917839494	NA
ATP6V1C2	486.343382832472	-1.82299071761091	0.325471368855291	-5.60107859570724	2.13022115633621e-08	6.72113409352619e-08	down
ATP6V1D	1567.49234900245	-0.253401514223749	0.0944620551915698	-2.68257464555317	0.00730578456663654	0.0115495443772885	NA
ATP6V1E1	2853.22998940943	0.177986752240478	0.0899681873657967	1.97832986805449	0.0478915057516291	0.0660416622702326	NA
ATP6V1E2	151.710773158159	-0.335818622271668	0.134319789625351	-2.5001425568663	0.0124143339828291	0.0188914958272438	NA
ATP6V1F	2690.39540646679	-1.11142397938499	0.120117729508222	-9.25278877593925	2.18710342886103e-20	2.15075184714507e-19	down
ATP6V1G1	3274.14700354858	-0.159519509065643	0.112440720551374	-1.4186987443998	0.155986863440419	0.194990388575164	NA
ATP6V1H	1757.42416968348	-0.431697554651074	0.0995693780358863	-4.33564578956678	1.45332811959574e-05	3.30245231175557e-05	down
ATP7A	365.887232187105	0.477316201556924	0.130188978112004	3.66633342145355	0.000246053071357743	0.000478862019260591	up
ATP7B	812.886171055312	-1.4111338848125	0.222935963932314	-6.32977228044256	2.45523277237237e-10	9.54753471885593e-10	down
ATP8	13102.4300288329	-0.727842345625332	0.288121141404199	-2.5261677851132	0.0115314393476052	0.0176283524000653	NA
ATP8A1	417.500873613271	0.676813197999585	0.206390285939081	3.27928804846637	0.00104069351896298	0.00186631385327054	up
ATP8B1	1347.2059807834	-0.110627819795205	0.173184052988229	-0.638787566674654	0.522961137732634	0.577002201591728	NA
ATP8B1-AS1	37.9728488324989	-0.128552691297284	0.162592184858588	-0.790644958791168	0.429151203485385	0.483749561604767	NA
ATP8B2	1092.17909033081	1.67753957735464	0.179555787382654	9.34272073213442	9.38898487062612e-21	9.49374896734639e-20	up
ATP8B3	133.007150062095	0.74410250973992	0.330228541239131	2.2532955720538	0.0242405187691513	0.0352755104926017	NA
ATP8B4	69.7878812101321	3.15759903732743	0.209224586772451	15.091911930798	1.83059905126755e-51	1.39417644766217e-49	up
ATP9A	3163.01493855523	0.177019823128626	0.147798244817107	1.19771262065851	0.231028914326605	0.278019162491876	NA
ATP9B	725.54851465122	0.281554992865086	0.126015815267542	2.23428299271264	0.0254644586568699	0.0368991113297301	NA
ATPAF1	1870.25806860194	-0.514021307378267	0.0927334482802752	-5.54299788167805	2.97336460537107e-08	9.23284199082693e-08	down
ATPAF2	561.596263489456	-0.938142999696316	0.122075304235501	-7.68495319812191	1.5305293509391e-14	8.99225246070825e-14	down
ATPSCKMT	379.103168700668	-0.285522718720391	0.0999242771796532	-2.85739088416974	0.00427139466619653	0.00699266279791927	down
ATR	885.795478234673	-0.467396997503058	0.0950537695417828	-4.91718529161123	8.7797441628488e-07	2.29982394664598e-06	down
ATRAID	3886.54104593386	-0.268896961774013	0.111004393958907	-2.4223992599208	0.0154184000695666	0.023162380883019	NA
ATRIP	609.497645803252	-0.729628288691335	0.133823137891981	-5.45218338311777	4.97551071436365e-08	1.50198950892386e-07	down
ATRN	2237.39863535363	-0.311376614462737	0.115689927296923	-2.69147558251616	0.0071136705513047	0.0112626306324654	NA
ATRX	1873.29867794633	0.615177633662514	0.119312993272744	5.15599866190807	2.52282696532811e-07	7.03717835370503e-07	up
ATXN1	1109.28810785394	1.10548333784259	0.12872157158348	8.58817464892163	8.83618829470332e-18	6.91725226919421e-17	up
ATXN10	3089.7109172795	0.180222603963547	0.0818402778766026	2.20212600249579	0.027656409195554	0.0398214467882082	NA
ATXN1L	1098.17871492482	0.780738130444982	0.116863471821523	6.68077131609907	2.3768788741519e-11	1.02568269198635e-10	up
ATXN2	1510.39817692016	-0.130359864209874	0.0970110881391974	-1.34376251942279	0.179025193156884	0.220725283356606	NA
ATXN2L	4289.20954067339	-0.662948624619664	0.119001602256819	-5.57092183674088	2.53394998636245e-08	7.93723384483429e-08	down
ATXN3	628.027572839013	0.410792857207594	0.0768696341965613	5.34401993064214	9.09075658685538e-08	2.67052631946236e-07	up
ATXN7	699.962545494889	0.26018842842178	0.101562231410946	2.56186207025122	0.0104112656938483	0.0160443980416016	NA
ATXN7L1	337.400619544453	0.105494802726626	0.138617786950756	0.761048095249874	0.446628340943415	0.501122528456063	NA
ATXN7L2	303.639160502891	-0.295616203293804	0.140114589947626	-2.10981742446881	0.0348740850181313	0.0492724639125325	NA
ATXN7L3	2764.30597944667	-0.541299178151072	0.0992437054101695	-5.45424191805323	4.9182207828779e-08	1.48563470821193e-07	down
ATXN7L3-AS1	101.271633899765	-1.25070799695667	0.197256759218727	-6.34050768100589	2.290092549487e-10	8.9344809600967e-10	down
ATXN7L3B	3586.15372346822	0.319234940404391	0.121767440168362	2.62167735449641	0.00874982227924843	0.0136485407336615	NA
AUH	310.749464395332	0.219802506563787	0.113402411066424	1.93825249830923	0.0525924246416744	0.071969639302255	NA
AUNIP	191.594641117437	-3.28075372950513	0.192658430932845	-17.028861460253	5.01708699941463e-65	7.98162796195764e-63	down	AUNIP
AUP1	5977.44742461053	-1.06806367267142	0.104587047687375	-10.2121983198532	1.74857580503475e-24	2.32461544814183e-23	down
AURKA	695.734901249537	-3.29502197575823	0.189631364609838	-17.375933472491	1.25546576080779e-67	2.36523141621656e-65	down	AURKA
AURKAIP1	4063.97311455602	-1.31479455402625	0.16807371065438	-7.82272580826126	5.16916157689228e-15	3.16561400590007e-14	down
AURKB	1015.16039495556	-3.87292317866342	0.210236125094868	-18.4217777839836	8.78695737467209e-76	2.8065589725021e-73	down	AURKB
AURKC	28.1925742677995	-0.628519977347611	0.210537620228993	-2.98530959295538	0.00283291444199599	0.00475852522061222	down
AUTS2	1452.5217070876	-0.478862349170443	0.186044761437625	-2.57390934025837	0.0100556618417569	0.0155348474590285	NA
AVEN	398.845332079581	0.149715868126459	0.127247643790006	1.17657084773634	0.239366839156013	0.286967629827999	NA
AVIL	150.027512704825	-0.147151376237114	0.193003119246361	-0.762430041606125	0.445803382018333	0.500432208838768	NA
AVL9	1483.45684518045	-0.557090307124813	0.0986530818174662	-5.64696304323847	1.63306918382813e-08	5.22742780551111e-08	down
AVPI1	400.625724901738	0.631709754037252	0.181865577674269	3.47349818539425	0.000513720837097437	0.000958740217096076	up
AVPR1A	211.916463292344	3.43389611400145	0.331831368464788	10.3483167667008	4.25907746264843e-25	5.95522178810549e-24	up
AXIN1	2087.88505875808	-0.707204051054098	0.106447740631059	-6.6436736642934	3.05959594227587e-11	1.30340061593293e-10	down
AXIN2	1125.6317005833	0.429829614593765	0.297951424758094	1.44261640951287	0.149128558228342	0.187201709338366	NA
AXL	924.817783919927	2.0120179346572	0.200038480760996	10.0581544460995	8.45687894863888e-24	1.07631638032544e-22	up
AZI2	309.522017338819	0.169408073292213	0.108744326684148	1.557856657518	0.119267231620976	0.15255210133546	NA
AZIN1	4746.60882325681	-0.327788587842126	0.121983606895742	-2.68715277555519	0.00720639835438034	0.0113999791888209	NA
AZIN2	158.329337685638	0.969404623736512	0.179240002284839	5.40841671155518	6.35843443634536e-08	1.89950032582416e-07	up
B2M	53985.2788891925	0.0305024024783666	0.193986803482662	0.15723957470691	0.875056040101206	0.896982558860901	NA
B3GALNT1	723.673601670683	-0.148763613021499	0.178828475067586	-0.831878776382093	0.405477372637319	0.460179535623109	NA
B3GALNT2	851.806605163295	-0.443306435985733	0.105384287188235	-4.20657052216815	2.59275200255652e-05	5.70859959597175e-05	down
B3GALT4	329.415394584259	-0.0867988600439271	0.189111584797453	-0.458982246576235	0.646246915049512	0.692120826514991	NA
B3GALT5	453.488891364902	-1.38488718646343	0.405332045501495	-3.41667332211543	0.000633912973824718	0.00116737825842088	down
B3GALT6	1292.47808696255	-0.460060397134239	0.129765725208768	-3.5453151931613	0.000392143862992453	0.000742687279143643	down
B3GALT9	54.8362786178352	-0.353151682021645	0.175886990051741	-2.00783288131634	0.0446610534444712	0.0619688887700299	NA
B3GAT3	2298.66339826268	-1.15179713108224	0.141050722564233	-8.16583644623106	3.19215529725602e-16	2.16407573608484e-15	down
B3GLCT	434.236852662673	1.13744688475281	0.119547648129092	9.51459022869738	1.82430447803533e-21	1.96541696888712e-20	up
B3GNT2	910.717689623382	0.209329465542377	0.139344658058623	1.50224248606868	0.133034496087188	0.168744499909316	NA
B3GNT3	834.399019051165	-3.64453662401391	0.38157263861724	-9.55135734370562	1.28008000182475e-21	1.39483907656977e-20	down
B3GNT4	65.8636763989602	-3.21985818708985	0.249089103964347	-12.9265316541133	3.18882449884953e-38	1.14143972936319e-36	down
B3GNT5	308.586846098977	-0.192033575845825	0.197768046890748	-0.971004056848014	0.331546258385901	0.384285544205402	NA
B3GNT7	842.518438361185	-1.12520935548509	0.280636984191792	-4.00948349243984	6.08517066902242e-05	0.000127678009435907	down
B3GNT8	115.441990279077	-0.452894458169607	0.293676485362485	-1.54215431177814	0.123036099526182	0.157106115492364	NA
B3GNT9	406.450388569591	0.626185740784343	0.190898881835225	3.28019595905668	0.00103735007607195	0.0018614836933448	up
B3GNTL1	233.081864703199	-0.400662966220662	0.130934973804525	-3.0600148652324	0.00221326005927377	0.00378110697156448	down
B4GALNT1	68.7596611148903	-0.503393289474751	0.334140210891185	-1.50653310516609	0.131930375321848	0.167492384630096	NA
B4GALNT3	3811.49045274345	-1.85060795410251	0.255586996680817	-7.24061856876699	4.46642915636957e-13	2.29131263061952e-12	down
B4GALNT4	1476.49889249498	-0.653544312201485	0.286658836963342	-2.27986801008706	0.0226155178672451	0.0330453170407368	NA
B4GALT1	17124.5230531176	-1.86597029842049	0.234503757149485	-7.95710192920715	1.76115622898829e-15	1.12321758960599e-14	down
B4GALT2	2466.89154033345	-0.588948006247292	0.119386282479732	-4.93312961937045	8.09224143654586e-07	2.13182544412996e-06	down
B4GALT3	1822.01790989141	-1.10020989372153	0.110855908660146	-9.92468427726726	3.25130042515957e-23	3.94844100826418e-22	down
B4GALT4	1120.51719296755	-0.419322852187431	0.116719218729851	-3.5925776127577	0.000327423088442089	0.000626408842906712	down
B4GALT5	3774.12905076948	-0.51382689957173	0.151802867276925	-3.38483000215263	0.000712223492291773	0.00130487728248671	down
B4GALT6	119.818817618524	0.848495956669765	0.22997562804355	3.68950381346099	0.000224691860390812	0.000439499734573176	up
B4GALT7	1668.61256117297	-0.982110075100563	0.135465802029717	-7.24987458373527	4.17157722602623e-13	2.14619628897749e-12	down
B4GAT1	810.17957337538	1.16265098640566	0.13196182077979	8.81051033954604	1.24577397517331e-18	1.0529511084139e-17	up
B4GAT1-DT	44.8297202877898	-0.675562741120042	0.15833659725119	-4.26662409605978	1.98453125844056e-05	4.43491783336226e-05	down
B9D1	779.449834338912	-0.0870970804453901	0.173388826203046	-0.502322337330986	0.6154407990389	0.664345699686292	NA
B9D2	426.859157867699	-0.656277126402718	0.181525163627731	-3.61535069456596	0.000299941304835247	0.000576760623506725	down
BAALC	74.5872822110877	0.563617263916828	0.337801805272148	1.66848505579404	0.0952194761043536	0.124427531154708	NA
BABAM1	1329.19666917012	-1.23230857944149	0.149337119899125	-8.25185714224233	1.55951781270041e-16	1.08131603110142e-15	down
BABAM2	1101.88966929016	0.317132610927977	0.102458386503724	3.09523331129609	0.00196658136573441	0.00338390962559611	up
BACE1	618.299643318803	0.762929762495235	0.149186489415691	5.11393334264619	3.1551873635579e-07	8.71618226344241e-07	up
BACE2	3936.64894235427	-0.730267272191137	0.19657517985592	-3.7149515657388	0.000203242619917523	0.000400058816604219	down
BACH1	775.348037247581	0.764854876854934	0.137503771180675	5.56242836314605	2.66046256622825e-08	8.30807045218235e-08	up
BACH2	128.10027574578	1.94679899613471	0.279520093143275	6.96479088226701	3.28891918041796e-12	1.54649408293019e-11	up
BAD	791.12566911303	-0.717837127102554	0.160197808534591	-4.48094224052729	7.4314222799204e-06	1.74545774612697e-05	down
BAG1	2335.27369415157	-0.331362455513981	0.130218253323148	-2.54466979135156	0.0109381119760346	0.0167840410752185	NA
BAG2	660.174818500485	1.85844144686236	0.205324612124128	9.05123563919773	1.41359534021495e-19	1.30243616996124e-18	up
BAG3	1810.2596624697	0.180422134892011	0.165864709862552	1.08776686156761	0.276698042344107	0.327094003490995	NA
BAG4	752.322884614281	0.0227707670935977	0.125097298177827	0.182024451569121	0.855563536869959	0.880152228833458	NA
BAG5	1907.99186859524	-0.0347775746250562	0.0858789344033969	-0.404960481480783	0.685506559640139	0.728446112581825	NA
BAG6	8442.51607577577	-0.461819491045562	0.0778081744699764	-5.93535954533624	2.93202238557196e-09	1.01623569393898e-08	down
BAHCC1	601.321037310636	0.80312892379415	0.280122857335014	2.86705958747824	0.00414304998106941	0.00679731747782192	up
BAHD1	1043.08734963748	0.457626061641553	0.109550415032083	4.177310159049	2.94976675701361e-05	6.44608675624556e-05	up
BAIAP2	1205.60684792402	0.197352987978757	0.204920264431503	0.963072093071225	0.335511345406756	0.388190015639106	NA
BAIAP2-DT	766.64882901679	0.680435206153715	0.130984305722251	5.1947842331322	2.04957411128605e-07	5.77105253203414e-07	up
BAIAP2L1	1459.74902270265	-1.88142923405088	0.144361597651321	-13.0327543104304	7.96785919918518e-39	3.00220547405088e-37	down
BAIAP2L2	463.808324983707	-2.42140584334111	0.377006079862677	-6.42272359168081	1.33857423374246e-10	5.34906667003196e-10	down
BAIAP3	1043.74072418334	0.538780210846844	0.33801789904138	1.59393988417426	0.110949500147339	0.143114859739604	NA
BAK1	768.118349747307	-1.41212508905778	0.146858753579743	-9.61553230322772	6.87528083359586e-22	7.60743979717353e-21	down
BAMBI	1412.30534717215	-0.343834231778475	0.3374607767018	-1.01888650627479	0.308256850523689	0.360619461214002	NA
BANF1	4712.24433550355	-0.392389006458593	0.121777655860026	-3.22217572417072	0.00127221083604508	0.00225439538991255	down
BANK1	135.195572354707	-0.241995849310668	0.24718334812476	-0.979013558747195	0.327573280137146	0.380450537394845	NA
BANP	554.054827745501	-0.261529101223341	0.108447359557252	-2.41157647628362	0.0158837203239216	0.0238189262251685	NA
BAP1	2820.46648182459	-0.24085281314661	0.0881356629640616	-2.73275090975171	0.00628078121408048	0.010024325651901	NA
BARD1	360.526702264912	-0.51079315892942	0.153254840957094	-3.33296590006201	0.000859254729948009	0.00155909380603163	down
BASP1	2886.58608865668	-0.787591233639074	0.243769263786713	-3.23088818255684	0.00123406206794759	0.00219167708867199	down
BATF	170.429740047407	-2.07786960586994	0.292953677346603	-7.09282649970477	1.31400155302334e-12	6.44310761513294e-12	down
BATF2	342.142147850271	-1.4065460297773	0.295865914829414	-4.75399821094045	1.99432802315755e-06	5.00609898940564e-06	down
BATF3	61.5582447913136	-0.290976310473894	0.270303150682498	-1.07648138669193	0.28171202095763	0.332581853238072	NA
BAX	2172.66612759041	-1.11306670302799	0.129516523795231	-8.59401310668109	8.39834398108717e-18	6.59613215146495e-17	down
BAZ1A	1390.80503637911	-0.900270415338885	0.1256162603326	-7.1668302571275	7.67541003170197e-13	3.83850928515224e-12	down
BAZ1A-AS1	61.2509638600324	-0.0680033045592364	0.153434297950317	-0.443207975450549	0.657615310683908	0.702647411940142	NA
BAZ1B	3198.36397526263	0.131452793507346	0.0895765337561319	1.4674914064572	0.142242425281255	0.17923321703573	NA
BAZ2A	2599.4779541226	0.0467942533815913	0.111819192853484	0.418481409027031	0.675595176322336	0.719569421601071	NA
BAZ2B	959.626335834971	0.662026226297046	0.124332239116298	5.32465457875171	1.01145057965744e-07	2.95851877416451e-07	up
BAZ2B-AS1	73.1385633344526	0.370831874465435	0.138065296647256	2.68591661677935	0.00723311371744356	0.0114384495478636	NA
BBC3	416.663967045538	-0.767693566207689	0.176791559458884	-4.34236548711609	1.40956787124322e-05	3.20759580109034e-05	down
BBIP1	285.381638681526	0.602311494321087	0.111684162469901	5.39298931022032	6.92950765848887e-08	2.06228831125013e-07	up
BBLN	3436.82208977863	-1.37724720152343	0.177715794877364	-7.74971747713152	9.20972228889463e-15	5.50353938782944e-14	down
BBOF1	273.485248640577	0.247837379702145	0.225204053851405	1.10050141400063	0.271113713876253	0.321155469122213	NA
BBS1	22.2222841788219	-0.404007743920711	0.160238811862944	-2.52128519441512	0.0116927041133249	0.0178558167123066	NA
BBS10	315.211251860425	1.02338287698682	0.155569919984057	6.57828246676285	4.75913487844035e-11	1.99068925473295e-10	up
BBS12	180.599012756544	0.827422739836443	0.13549614227234	6.10661474164608	1.0176648350909e-09	3.72181995117026e-09	up
BBS2	1038.18045939799	0.620327672860855	0.117596850383458	5.27503645580728	1.32729699578558e-07	3.83924007791068e-07	up
BBS4	512.658764765518	0.237348051981791	0.113761455693041	2.08636616449617	0.0369454674691081	0.0519682879676481	NA
BBS5	289.565797089683	0.0570785570369004	0.150774597433824	0.378568790820036	0.705008101417378	0.746338841097794	NA
BBS7	350.572539890839	0.609859856843636	0.0949500898137878	6.42295186913111	1.33656762941002e-10	5.34403108570026e-10	up
BBS9	395.477955954026	0.673573621109108	0.118829054968155	5.66842529623434	1.44115879742978e-08	4.636968912719e-08	up
BBX	1534.49159459889	0.716634459587461	0.116608155865099	6.14566326232375	7.96300590145616e-10	2.94458467192793e-09	up
BCAM	20103.6083302017	-0.10313154320972	0.309845203754854	-0.332848602979559	0.739248568118823	0.776335704732677	NA
BCAP31	10176.2676783355	-0.800412328397375	0.131374779406602	-6.09258742060466	1.11100136384428e-09	4.04766349300825e-09	down
BCAR1	2899.70471890238	-0.0967315380750435	0.129341904175397	-0.74787470226098	0.454535737892206	0.50879858456263	NA
BCAR3	751.857616056894	-0.478381476897322	0.19784799505541	-2.4179243098387	0.0156093233441152	0.0234319869617364	NA
BCAS1	130.524489506716	-0.167923970273947	0.37325076995725	-0.449895844268934	0.652785544234436	0.69781868167453	NA
BCAS2	1041.35825343684	-0.0752680180842043	0.0959514146474364	-0.784438857527728	0.432782645404283	0.487415692707296	NA
BCAS3	762.565415760974	0.365853621288335	0.126115700218865	2.90093636758485	0.00372049420724333	0.00615198476259498	up
BCAS4	314.186782751964	0.103360767429224	0.236834408996819	0.436426310969924	0.662527452748936	0.707123970813214	NA
BCAT1	5813.98754237543	-1.59713897228515	0.339491020465092	-4.70451021089488	2.54476131171791e-06	6.31916769482408e-06	down
BCAT2	1653.01814684463	-0.631673047566387	0.144798852136961	-4.36241750707323	1.28633094605561e-05	2.93743006150307e-05	down
BCCIP	1576.5558871167	-0.588916245042604	0.0931847581936064	-6.31987737542909	2.6177093924927e-10	1.01462812890391e-09	down
BCDIN3D	169.665195988417	-0.138261367985832	0.107403091686316	-1.28731273760388	0.197985305629997	0.241687578311049	NA
BCDIN3D-AS1	23.7708125211212	0.477509015451348	0.150746518288666	3.16762881738311	0.00153687605632319	0.00269338939711572	up
BCKDHA	35.5353368904473	-0.873944883188999	0.274750495139256	-3.18086736384604	0.00146834839414008	0.00257960887206106	down
BCKDHB	511.384146018372	0.201607177463734	0.132812188975943	1.51798700870936	0.12901767372333	0.164129280530488	NA
BCKDK	2354.61141615694	-0.564651725850983	0.120171760935458	-4.69870559818331	2.61815539235255e-06	6.49008810728943e-06	down
BCL10	702.823845998852	-0.155216418287217	0.109822929283738	-1.41333343865014	0.157557706461455	0.196593572210467	NA
BCL11A	582.922371002509	-1.0442161103526	0.284676079824013	-3.66808518298458	0.000244373774186063	0.000475723140556907	down
BCL11B	89.8643330162168	-0.586591536313095	0.300407584071968	-1.95265222123209	0.0508608187666302	0.0698222810836565	NA
BCL2	805.398519506656	1.86627583769128	0.229071183474055	8.14714364935673	3.72620947061596e-16	2.5099887433795e-15	up
BCL2A1	92.8468276765695	-1.43738807626437	0.279597752348301	-5.14091427485362	2.73404783082611e-07	7.60266009744965e-07	down
BCL2L1	3920.97631037982	-0.834810530186349	0.136442842645984	-6.11839004521738	9.45254704002608e-10	3.46496591190715e-09	down
BCL2L11	1092.84522420653	-0.859224519436613	0.125008519126327	-6.87332771751598	6.27212479265917e-12	2.8609201268332e-11	down
BCL2L12	849.260920174719	-1.54346311274445	0.145352759253123	-10.6187396832048	2.43830823564944e-26	3.73387137091215e-25	down
BCL2L13	1389.74366220507	0.037477779646657	0.0846348506130696	0.442817342680695	0.657897858118151	0.702758992281087	NA
BCL2L14	71.4063327685417	-2.22156246411163	0.265892989671366	-8.35509979731849	6.53774167342291e-17	4.71336280362886e-16	down
BCL2L15	312.025716064952	-1.61410036784704	0.350237385624429	-4.60858958551585	4.05409689616472e-06	9.82507775207963e-06	down
BCL2L2	819.026719810871	1.40210942406458	0.116840505254146	12.0001999393513	3.54439158094348e-33	8.38819812495021e-32	up
BCL3	2976.7871422394	-0.931723289454867	0.188680799122493	-4.9380927671924	7.88903151729361e-07	2.08037908143669e-06	down
BCL6	1334.23338671934	0.719320259827667	0.155015520550727	4.64031122349634	3.47884846926261e-06	8.49133180751824e-06	up
BCL6B	220.71402774392	2.26576670711745	0.178465230254632	12.6958439124791	6.23541668393832e-37	1.99282803751404e-35	up
BCL7A	1095.67770257116	-0.528480645369009	0.129813678031599	-4.07107057886742	4.67975666605098e-05	9.97733712227853e-05	down
BCL7B	1462.56611562092	-0.136876504144068	0.0865431191926116	-1.58159892341566	0.113741159955259	0.146280960050247	NA
BCL7C	1392.04907945255	-0.509808397830819	0.164599794577187	-3.09726023134099	0.00195318329417068	0.00336287619118997	down
BCL9	2500.8067296374	-0.220333093334638	0.139740738704536	-1.57672769857403	0.114858194175907	0.147465891697511	NA
BCL9L	1300.28043771741	0.537907327673956	0.185846436415399	2.89436449817978	0.00379926848738769	0.00627282359345214	up
BCLAF1	3262.33286341781	0.348485739918331	0.095793344653117	3.63789093261388	0.000274879775611228	0.000531567885899725	up
BCLAF3	338.539644179365	0.428209733391999	0.130944902317825	3.27015199379554	0.00107489711453024	0.00192379711073049	up
BCO2	49.2792097884969	1.05523134796621	0.269026278834285	3.9224099316194	8.76676697033026e-05	0.000180400358553016	up
BCOR	1389.13461406625	0.0493547061862006	0.124609693749204	0.396074371914713	0.692050163843512	0.734636287508259	NA
BCORL1	803.033540302609	0.084809504435932	0.161273908972695	0.525872442580227	0.598976837009896	0.64882360056799	NA
BCR	3957.25597420042	-0.797178223373976	0.125019243438779	-6.37644414929089	1.81246803464531e-10	7.1411440066185e-10	down
BCS1L	905.538635427709	-0.432779869338888	0.100754248018157	-4.29540071859696	1.74378064678579e-05	3.92569989004385e-05	down
BDH1	1218.66468220685	-1.28095760266944	0.16791993378098	-7.62838320517807	2.37716066945092e-14	1.3724268735967e-13	down
BDH2	733.461556969989	0.344606315610584	0.127895528073656	2.69443600414333	0.00705078650744645	0.0111748019939803	NA
BDKRB2	295.584667685473	0.893811357017622	0.234426867086649	3.81275136303917	0.000137428346492874	0.0002758585539163	up
BDNF-AS	76.3970899517136	0.665734016992956	0.145826017571437	4.56526227678699	4.98870232338766e-06	1.19545171324292e-05	up
BDP1	684.931294821203	0.712158561181992	0.120351105691946	5.91734124159071	3.27187418424366e-09	1.12802057717314e-08	up
BECN1	1030.0315560662	0.0512266720035015	0.140443045161126	0.364750507543686	0.715297652612722	0.755598972836456	NA
BEND3	375.686323687764	-1.25141486980701	0.132734558240192	-9.42795068894185	4.18179073899662e-21	4.37681869890012e-20	down
BEND5	197.049785281507	0.692993212966963	0.202882799817801	3.41573171106327	0.000636108850839524	0.00117127141542185	up
BEND7	444.679698029125	0.899425947453533	0.271955277186984	3.3072568282436	0.000942144704512181	0.00170151713915305	up
BEST1	63.3948744490655	1.3640096187364	0.192946484868462	7.06936754855259	1.55641407455615e-12	7.56954372265455e-12	up
BEST4	109.176371004649	-0.700323734514579	0.311045492024918	-2.25151546146978	0.0243529087332853	0.035428261252101	NA
BET1	687.547216722206	-0.0192307382278308	0.128559219822274	-0.149586612725375	0.881090770833263	0.902135129919241	NA
BET1L	1721.90736755129	0.0278846348754389	0.0916525920653655	0.304242730588044	0.760942972528786	0.795907771251892	NA
BEX1	362.039199569821	0.0222051584144074	0.433917719010563	0.0511736613684283	0.959187139520959	0.967021649321299	NA
BEX2	518.581585548206	0.622477004415056	0.310166704706419	2.00691110609131	0.0447591290824665	0.0620989544770111	NA
BEX3	4306.83204056189	0.0995738298726834	0.161844730569353	0.615242952442089	0.53839428570373	0.591726025784118	NA
BEX4	1283.28686527841	0.933552658009619	0.242581681414942	3.84840542189479	0.000118889180143253	0.000240465500959329	up
BEX5	1382.11166604537	-3.0329421699842	0.43371513988225	-6.99293589522288	2.69192532790291e-12	1.27795049220537e-11	down
BFAR	1843.1153746112	-0.177937228519852	0.0745508426759997	-2.3867903048819	0.0169961825817449	0.0253517389525391	NA
BFSP1	105.09906254554	0.331516280664675	0.171948678909274	1.92799550870405	0.0538556848224918	0.0735884472832251	NA
BGN	10866.4254264597	-0.026138042258663	0.271083673950782	-0.0964205696260726	0.923186556036095	0.937194066174476	NA
BHLHA15	140.438101506038	-3.35418606620562	0.282383487021752	-11.8781239709928	1.53779938599946e-32	3.45113034619753e-31	down
BHLHE40	5454.58009087363	-0.14749110794011	0.184795792281817	-0.798130228610307	0.424794921113151	0.479254091915381	NA
BHLHE40-AS1	59.1121259791918	-0.13959733049739	0.152714124884142	-0.914108833110866	0.360659661564019	0.414639877491057	NA
BHLHE41	1071.52524393321	1.08024685253333	0.315500091141772	3.42391930418783	0.000617249468565465	0.00113809969876816	up
BHMT2	164.432512728987	1.53789951697921	0.38610674519616	3.98309414718431	6.80237918856266e-05	0.000142101641700963	up
BICC1	349.071860144902	1.05740236181125	0.296541005869253	3.56578800531034	0.000362764531681477	0.000690057468395826	up
BICD1	1063.74235853799	0.219777069075141	0.176999105146195	1.241684633906	0.214352941577028	0.259763471646203	NA
BICD2	1055.69612922639	0.506373108675878	0.100683146642929	5.02937309331144	4.92086064258963e-07	1.32962601775049e-06	up
BICDL1	652.433126382835	-2.12637197654869	0.205206866712652	-10.3620897809731	3.68814596370746e-25	5.16701310257959e-24	down
BICDL2	1026.25970215803	-2.05358119958051	0.236524349777137	-8.68232468037851	3.87760633563935e-18	3.14202419432282e-17	down
BICRA	787.199603082447	-0.26502964342115	0.0977192188316535	-2.71215474898271	0.00668473772796368	0.0106311312661317	NA
BICRAL	624.127954040757	1.2472691207898	0.106126647200328	11.7526479323841	6.84400504325785e-32	1.4735708903664e-30	up
BID	1069.95135856928	-1.04031250327301	0.12310078264526	-8.45090080597521	2.89063773745144e-17	2.15788066344263e-16	down
BIK	359.237295026239	-1.69762533026005	0.252774047613648	-6.7159795330523	1.8680701502432e-11	8.15209643742216e-11	down
BIN1	1986.55626382982	0.444708902311502	0.171737680283486	2.58946610654939	0.00961248850368002	0.0148951959302695	NA
BIN2	166.320935999567	-0.59313283108987	0.254423446878771	-2.33128211399671	0.0197384887181296	0.0291086292580265	NA
BIN3	350.943667715737	-0.106507629500433	0.114757584426444	-0.928109719568912	0.353350658344304	0.407119556302707	NA
BIRC2	1278.3906014453	0.312313005557155	0.101499818849982	3.07698091578623	0.00209108688172916	0.00358436274064386	up
BIRC3	806.438022182056	-0.262340600252648	0.284514627928893	-0.922063663869731	0.356495368869277	0.410379537825238	NA
BIRC5	1965.75693863449	-3.98826938787559	0.230240620505713	-17.3221796358763	3.20003932880016e-67	5.72727038872009e-65	down	BIRC5
BIRC6	2146.68091675224	0.126963257823665	0.110090396900198	1.15326369418726	0.248802167101601	0.297010957858989	NA
BISPR	168.161737756431	-0.816845143676822	0.234883053999023	-3.47766741691045	0.000505797077599253	0.000945061014885306	down
BIVM	340.096254000897	0.694855944816003	0.157496701356505	4.41187617792165	1.02478717127594e-05	2.36774289467951e-05	up
BLACAT1	281.897018863856	-1.0791142822374	0.324748567077126	-3.32292238253701	0.000890796969072116	0.00161264774347889	down
BLCAP	2608.61452422077	0.182783506488839	0.130934627426899	1.39599058003879	0.162717331840502	0.20251971116936	NA
BLM	248.598563930381	-2.63696411779581	0.167938404267781	-15.7019719777206	1.46612790211564e-55	1.32025278632023e-53	down
BLMH	1343.87783053302	0.00881026411774845	0.113469063938804	0.0776446355678054	0.938110735482169	0.949248728666692	NA
BLNK	361.597680968942	-1.52673651579065	0.198333500251337	-7.69782469353841	1.38402067711377e-14	8.1616178150391e-14	down
BLOC1S1	732.073761265191	-1.43393731136417	0.233193307145963	-6.14913579173446	7.79062598546857e-10	2.88307528715273e-09	down
BLOC1S2	856.851766485545	-0.630430176304706	0.102919721196618	-6.12545553927739	9.04245195023949e-10	3.32570837460902e-09	down
BLOC1S3	580.563309863321	-0.583298274033464	0.10162606587354	-5.73965221441615	9.48711788231285e-09	3.11837818730384e-08	down
BLOC1S4	653.810447798122	-0.433540671050075	0.100736654856743	-4.30370327133268	1.67966594578716e-05	3.78850929612169e-05	down
BLOC1S5	384.511757361944	0.324704339403824	0.0975791082009714	3.32760101409281	0.00087597224870106	0.00158781752840889	up
BLOC1S6	1050.8373035363	0.925982303683222	0.0992188363858023	9.33272690361571	1.03181430310032e-20	1.03965638225126e-19	up
BLTP1	1351.99759287174	1.084567310772	0.128983808300314	8.40855395001819	4.15096471060265e-17	3.04787244750814e-16	up
BLTP2	3352.64185525774	-0.175865298384933	0.108657966643946	-1.61852189781183	0.105550171553644	0.136617913243996	NA
BLTP3A	758.439993483417	-0.574669818893363	0.113598248067687	-5.05879121085519	4.21922527856209e-07	1.14893243701887e-06	down
BLTP3B	436.181445582236	0.321166063474346	0.129390729374893	2.48214122469167	0.0130595505461337	0.0198079072796125	NA
BLVRA	1223.73476255153	-0.0016854186022219	0.142130368306484	-0.0118582581773625	0.990538700621406	0.992271259742342	NA
BLVRB	1709.30543125825	-0.412883089330004	0.199478250033352	-2.06981507638538	0.0384696649917281	0.0539373935910265	NA
BLZF1	504.755974012997	0.135507679839399	0.126424612133971	1.07184572332959	0.283789332277071	0.334758251733655	NA
BMAL1	231.819761192272	0.585351904875502	0.129094541669739	4.53428857103038	5.77979647024017e-06	1.37512671752906e-05	up
BMAL2	357.210749425984	-1.38884553893932	0.226836057740999	-6.12268416569423	9.20119685734354e-10	3.38148707914386e-09	down
BMERB1	362.064421213148	2.71061727785941	0.229264558287289	11.8230977265259	2.96544314063734e-32	6.54225190872811e-31	up
BMF	1798.96451774002	-0.588354752171539	0.191060951481729	-3.07940867879433	0.00207411946803118	0.00355868694347159	down
BMI1	1124.51905611314	0.219333793948129	0.158979151570297	1.3796387248371	0.167697907945714	0.208031419681748	NA
BMP1	1666.43362573088	-0.175322920653562	0.150298840560981	-1.16649549656658	0.243414168324133	0.291405021911784	NA
BMP2	246.154131469072	0.21019366074716	0.350745385841819	0.599277051764137	0.548988148247622	0.601731019414334	NA
BMP2K	183.56049152601	-0.129147588039285	0.123659234040747	-1.04438288851708	0.296308277219306	0.347749337149674	NA
BMP4	662.432793203911	-0.484409539715384	0.399757260950695	-1.21175920248045	0.225604569464649	0.272177808021137	NA
BMP6	168.961166585567	0.872002367943784	0.321334987643467	2.71368634439305	0.0066539133599756	0.0105843215867256	NA
BMP7	1425.78238666111	-1.26468320999481	0.415520270951678	-3.04361374981363	0.00233755050928626	0.00397589073318612	down
BMP8A	236.642543240495	1.04770639766091	0.224517172478744	4.66648669272772	3.0639347872888e-06	7.53123060676412e-06	up
BMP8B	169.141820276366	-0.771393750974175	0.232483851844504	-3.31805303832509	0.000906472701052432	0.00163895392520125	down
BMPR1A	1204.03929510621	0.607066915477774	0.118657946741964	5.11610837829441	3.11903887594523e-07	8.61990959135564e-07	up
BMPR1B	1265.95997747882	-0.843569971623886	0.298610071736259	-2.82498834255313	0.00472823362380778	0.00768519117103868	down
BMPR1B-DT	446.276148470701	-2.71643589396049	0.432264993459091	-6.28419126014091	3.29564774783229e-10	1.26473021853291e-09	down
BMPR2	2285.99848398815	1.00343984824787	0.122715356066757	8.17697051461105	2.91069200080999e-16	1.97888357395999e-15	up
BMS1	1762.70941875471	-0.324564311410548	0.0866047901332903	-3.74764849508927	0.000178500162750292	0.000353690192396718	down
BMT2	354.971214754032	0.64744079572211	0.110112800732269	5.87979591306837	4.10772633384665e-09	1.40034346780991e-08	up
BNC2	441.266186026874	4.29848580143945	0.317152850608343	13.5533569797476	7.56879520066968e-42	3.28393968736935e-40	up
BNIP1	339.217752507889	-0.724143007592442	0.110807879415713	-6.53512197337256	6.355772183691e-11	2.63011404988693e-10	down
BNIP2	1286.0197150789	1.10984422107779	0.101746823401046	10.9079004531003	1.05668615330254e-27	1.77786514018634e-26	up
BNIP3	2192.15525212583	-1.28808946255565	0.193796714514424	-6.64660113450882	2.99938385031732e-11	1.27889154165704e-10	down
BNIP3L	2828.81264596598	0.601336470680981	0.143156070301243	4.20056564430407	2.66248955595589e-05	5.85404260782808e-05	up
BNIPL	166.395635096388	-2.12522994767466	0.367116737266105	-5.78897590859277	7.0816852878901e-09	2.35968280083804e-08	down
BOC	1150.86135905934	1.77873910166392	0.285262506737388	6.23544650857824	4.50491272453214e-10	1.70143340516621e-09	up
BOD1	1329.93845237485	0.201849559419325	0.0972923038343769	2.07467139192159	0.0380170005143914	0.0533602012905653	NA
BOD1L1	1187.40586358369	0.861358591891331	0.126202041134471	6.82523502907163	8.77814822264731e-12	3.93998514896126e-11	up
BOK	1917.659258874	0.0986238239006344	0.169371008399766	0.582294601847402	0.560368260938058	0.612703532654534	NA
BOLA1	601.355494744467	-0.383891076958798	0.15738834006577	-2.43913289128265	0.0147225530155459	0.0221728741008296	NA
BOLA2	36.2214566517118	-2.56762538117526	0.249861500348759	-10.2761945221306	9.02197908610446e-25	1.22210687374497e-23	down
BOLA3	200.46054282191	-1.41881741574985	0.130031545336694	-10.9113324161155	1.01753886689034e-27	1.71603315619975e-26	down
BOLA3-DT	120.537427658552	0.608353204651656	0.239679481809441	2.53819475934671	0.0111425956233027	0.0170685443601635	NA
BOP1	3483.93516450021	-1.80861173287046	0.166955610950779	-10.8328897877153	2.40445112015657e-27	3.93450641581735e-26	down
BORA	135.721707468724	-1.52944625853896	0.149306394203807	-10.2436755417938	1.26343376410048e-24	1.70002546134749e-23	down
BORCS5	327.956920018855	-0.346677380430589	0.122040896247972	-2.84066563823148	0.00450194868046237	0.00733905285288174	down
BORCS6	287.797582553245	-0.298934766935129	0.155213412259025	-1.9259596357321	0.0541094140890185	0.0738972330147431	NA
BORCS7	617.452151080992	0.861250214810167	0.149647795378205	5.75518144208892	8.65487848419857e-09	2.85912162547403e-08	up
BORCS8	418.66285544806	-0.956562787137948	0.129687672611938	-7.37589601133679	1.63243398143877e-13	8.71483584871004e-13	down
BPGM	683.527692221142	-0.83830749082425	0.114529189177796	-7.31959683677544	2.48717046414208e-13	1.30875805606712e-12	down
BPHL	359.536695129543	-0.530950043245754	0.102182790633915	-5.19608086598419	2.03533749551645e-07	5.73434912648653e-07	down
BPNT1	1275.41128045656	-0.953377686877856	0.122805726141041	-7.76329994403447	8.27476032452058e-15	4.97597725016739e-14	down
BPNT2	3287.08057061293	-0.138996362039058	0.106889334959699	-1.3003763386821	0.193472015461344	0.236824170075705	NA
BPTF	1979.60409011574	0.32107246250483	0.120728094206058	2.65946766257095	0.00782642426962856	0.0122992802867459	NA
BRAF	764.741719897295	0.452184453837292	0.0947095396572987	4.77443407996171	1.80213299387136e-06	4.54437129380946e-06	up
BRAP	884.407380292004	-0.189761783663205	0.0656635038309416	-2.88991254794702	0.00385349010319288	0.00635501857838236	down
BRAT1	2790.00201243972	-0.590246471271824	0.118606244180936	-4.97652105374309	6.47372379283172e-07	1.72383814888906e-06	down
BRCA1	474.683696590328	-1.39779428646028	0.159056321837762	-8.78804608524798	1.52183545742648e-18	1.27723564357751e-17	down
BRCA2	242.639189086921	-1.94011085640864	0.166368590504638	-11.6615212674688	2.00428993196843e-31	4.22020930087118e-30	down
BRCC3	784.75834483638	-0.64094306482929	0.102787748895077	-6.23559783845007	4.50055958210217e-10	1.70023778618836e-09	down
BRD1	1462.11421992632	0.322233948620753	0.0974770120481942	3.30574298339629	0.000947249328189096	0.00171008900277537	up
BRD2	6695.81552967936	0.0605340441846403	0.080536706011048	0.751632978089969	0.452271805550833	0.50658121817076	NA
BRD3	1200.0905558126	0.274294847841571	0.12083779508936	2.26994250961571	0.0232110714383119	0.0338634726771704	NA
BRD3OS	852.256757145821	0.486900150656186	0.114862557843589	4.2389805677078	2.24537091381128e-05	4.9836026575647e-05	up
BRD4	4650.62802582748	-0.428962613352867	0.101485323392914	-4.22684383329087	2.36992024205923e-05	5.24135279978437e-05	down
BRD7	1806.18115415583	-0.0499344537312111	0.101848616098935	-0.490281121568754	0.623934983960657	0.671893885405287	NA
BRD8	1770.20702856981	0.0221285384296449	0.0926228695338685	0.238910093597925	0.811175298615052	0.84098478059149	NA
BRD9	1495.3291778555	-0.412748348014195	0.102590341405198	-4.0232671259371	5.73963340662558e-05	0.000120906386811925	down
BRF1	1792.84213029249	-0.535822272358291	0.107468212345186	-4.98586754785909	6.16843934704836e-07	1.64622021567639e-06	down
BRF2	195.368702700084	0.173104631869706	0.165976671647677	1.04294555464493	0.296973509550679	0.348330196587746	NA
BRI3	2532.19272186748	-0.462631583458313	0.13076204244444	-3.53796541266847	0.000403222873111338	0.000762560440788289	down
BRI3BP	1032.78640789119	-1.54371108012108	0.142155347530034	-10.8593247242769	1.80075856081343e-27	2.97384787470897e-26	down
BRICD5	123.591164294884	-1.37480104614431	0.183541994635318	-7.49038959109014	6.86694713484123e-14	3.8049902893443e-13	down
BRIP1	224.565821285502	-2.23021013004198	0.186537681622747	-11.9558156327489	6.05362722588948e-33	1.4025215957975e-31	down
BRIX1	868.739748523998	-0.466056559783439	0.140138516303716	-3.32568498708361	0.000882015501534671	0.00159816476220873	down
BRK1	5029.41335408396	-0.0286278295397955	0.09256141730968	-0.309284693038097	0.757104973741259	0.792182769221524	NA
BRME1	160.754493461463	-1.45831960013667	0.265786444066395	-5.48680955215448	4.09257946374132e-08	1.24861608271571e-07	down
BRMS1	2200.43510448639	-1.16490137267826	0.143586971559864	-8.11286260879585	4.94409623898631e-16	3.29713879598537e-15	down
BRMS1L	194.841158671118	0.788383927951097	0.1341457184982	5.87707111920738	4.17588834176928e-09	1.42121153500006e-08	up
BROX	1529.41699452917	-0.233197214043064	0.123079707919138	-1.89468449337134	0.0581342133110447	0.0790470718126817	NA
BRPF1	851.177944099324	0.0588252544023226	0.0859768487020984	0.68419877316214	0.493849656861116	0.548262339066253	NA
BRPF3	1204.56205058055	0.276018374232071	0.128234146185158	2.15245613156364	0.0313614468301061	0.0446977101048635	NA
BRSK1	289.416625967539	-0.724532873166265	0.254675295844523	-2.84492797294554	0.00444214665607384	0.00725064475851177	down
BRWD1	1668.7144295917	0.308679450423275	0.100162553093957	3.08178496741911	0.00205763419564239	0.00353209524196232	up
BRWD1-AS2	34.1712339425373	-1.13966148376379	0.185831992159317	-6.13275179650842	8.63718487014052e-10	3.18074107434856e-09	down
BRWD3	624.872709667826	-0.384017475448376	0.125246370286857	-3.06609664271183	0.00216873204298047	0.00370857582603539	down
BSCL2	80.8706314493881	-0.0642336037708906	0.16392605006938	-0.391845004157086	0.695172740197082	0.737295058825319	NA
BSDC1	2350.04549589719	0.184136194206955	0.074363345776944	2.47616876679109	0.0132800787024501	0.0201232052980929	NA
BSG	33811.1917685903	-0.962390173353118	0.133048648837433	-7.23337051343545	4.71151671196885e-13	2.40926772435607e-12	down
BSG-AS1	97.8436443491007	-2.90403575255476	0.291386515405692	-9.96626679347713	2.14126473984417e-23	2.64526562080145e-22	down
BSN	110.576888671201	-0.337184763744357	0.265529949608079	-1.26985586462861	0.204135976974868	0.248623589513964	NA
BSPRY	949.582297712637	-2.39184338752295	0.19722756900598	-12.1273278354429	7.56787778671006e-34	1.87793542721169e-32	down
BST1	90.1144042902301	1.69277437633888	0.259967369614555	6.51148787960851	7.44100335147659e-11	3.05273025749117e-10	up
BST2	11697.7790807574	-1.31571410317288	0.32912285265824	-3.99763824525159	6.39776268004985e-05	0.000133903180898924	down
BTAF1	884.657323891593	0.389816088242406	0.134462653039152	2.89906587020042	0.0037427625516863	0.00618594877237037	up
BTBD1	1347.83498118374	0.318922327825428	0.0986083908111748	3.23423113592972	0.00121970701487481	0.00216941180608416	up
BTBD10	768.189370210055	0.17246013753045	0.0932481391168986	1.84947538003144	0.0643891996369977	0.0868183972504504	NA
BTBD19	117.153464104722	1.49551480921001	0.218468117916878	6.84546021392018	7.62304040835965e-12	3.44637488370361e-11	up
BTBD2	4849.40666725515	-0.327046911607143	0.124766172930611	-2.62127870018928	0.00876006154389826	0.0136600480489583	NA
BTBD3	1835.73585333216	-0.15837883239502	0.151786822463786	-1.04342939541281	0.296749465104011	0.348152969629567	NA
BTBD6	1969.8625496175	-0.758363488875181	0.112980720935827	-6.71232651547628	1.91545475217249e-11	8.34362066979182e-11	down
BTBD7	1243.77393194538	0.296879117072794	0.0971028550287986	3.05736754068401	0.00223290303793415	0.00381057278869382	up
BTBD8	154.171621142575	0.950345034449562	0.151688789808274	6.26509734602502	3.72592573048604e-10	1.41844734403348e-09	up
BTBD9	757.940086822032	0.352706272871428	0.0980667312790649	3.59659456648702	0.000322410405947146	0.00061764412528114	up
BTC	181.551776404631	0.514868348291416	0.239367182349529	2.1509562975078	0.0314796492907368	0.0448572470685479	NA
BTD	675.005235855589	0.865561485225346	0.114057954465744	7.58878667673551	3.22914873745564e-14	1.84570665161237e-13	up
BTF3	11129.405810213	0.511779529037099	0.112066255430921	4.5667585400189	4.9532401583958e-06	1.18735129060624e-05	up
BTF3L4	1644.46189178364	-0.153321856307389	0.105569736055266	-1.45232774122997	0.146410497473253	0.184015581357271	NA
BTG1	3242.24197506118	1.18171615897892	0.116617288395649	10.1332844832551	3.93214840928047e-24	5.09506795693012e-23	up
BTG2	5384.77779723981	1.72048383704985	0.216432925498927	7.94927034823257	1.8761322567648e-15	1.19229745460978e-14	up
BTG3	1165.92881155512	0.253526779669148	0.13681233658461	1.85309882133587	0.0638681957509981	0.0861808337350665	NA
BTG3-AS1	38.5769637468297	0.587958109286889	0.179773904377903	3.27054202511474	0.00107341591690142	0.00192138631056313	up
BTK	94.6044766917378	-0.0959649659762986	0.243144086018993	-0.394683529209106	0.693076459786429	0.735453105404439	NA
BTN2A1	852.49707655771	0.357824172619824	0.0916217449990662	3.90545031229727	9.40500825005231e-05	0.000192482716015222	up
BTN2A2	529.113440506486	-0.110097875937657	0.128895901374615	-0.854161185604151	0.393015686094084	0.447526530419524	NA
BTN3A1	1060.77944797893	0.235916162653106	0.14914113357567	1.58183163153584	0.113688011873854	0.146238878268784	NA
BTN3A2	1592.81814948551	0.0329845821778343	0.183558051238332	0.179695643723125	0.857391513581175	0.881715987319921	NA
BTN3A3	797.577818711202	0.519068781880901	0.170244501154404	3.04896063227399	0.00229634571409937	0.00390952175201841	up
BTNL9	317.673505649083	0.428329236725489	0.390125791034182	1.09792596790392	0.272236817669293	0.322352526909439	NA
BTRC	806.996381814013	0.328733717379848	0.0862460963857917	3.8115779282273	0.000138082508817601	0.000277093953924374	up
BUB1	959.314234227684	-3.7034196439509	0.185724828925899	-19.94035835364	1.81758028312817e-88	4.33735241563819e-85	down	BUB1
BUB1B	596.036542517132	-3.43828113881017	0.19721312107468	-17.4343427053627	4.5273505050062e-68	8.87980883981901e-66	down	BUB1B
BUB3	2967.91675729108	-0.608474916608561	0.0938331982227588	-6.48464432773621	8.89413483309339e-11	3.62499921833849e-10	down
BUD13	640.844513580646	0.160235386749962	0.0950881913812571	1.68512392992624	0.0919646636229294	0.120438128030102	NA
BUD23	3910.12786145634	-0.959410089791292	0.1104092680424	-8.68957929711895	3.63784100649975e-18	2.95946633699224e-17	down
BUD31	971.482416995549	-0.490138262210008	0.100763138701915	-4.86426155957657	1.148849081417e-06	2.97346730797698e-06	down
BVES	156.246857212554	1.49861283715168	0.33173267955053	4.51753152321977	6.25647160944606e-06	1.48311524013326e-05	up
BYSL	994.451904003452	-0.907841647918154	0.107737158478234	-8.42644878277133	3.56313667001796e-17	2.63790025032664e-16	down
BZW1	1976.74802090639	-0.0360221709431248	0.122663023518904	-0.293667724060081	0.769011819813043	0.803232509197779	NA
BZW2	1822.79391548252	-1.16349251801744	0.125486820992754	-9.27183037081339	1.82978490471174e-20	1.80557272678586e-19	down
C10orf143	97.2466561702392	0.971133645382456	0.174247790951185	5.57329100174655	2.49971496899459e-08	7.8351398699791e-08	up
C10orf88	259.304859484693	0.044919380933674	0.0997097104346987	0.45050156838127	0.652348823552131	0.697555265238487	NA
C10orf95-AS1	628.770379100705	-0.805075153737138	0.158149815151324	-5.09058548672227	3.56959594279647e-07	9.80047453671331e-07	down
C11orf24	1776.17104004111	-0.446293747919349	0.12253051424054	-3.64230698520721	0.000270205566923477	0.000523306277182517	down
C11orf54	447.376915398349	0.323348589225347	0.119483111509668	2.70622839612929	0.00680522241979387	0.010810737224743	NA
C11orf58	3435.25817126416	0.567206920112313	0.0823438078218054	6.88827654581831	5.6472350733859e-12	2.58991389432221e-11	up
C11orf68	1328.35349009689	0.708894079612827	0.0929354173231801	7.62781402430969	2.38767668576619e-14	1.37794255488917e-13	up
C11orf71	287.918172495991	-0.142895022949035	0.151236511228258	-0.944844745415786	0.344738144123564	0.397900906695783	NA
C11orf96	661.017273892987	3.66204255181831	0.271985047916233	13.4641318700216	2.54289333380954e-41	1.08360555813944e-39	up
C12orf4	413.633844518776	-0.0701627607584584	0.0975918067722612	-0.718941098428368	0.472177212400166	0.526447074220961	NA
C12orf43	535.166854996746	0.0219200077218613	0.0817272630430419	0.26820924751043	0.788538257211957	0.820873256271689	NA
C12orf56	93.9957481011521	-2.99211972875039	0.3143868438662	-9.51731851102462	1.77705215501691e-21	1.91884108261932e-20	down
C12orf57	1759.20932206763	-0.331858197549135	0.203712396613346	-1.62905254204541	0.103301896572756	0.133913676335782	NA
C12orf60	59.2171415752941	-0.532143447528075	0.152015211613045	-3.50059340694567	0.000464223520989957	0.000870563506684244	down
C12orf75	2257.20035226474	-1.62903943110799	0.255615074565537	-6.3730178428515	1.85344311848349e-10	7.29255250630573e-10	down
C12orf76	332.881959670131	-0.151243617279679	0.102818914466832	-1.47097076509662	0.141299023275585	0.178138541451072	NA
C14orf119	1588.2622305398	-0.335745791741475	0.0756070288418983	-4.44066903413905	8.96796300870287e-06	2.08582349510409e-05	down
C14orf132	786.113100304463	2.14838454411927	0.29435980513683	7.29849832289641	2.90997133141136e-13	1.52140252148676e-12	up
C14orf28	115.530373491236	1.82354254307879	0.140582278159108	12.9713543339719	1.77859662190817e-38	6.49641490624522e-37	up
C14orf93	384.175553019136	0.0808014546620695	0.10873990844868	0.743070835857873	0.457438795385938	0.511808132557307	NA
C15orf39	1936.04233690469	-0.0221366879336747	0.152167752159868	-0.145475553259259	0.884335416080164	0.904616309740358	NA
C15orf40	421.304083886592	0.308249156982949	0.0889579310660832	3.46511157902226	0.000530011531343248	0.000986699402648892	up
C15orf48	113.352961411006	-2.58487566848327	0.292010372307785	-8.85199949595885	8.59650897276856e-19	7.40137194660855e-18	down
C15orf61	146.688874448158	-0.268256661859604	0.137381543678852	-1.95263974094432	0.0508622986242867	0.0698222810836565	NA
C15orf62	139.739546466732	-1.50149114314191	0.27066628412982	-5.54738891092082	2.89967276778599e-08	9.01574694661451e-08	down
C16orf54	68.5718742683449	-0.265184112363736	0.287089054337368	-0.923699835842953	0.355642617609636	0.409496662560093	NA
C16orf74	94.4952188735201	-1.45194960559916	0.340603002299971	-4.26287964520179	2.01809226478193e-05	4.50780733964862e-05	down
C16orf86	46.8338907671014	1.21747858178752	0.180326054391458	6.75154006943764	1.46283973202023e-11	6.44063323587505e-11	up
C16orf87	317.537641947187	-0.141996031728264	0.129544613023869	-1.09611683893101	0.273027646440723	0.323128603218571	NA
C17orf100	115.851805387458	-0.0450195610848158	0.125406857840451	-0.358988031915225	0.719604042499045	0.759213814788986	NA
C17orf113	107.626563545647	0.782074092610057	0.174529983257776	4.48103000992646	7.42836642768963e-06	1.74502625942018e-05	up
C17orf58	415.608416086263	0.832245536567592	0.138000621547667	6.03073759548338	1.63213017713469e-09	5.82183355162294e-09	up
C17orf67	81.6715562024984	0.278069296498851	0.170311932795699	1.63270589402807	0.102530867226797	0.132998455966052	NA
C17orf75	548.705353544726	0.144699103152193	0.105116042645359	1.37656536063082	0.168646666603754	0.209135888830119	NA
C17orf80	581.122991706524	0.114222851205351	0.0919216084071487	1.24261153807735	0.214011016062959	0.25948088136078	NA
C18orf21	366.859886739876	-0.282386109595159	0.11757033684922	-2.40184826515646	0.0163124731687475	0.0244107431887674	NA
C18orf32	109.644485795235	1.05400769047799	0.125469899718564	8.40048244911485	4.44648001220847e-17	3.24654262186644e-16	up
C18orf54	189.977467468294	-0.238658427913	0.198752296392006	-1.20078324751673	0.229835291893361	0.276792136372205	NA
C19orf12	950.312986690758	-0.177612098940133	0.161261162243559	-1.10139413897984	0.270725155192491	0.320854463376052	NA
C19orf18	43.4199346535699	-0.687126888214618	0.292009668895385	-2.35309635743872	0.0186178088746811	0.0275666791590159	NA
C19orf25	938.731268980698	-0.420957846131045	0.138451487926817	-3.04047181026726	0.00236207802267131	0.00401331827798835	down
C19orf38	55.0342510661737	-0.0358760371250037	0.241135387194762	-0.14877964425863	0.881727513381354	0.902464403216401	NA
C19orf44	290.522345821254	-0.0138870440236764	0.127814572460331	-0.108649927440679	0.913480158751182	0.929449183698083	NA
C19orf47	709.092070188311	-0.769661855493374	0.130685756949198	-5.88940886490459	3.87579469613825e-09	1.32696385603318e-08	down
C19orf48P	3577.27463906311	-1.21094801382477	0.166065548027857	-7.29198818301336	3.05413957198252e-13	1.5901516506053e-12	down
C19orf53	4955.23640039507	-1.17948655002329	0.150366264874734	-7.84409023530571	4.36103445710747e-15	2.6925955738191e-14	down
C19orf73	49.0287940081043	-1.60245665314337	0.196613064468874	-8.15030607183817	3.63004333227553e-16	2.44818466469718e-15	down
C1D	319.771307677615	0.378138004045093	0.147164106339241	2.56949886389698	0.0101845725762335	0.0157238203737881	NA
C1GALT1	819.277703668708	-0.555529508202419	0.15025448160524	-3.69725749453483	0.000217941249711009	0.000427229300843678	down
C1GALT1C1	774.939192319934	-0.164366502911643	0.0949131854094224	-1.73175625918173	0.0833169691123721	0.109907164524686	NA
C1QA	3137.40797567798	-1.10039094495236	0.304083878766148	-3.61870859256766	0.00029607680190709	0.000569865257387514	down
C1QB	3520.41182072377	-1.46049628111718	0.302627830783533	-4.82604748325961	1.39269317381975e-06	3.56591217145049e-06	down
C1QBP	2783.9894128828	-0.878382475907555	0.115963604360555	-7.5746393081788	3.60126771083471e-14	2.04777407004493e-13	down
C1QC	3118.08108002656	-1.32051303437416	0.276321042929524	-4.77890869393887	1.76249204198928e-06	4.45460918926788e-06	down
C1QTNF1	390.951774189004	2.28553713821892	0.22581455622644	10.1213011969301	4.44466916812038e-24	5.74357158385809e-23	up
C1QTNF12	67.648823462843	-2.09041492670121	0.321155229267317	-6.50904838594808	7.56283618073705e-11	3.09916108860312e-10	down
C1QTNF3	167.905434182509	0.271624180057191	0.235458507533355	1.15359679674651	0.248665512250549	0.296897331921561	NA
C1QTNF6	1242.66882363211	-1.00787740992688	0.216995395845967	-4.64469490699385	3.40579382895522e-06	8.32436941669184e-06	down
C1QTNF7	117.804327881115	3.58467863359226	0.296430287860224	12.0928217540393	1.15258885644532e-33	2.83066333560619e-32	up
C1R	5325.77415664	1.37955150860183	0.20462638210735	6.74180667416629	1.56429138765083e-11	6.85988486627401e-11	up
C1RL	1841.3758600544	-0.121017760265398	0.135723308125804	-0.891650534727793	0.372580274556259	0.426870798679404	NA
C1RL-AS1	80.9830229919797	0.438383625343598	0.166241352268376	2.63703115597786	0.00836351496359711	0.0130958888067348	NA
C1S	4448.16745705201	1.89555180112506	0.243959033836506	7.76995945309161	7.85112543014809e-15	4.73116220155136e-14	up
C1orf115	1266.8684672559	0.530322397208232	0.221708996500078	2.39197509158383	0.0167579796261298	0.0250277200674796	NA
C1orf116	609.060645353651	-2.31453810032616	0.309899973052267	-7.46866183152522	8.10144393032406e-14	4.45626101399846e-13	down
C1orf122	1238.18933939483	-0.946497631420399	0.158766523603272	-5.96156929017052	2.49826938388651e-09	8.72019040431183e-09	down
C1orf131	411.72021240467	-0.537862974778195	0.109143904178731	-4.92801662928795	8.30685486424635e-07	2.18434431489953e-06	down
C1orf159	770.09004594286	-1.3831010128565	0.132921841960722	-10.4053704978389	2.34342707851512e-25	3.33199492653223e-24	down
C1orf162	246.285351151371	0.530527715116624	0.223550739793726	2.37318702504027	0.0176353317040757	0.0262222135921342	NA
C1orf174	797.854195168002	-0.341282830769062	0.0770079293342268	-4.43178817713484	9.34548036050647e-06	2.16939993193469e-05	down
C1orf198	2815.28004066219	0.0578715412709321	0.127495010031638	0.453912206105724	0.649892017835192	0.695400486612681	NA
C1orf21	826.884017629473	1.83752942365389	0.196015790923967	9.37439486376201	6.9573710998009e-21	7.1460286518615e-20	up
C1orf210	550.408525917394	-2.05587650773519	0.19265082481762	-10.6715167696866	1.3834931963653e-26	2.15313647669113e-25	down
C1orf216	546.310492375424	0.602190782814822	0.133467181847937	4.51190153622122	6.42490144633039e-06	1.52102742904363e-05	up
C1orf226	570.558949754315	-1.33908014623427	0.190565481572025	-7.02687672073582	2.11207817348505e-12	1.01478977476372e-11	down
C1orf35	977.314564612091	-0.705719197256174	0.124081788753897	-5.68753242795279	1.28888134236723e-08	4.16479419093073e-08	down
C1orf43	6548.97281884042	-0.679506798534032	0.0932245041063982	-7.28892907554116	3.12428459638187e-13	1.62490035782766e-12	down
C1orf50	53.2464507930211	0.492993555305046	0.108752361158822	4.53317564834367	5.81034591159844e-06	1.38170624086142e-05	up
C1orf52	477.48625643989	0.0749678537702096	0.0831087696576144	0.90204504385105	0.367032940369167	0.421054213621163	NA
C1orf53	128.044472906697	-2.06444465096933	0.196622430114255	-10.4995378694572	8.68040381589503e-26	1.27969457818677e-24	down
C1orf54	264.365903031949	0.706762258521843	0.203306044658986	3.47634650857197	0.000508295090705119	0.000949232960573352	up
C1orf56	374.459052840629	-0.2270695323816	0.139301381305277	-1.63005944559861	0.103088933781704	0.13366180873734	NA
C1orf74	153.323386063646	-1.04517234530642	0.122182919129135	-8.55416086598635	1.18729237820612e-17	9.17412426937677e-17	down
C2	569.053019973381	-1.47804391250215	0.307876970093399	-4.80076152514352	1.58063406013779e-06	4.02338106187608e-06	down
C20orf204	97.6361693565472	-1.21089058033835	0.319695685946763	-3.78763503408675	0.000152088031512009	0.000303582383269056	down
C20orf96	810.114274025678	-0.0387524760355668	0.148933906414406	-0.260199151210999	0.794710158954486	0.826694888287345	NA
C21orf58	739.536803730019	-0.774658502595758	0.239715503969105	-3.23157446960792	0.00123110240061816	0.00218750610226494	down
C21orf91	600.810926985398	0.377846800932194	0.131982754929545	2.86284978013905	0.0041984956422212	0.00687882602189303	up
C22orf23	53.192946901118	1.51839475464802	0.194543419479738	7.80491449522491	5.95418996907267e-15	3.62620552859134e-14	up
C22orf39	699.870227356853	0.641454125556882	0.11424273577684	5.61483512448341	1.96749757665843e-08	6.24072447997241e-08	up
C22orf46P	595.219036024933	0.301911527247114	0.116623903538195	2.5887619783558	0.00963216477553697	0.0149240704746389	NA
C2CD2	950.124649118992	0.40014774599378	0.113431189216425	3.52766949511834	0.000419235258607259	0.000790753580916709	up
C2CD2L	808.045333975001	-0.790949695337532	0.125993574117778	-6.27769869119005	3.43621000483436e-10	1.3137424525826e-09	down
C2CD3	1009.28138539487	-0.222892454906183	0.091465806690719	-2.43689377452132	0.0148140304147519	0.0222965717942203	NA
C2CD4A	547.35729212802	-3.01613985598826	0.412279926714797	-7.31575723325171	2.55933997381265e-13	1.34574475743847e-12	down
C2CD4B	238.26421052633	-0.431863026157397	0.36026425600307	-1.19873958895805	0.230629219185304	0.277584831901075	NA
C2CD4D	39.331931688157	-1.45025392847305	0.224559223651985	-6.45822471634745	1.05938355289395e-10	4.27274752403819e-10	down
C2CD5	1079.44670807738	0.512830709633946	0.113709326565326	4.51001448275507	6.48232000623849e-06	1.53385982233222e-05	up
C2orf15	182.484977820429	-1.38974339188688	0.142187349589494	-9.77402979870691	1.45545070219047e-22	1.69561783189285e-21	down
C2orf27A	54.5249913203497	-0.0575811366391266	0.200362232360986	-0.287385182130456	0.773817405835941	0.807486161122294	NA
C2orf42	298.252927151194	0.559341073782805	0.0794420306499193	7.04087079857863	1.91042092410235e-12	9.21921361351446e-12	up
C2orf49	557.813097813082	0.576509075273618	0.089855675838035	6.41594501289797	1.3995195845615e-10	5.57704464563085e-10	up
C2orf50	241.693483039682	0.330349867886861	0.352989352268264	0.935863548756006	0.34934344695585	0.402826727350717	NA
C2orf68	1543.37595216707	-0.313469166261164	0.101425726816127	-3.09062775393711	0.00199733861002376	0.0034347699037137	down
C2orf69	410.311521795666	0.0952618290050516	0.117304157079389	0.812092524057611	0.416738542598172	0.471167281500365	NA
C2orf74-DT	94.448031677888	1.41433302536003	0.319783543069208	4.42278239769811	9.74378657220583e-06	2.25673788645815e-05	up
C2orf76	218.198943480903	0.164205432187405	0.109170898485802	1.50411359130438	0.132552121341097	0.168192243296865	NA
C2orf81	107.649175594782	-0.940330610309605	0.260360652005834	-3.61164639535676	0.000304259247467859	0.000584671038148545	down
C2orf88	2563.65898906612	-0.608467841154221	0.318551635749386	-1.91010741389795	0.0561193846264382	0.0764890384656203	NA
C2orf92	62.6628892627986	-0.270180318920131	0.176404810568959	-1.53159269324185	0.125622976724198	0.160137979054227	NA
C3	30518.3096183019	-0.181864901386825	0.35039138802798	-0.519033593863049	0.603737314868544	0.653436455838523	NA
C3AR1	200.14800970949	-0.0796832781955591	0.239590203722549	-0.332581536963983	0.739450182095592	0.776466471969865	NA
C3orf18	222.25332462643	1.36786052140733	0.181563340748128	7.53379242621934	4.9287455846063e-14	2.76527348277402e-13	up
C3orf33	55.7463959127509	-0.00453272011743472	0.145866983951119	-0.0310743390632774	0.975210254244972	0.980207821711444	NA
C3orf38	479.534726962635	0.0525780479872518	0.0913527386202082	0.575549773125477	0.564919538760038	0.617020211760334	NA
C3orf52	131.275185144921	-1.32891332996336	0.197972083528844	-6.71262991365017	1.9114748640147e-11	8.32881835147975e-11	down
C3orf62	276.804998506189	-0.164825076564774	0.126230070982597	-1.30575127845327	0.191637153576554	0.234939700737144	NA
C3orf70	127.568922820218	3.98074381652845	0.290135848930745	13.7202756267415	7.67729956057239e-43	3.56894724377518e-41	up
C4A	331.599598962516	0.685816891778802	0.315145995299844	2.17618786850293	0.0295412156698412	0.0422886548651057	NA
C4B	443.765068022213	0.713002448807845	0.318833956807494	2.23628140473865	0.0253333437335877	0.0367239865928428	NA
C4orf19	470.007248563523	-0.792381903440104	0.252413338892324	-3.13922357240448	0.00169396152047642	0.00294783794978705	down
C4orf3	3244.72019099068	0.787344192823922	0.113386704545952	6.94388461131115	3.81462119883475e-12	1.78314548889703e-11	up
C4orf33	292.75246878533	-0.603234859301671	0.154307187661305	-3.9093114743672	9.25595577209656e-05	0.000189676219757949	down
C4orf46	438.835833534773	-0.578574340898336	0.133111345748381	-4.34654414802482	1.38299225469637e-05	3.14962352516982e-05	down
C5	110.982000900473	1.18173670199736	0.198121108634885	5.96471880326074	2.45055689556626e-09	8.56618008562444e-09	up
C5AR1	316.403062098865	-0.0899048593956116	0.221238341669745	-0.40637105990343	0.684469980432405	0.7274525816383	NA
C5AR2	150.119574616734	-0.846443624689837	0.326590599295638	-2.5917574679595	0.00954870614752716	0.0148011664631692	NA
C5orf15	2164.92164759825	-0.304019562278541	0.0996019921357657	-3.05234419271592	0.00227061574673209	0.00386939731750893	down
C5orf22	721.302701696253	-0.451100707660612	0.110951931580616	-4.06573099930981	4.78821401650246e-05	0.000101885467153412	down
C5orf24	1288.47998656247	0.629438741892664	0.113790018162077	5.53158134658281	3.17356625061504e-08	9.82892528148521e-08	up
C5orf34	104.044943121944	-1.33272532689168	0.163678367494247	-8.1423424933568	3.87702685967837e-16	2.60861233913886e-15	down
C5orf63	158.13312546953	-0.686183677660532	0.165739030864855	-4.1401453482617	3.47085831749991e-05	7.51713044773312e-05	down
C6orf120	422.334793185593	0.171067015999827	0.112129572630004	1.52561908502318	0.127104756311254	0.161868353719161	NA
C6orf132	1240.10967379704	-1.70339440090119	0.205200864788547	-8.30110732065621	1.03145464740819e-16	7.3110730898963e-16	down
C6orf136	619.88956283916	-0.940781693058171	0.114030946546483	-8.2502313762227	1.58088146399459e-16	1.09559829629596e-15	down
C6orf141	117.105928807348	0.118563532520217	0.359070975697419	0.33019525538073	0.741252431642819	0.777983603303173	NA
C6orf163	32.7001447183456	-0.067896274775321	0.213289992863504	-0.318328459126404	0.750235798946637	0.78577695374373	NA
C6orf226	249.984944885324	-0.618996449633262	0.149545345737656	-4.13918899702269	3.48535735906908e-05	7.5473906030174e-05	down
C6orf47	684.766397046919	0.0860436363215882	0.0903987798679347	0.951822983089937	0.341186764029801	0.394151370613094	NA
C6orf52	104.757403889907	-1.54633054920464	0.226299005931265	-6.83313010077615	8.30815429881298e-12	3.7372338438707e-11	down
C6orf62	3519.09018880272	0.0883164046758499	0.104892093220136	0.841973898742789	0.399802563669692	0.454318348583205	NA
C6orf89	3362.0105867976	0.445503908652019	0.0815382908446847	5.46373861944961	4.66209856217996e-08	1.41244027112342e-07	up
C7orf50	2767.86815425849	-0.515218215424095	0.135341499113809	-3.80680145260432	0.000140775672728189	0.000282103020590932	down
C8G	34.6484145158215	-1.23459765158783	0.286496048056755	-4.30930080872619	1.63771487918199e-05	3.6956346162534e-05	down
C8orf33	1968.03516522549	-0.363517614547468	0.13814232977972	-2.63147157809724	0.00850159778049443	0.0132903021095228	NA
C8orf34	109.005430181217	0.126815887205088	0.323505780223427	0.39200501183473	0.695054510674731	0.73722427467522	NA
C8orf34-AS1	147.931762261375	-1.01624101617388	0.35461867867171	-2.86572895703183	0.00416050294080247	0.00682282454545983	down
C8orf44	107.224649665054	-0.369402290482666	0.146678932822529	-2.5184413560577	0.0117875511012888	0.0179948988877549	NA
C8orf58	318.181715120254	-0.0229202768370257	0.167925214099451	-0.13649097879638	0.891433155688949	0.910835647124411	NA
C8orf76	119.479752702717	-1.26745343221262	0.13864242117124	-9.14188760918392	6.13716001033951e-20	5.83091287511885e-19	down
C8orf82	881.875377136962	-0.559178842739277	0.145462957478343	-3.84413222742654	0.000120979765604976	0.000244486702036986	down
C9orf152	470.546054080026	-1.50857008126425	0.34891017967401	-4.32366313494701	1.53459564958432e-05	3.47498663779034e-05	down
C9orf40	206.574880814564	-0.130567686844677	0.16900912942456	-0.772548129732591	0.439789852371946	0.494495924788874	NA
C9orf43	33.0248313150976	-0.751457193950227	0.17436468699293	-4.3096868231163	1.63485898464618e-05	3.68977158609143e-05	down
C9orf72	478.258056158416	0.597370519065811	0.147498104565854	4.05002166518757	5.1212891337956e-05	0.0001085516177908	up
C9orf78	1782.28049699915	0.0160558219416575	0.0875900870806461	0.183306381769829	0.854557627311674	0.879496557493426	NA
C9orf85	237.368583994094	0.535230954780798	0.0891283271325792	6.00517222750784	1.91128910622958e-09	6.77707712307954e-09	up
CA11	522.86478127477	2.04711045908331	0.234776540845059	8.71939952652384	2.79681043625457e-18	2.29482703875604e-17	up
CA12	2732.01781313845	-0.0884333454268947	0.314521099137831	-0.281168244894569	0.778581359484011	0.811687085366436	NA
CA13	143.376158807531	-0.46696196737819	0.179250632093126	-2.60507849777394	0.00918532131355129	0.0142734350518154	NA
CA14	76.7401797959468	-0.375853098898447	0.289579543287236	-1.29792696898357	0.194312431719058	0.237756855477708	NA
CA2	436.147823565984	-3.32184744572839	0.332314013710599	-9.99611003050049	1.58501353883281e-23	1.9768487673352e-22	down
CA5B	254.202847072813	1.01339581767308	0.139392187169052	7.2701048620756	3.59208545970954e-13	1.85673211596105e-12	up
CA8	1394.64884671237	-1.49463844332487	0.297456736763655	-5.02472547633856	5.04153172244808e-07	1.36094742085241e-06	down
CA9	675.508504903999	-4.19746883548313	0.378461569841034	-11.0908720197039	1.38926816920202e-28	2.48644270582931e-27	down
CAAP1	602.704444821955	-0.152617858927952	0.114611077848044	-1.33161524866121	0.18298665156112	0.225260328179186	NA
CAB39	1842.4479133273	0.512572335616348	0.092495003205565	5.54162190229006	2.99682838702356e-08	9.29965081174759e-08	up
CAB39L	321.073556766892	2.05483201384198	0.148616187937142	13.8264346728573	1.76556934815331e-43	8.74720481898239e-42	up
CABCOCO1	173.189153885739	0.807834146771648	0.384264190153995	2.10228839290985	0.0355280207229989	0.0501320785169901	NA
CABIN1	3855.14815131722	-0.395545828348365	0.101275392021802	-3.90564598617612	9.39740044216815e-05	0.000192354509694015	down
CABLES1	1166.40613798577	-0.322516419478986	0.165745619063947	-1.94585184996386	0.0516725382207336	0.0708394678518253	NA
CABLES2	550.96694125972	-0.921615854839249	0.148967971795581	-6.18667115978406	6.14479604846573e-10	2.29655937932478e-09	down
CABP1	37.2732400711283	1.44784545855607	0.222906057428696	6.49531679514459	8.28588649214412e-11	3.38576834459245e-10	up
CABP4	105.427015021719	-0.723184886975734	0.255721861219268	-2.82801354380743	0.00468378249217526	0.00761655470487775	down
CABYR	225.316120848428	-1.89981682527902	0.182960963266139	-10.3837277163626	2.94063820642262e-25	4.14002535295566e-24	down
CACFD1	1883.25860617968	-1.08590082118177	0.129525218520197	-8.38370190444759	5.12885835997956e-17	3.72388407698719e-16	down
CACHD1	942.893135495076	0.712776076160969	0.193137148867633	3.6905177504172	0.000223798070532068	0.000437871108756238	up
CACNA1A	180.23204106644	-0.349052622641836	0.30222531898003	-1.15494169654562	0.248114302882116	0.296338053775955	NA
CACNA1C	326.468648719016	3.01301972360187	0.269118134994143	11.1958999852144	4.27043574916367e-29	7.86925341782824e-28	up
CACNA1D	184.234012222894	1.11931052914658	0.294496440834975	3.80076080367231	0.000144252500832507	0.000288747002225617	up
CACNA1G	84.3540124519471	2.68772235475349	0.339293196564268	7.92153329913404	2.34599409319583e-15	1.48038534272269e-14	up
CACNA1H	628.317313300193	3.6906635391192	0.29194339877237	12.6417091622504	1.24321752395891e-36	3.84457635162932e-35	up
CACNA2D1	129.96615064202	2.89486927915319	0.314456557659352	9.20594342411259	3.38682838324243e-20	3.27874298791515e-19	up
CACNA2D2	314.852412863528	-0.769704138911223	0.361475941329271	-2.12933711737705	0.0332263789837911	0.0471632095062874	NA
CACNA2D3	93.1468333472414	-0.341867800337419	0.340605036544931	-1.00370741374026	0.315519662545094	0.368183417141047	NA
CACNA2D4	64.3739016136916	0.316183231472005	0.197328194422916	1.60232161651649	0.109084507957655	0.140925018942318	NA
CACNB1	336.238467394275	-0.394217987044203	0.189131908623975	-2.0843547231788	0.0371279130494992	0.052194154054269	NA
CACNB2	58.0848505231519	3.06836597648985	0.202149549512608	15.1786931204538	4.8943627777792e-52	3.8504113325408e-50	up
CACNB3	1441.67952258578	0.353396662089756	0.153913193260416	2.2960777734747	0.0216714349002922	0.0317401396176743	NA
CACTIN	609.96462519802	-0.0371110890705237	0.102488865807094	-0.362098739002289	0.717278245932303	0.757206364761389	NA
CACUL1	2050.20701984993	-0.170522324593429	0.0899415910054788	-1.89592292828177	0.0579702365974834	0.0788465704951807	NA
CACYBP	2735.62715188531	-0.791975512631668	0.138444139807485	-5.72054197261766	1.06184792065367e-08	3.46479911757504e-08	down
CAD	2711.53299874028	-0.534750838599008	0.154270458775883	-3.46632040147019	0.000527634107134297	0.000982912457188247	down
CADM1	3259.25417660114	-1.00264271763926	0.220206611084113	-4.55319080886393	5.28383076294886e-06	1.26131858726078e-05	down
CADM4	1810.44573438192	-0.912259753052293	0.156027434640738	-5.84679069519297	5.0114742234339e-09	1.69152022468474e-08	down
CADPS	54.764200158775	-0.171488227444738	0.323840275902043	-0.529545705725036	0.5964269470238	0.646403832222146	NA
CADPS2	775.09792631916	0.78167088116303	0.226252202775561	3.4548652856142	0.000550567841665045	0.00102323862369679	up
CALCOCO1	1735.38700461616	1.52417549004321	0.117631207030003	12.9572375267258	2.13809536490574e-38	7.7306185441213e-37	up
CALCOCO2	1652.64648593953	1.18691669914008	0.0985565681460111	12.0429994821012	2.1113656607507e-33	5.1065090423359e-32	up
CALCRL	584.446364476746	2.2218538097098	0.264419920243251	8.40274744681045	4.361520316347e-17	3.19428377951183e-16	up
CALD1	5241.73793322349	3.07981387718016	0.185865805218076	16.5700940717236	1.14646298181902e-61	1.50596852969584e-59	up	CALD1
CALHM2	518.368695781029	2.38572857243455	0.192154052631084	12.4157078123921	2.14778917922754e-35	5.9596987341434e-34	up
CALHM5	65.8769655050891	2.3772127554231	0.225695447955101	10.5328342993254	6.09705104242463e-26	9.08403504947303e-25	up
CALM1	10298.782356649	-0.117815756687018	0.0970075795983083	-1.21450052846255	0.224556648153591	0.271027740728578	NA
CALM2	10773.1911746552	0.323864151109444	0.0879345033315925	3.68301564049533	0.000230491011782382	0.000449982316157641	up
CALM3	7792.13939638581	-0.0414606360631767	0.120719606297341	-0.343445752805525	0.731263144541372	0.769521377626961	NA
CALR	40596.3918312689	-1.50182449649616	0.121545375135026	-12.3560809683443	4.51644016983467e-35	1.21553365322731e-33	down
CALU	4123.22136845686	0.474554724152211	0.121567516773167	3.90363097600887	9.47602310032579e-05	0.000193880678408781	up
CAMK1	53.5525136233196	1.03328383534208	0.156824511650481	6.58879039040138	4.43424278084339e-11	1.86022526036084e-10	up
CAMK1D	647.189465999161	-0.284928590886762	0.224749286059294	-1.26776193990485	0.20488297772235	0.249448509781344	NA
CAMK1G	53.8888530916633	1.19049039220836	0.277870358632726	4.28433748049351	1.83284526428657e-05	4.11456232268032e-05	up
CAMK2B	182.570443575835	-1.41669720501983	0.364776287733707	-3.88374259144291	0.000102860803868709	0.000209466788478478	down
CAMK2D	941.058439964349	0.754087445506896	0.168876076703708	4.46533020085455	7.9945355566301e-06	1.86976293693745e-05	up
CAMK2G	820.041165039988	1.3134443100348	0.110106032102423	11.928904211288	8.36675748023827e-33	1.91979541028929e-31	up
CAMK2N1	1423.26100161218	0.176300217081703	0.272673758139441	0.646560997598992	0.51791610732852	0.572273716987941	NA
CAMK2N2	61.0907379001403	-2.12654155391463	0.311881354578431	-6.81843118447741	9.20400452108523e-12	4.11950411793993e-11	down
CAMK4	90.8096964841752	0.248191783508906	0.298295824462183	0.83203237576787	0.405390670249148	0.460154084083344	NA
CAMKK1	391.491314264289	0.755657083902371	0.205626875496999	3.6748945490513	0.000237947672106036	0.00046371781260572	up
CAMKK2	1675.41319355672	0.435392203304298	0.0750448487562106	5.80176002111359	6.56224355559701e-09	2.19631143592889e-08	up
CAMKMT	395.472811703763	-1.31845212529089	0.119355034331713	-11.0464726743459	2.27998126408762e-28	4.02029208610918e-27	down
CAMLG	1362.91784525485	0.955801942584411	0.0950060014894737	10.0604375260473	8.26302982237857e-24	1.05258061385068e-22	up
CAMSAP1	1202.05331881069	0.124159718663846	0.103970913431062	1.19417743450114	0.232408568096199	0.279561948920556	NA
CAMSAP2	1195.50340914185	0.695342786274681	0.122507068409899	5.67594013390412	1.37929013512567e-08	4.44589737837222e-08	up
CAMSAP3	1461.42032501611	-1.7262491091297	0.174311906674785	-9.90321970575644	4.03084848972032e-23	4.88271477798778e-22	down
CAMTA1	1183.38266746957	-0.301486283617451	0.107241208044886	-2.81129137869525	0.00493430781282816	0.00799472889714537	down
CAMTA2	888.549361208111	0.421085160324198	0.121166124679169	3.47527133874399	0.00051033686514204	0.000952921652986923	up
CAND1	3074.47838207562	0.0144331617027644	0.100626878882746	0.143432469167433	0.885948641388738	0.906137056032856	NA
CAND2	269.937191685913	1.1580188036601	0.259035832449947	4.47049658229758	7.80381910361623e-06	1.82693070512716e-05	up
CANT1	2654.66715416923	-0.760041726884266	0.127279996699616	-5.97141535663284	2.35204081364735e-09	8.23991200631336e-09	down
CANX	20476.2981661849	-0.00657939284836015	0.0951922077636586	-0.0691169267204658	0.94489654767385	0.955304954779988	NA
CAP1	6679.91100161245	0.229889009339652	0.087491249593036	2.62756573267586	0.00859982248560968	0.0134321215609206	NA
CAP2	478.087007467205	1.59547708248525	0.163231084707724	9.77434589338212	1.45091493810028e-22	1.69171010453744e-21	up
CAPG	4345.44432021621	-1.29955169908091	0.207357972998389	-6.26718944195605	3.6762281405433e-10	1.40110903519989e-09	down
CAPN1	9954.97450370083	-0.688564556411804	0.128696301738023	-5.35030569731104	8.78057820593778e-08	2.58258666295434e-07	down
CAPN1-AS1	46.9687278558559	-0.158896098761117	0.188988416754291	-0.840771627647964	0.400475884674969	0.454972127015489	NA
CAPN10	923.623574068001	-0.86652311461676	0.112322275957755	-7.71461499714146	1.21347979063661e-14	7.19743315755386e-14	down
CAPN10-DT	94.7708176396063	-0.819409881102574	0.163089412916733	-5.02429842899082	5.05276166792999e-07	1.36372180134631e-06	down
CAPN12	151.491875966465	-1.36795050924794	0.27362663124352	-4.99933249563892	5.75291242947199e-07	1.54135853602507e-06	down
CAPN13	1727.23781090654	-4.78503698481097	0.412243230013772	-11.6073148967203	3.78309382900944e-31	7.895967557399e-30	down
CAPN15	2082.38982279622	-1.13744695891255	0.140133525182311	-8.11687965055298	4.78322685390678e-16	3.19283179926514e-15	down
CAPN2	4181.60307711037	0.772549262056326	0.133821302833339	5.77299163660408	7.78763085629134e-09	2.58528399258937e-08	up
CAPN3	41.8345239833363	0.876201550025199	0.20961569132964	4.18003797553157	2.91460418571118e-05	6.37295957819186e-05	up
CAPN5	860.504157229995	0.360790703944522	0.227174127559077	1.5881681062061	0.112248331029485	0.144568822855101	NA
CAPN6	2585.33616207558	-1.19743272439621	0.451217855232101	-2.65377956681317	0.0079595805002245	0.0124975626277239	NA
CAPN7	797.574033070259	0.618554071222957	0.104073629591243	5.94342749121344	2.79123249031826e-09	9.69785653879565e-09	up
CAPN9	150.413067533403	-1.56799085980773	0.310147487996302	-5.05562972615927	4.28972913638712e-07	1.16724328724422e-06	down
CAPNS1	18354.2363999566	-0.721189825283944	0.116738821046969	-6.17780630998303	6.49983856816887e-10	2.42229798591988e-09	down
CAPRIN1	7483.69741957187	-0.182851207627723	0.0861043028736848	-2.1236012780449	0.0337034985976517	0.0477741503733469	NA
CAPRIN2	497.959399408992	0.10176991661493	0.141263013959056	0.720428608754073	0.471261140790863	0.525630366428572	NA
CAPS	19324.0121377784	-1.41217678354347	0.365028865220373	-3.86867154379946	0.00010942993494262	0.000222117636590365	down
CAPS2	88.0307735559336	1.34653243572724	0.227445436819149	5.92024379367051	3.21464726666032e-09	1.10989437096799e-08	up
CAPSL	428.461979430962	-0.0322592869403287	0.472416099329209	-0.0682857484876874	0.945558168706341	0.955771398484814	NA
CAPZA1	4063.29902222901	-0.653987531041667	0.0847687153799885	-7.71496333417428	1.21017018338553e-14	7.18077773962456e-14	down
CAPZA2	2349.87739870377	0.628571348932407	0.136235560677847	4.61385665978044	3.95265072494733e-06	9.58896189084986e-06	up
CAPZB	7594.82527026708	-0.00154136904744897	0.0797931607958014	-0.0193170571522225	0.984588176827678	0.98776159724066	NA
CARD10	1528.61676526753	-0.446352436065812	0.21947955803293	-2.03368568839036	0.041983296038927	0.0585313371650785	NA
CARD11	270.473518259851	-0.409574516008775	0.322242385789034	-1.27101378983991	0.203723742859883	0.248142624437924	NA
CARD14	96.3306952652244	-1.41489256753547	0.256882099924894	-5.50794534904984	3.63046068891054e-08	1.11738899707268e-07	down
CARD16	194.38559594603	-0.124368499687189	0.228993120595115	-0.543110200708108	0.587053929686795	0.637693510754535	NA
CARD19	679.067522458293	-0.184554018040536	0.130468273023869	-1.41455093842449	0.157200202257126	0.196232998772234	NA
CARD6	241.628733450795	0.567384276915487	0.21605327258946	2.62613137081991	0.00863614790757759	0.0134829752197902	NA
CARD8	667.119007714805	0.61168163293407	0.103049042150788	5.93583035967492	2.92361979859164e-09	1.01356872339552e-08	up
CARD8-AS1	58.2846702552271	0.394859383239662	0.154810491848002	2.55059833817561	0.0107538181377542	0.0165242721717497	NA
CARD9	226.629224544233	-0.620387627242721	0.236089071184636	-2.62776935895326	0.00859467670730378	0.0134270137583388	NA
CARF	173.46353174307	0.990907758827525	0.136254118715231	7.27249765490399	3.52900711843708e-13	1.82742581995595e-12	up
CARHSP1	1606.2064309061	-0.341309837033503	0.11810718997544	-2.88983115341646	0.00385448794260162	0.00635593209284464	down
CARM1	2485.32287427046	-0.680756260342637	0.150858412629296	-4.51255086460082	6.40525669507076e-06	1.51712928635274e-05	down
CARMIL1	921.742565185082	-0.892857440084687	0.152209791427724	-5.86596586007842	4.46525673560092e-09	1.51501293697474e-08	down
CARMIL2	147.568128329276	-2.10750115076841	0.279613406461423	-7.53719636493599	4.80182999777349e-14	2.6982967781837e-13	down
CARMIL3	68.271417622332	-1.95827756847404	0.272827696934973	-7.17770809369395	7.08897121193048e-13	3.56139964254107e-12	down
CARNMT1	482.62536254412	0.141135251993851	0.134495222303209	1.04937000420485	0.294007858118724	0.345219330206978	NA
CARNS1	99.7529740846443	-0.332142846595767	0.263506742664745	-1.26047190761394	0.207499175800143	0.25216204371978	NA
CARS1	1597.68788294138	-0.760335771902132	0.0966942632822765	-7.86329763620524	3.74150572947175e-15	2.32512495809794e-14	down
CARS2	2432.68899850018	-0.966125512656459	0.116909932782041	-8.26384456535135	1.41054257948299e-16	9.84217770615862e-16	down
CASC2	135.131742698753	0.386199726802564	0.185672348922335	2.08000668405454	0.037524919798267	0.0527108605583819	NA
CASC3	3194.02174058079	0.473003835090403	0.107990780353251	4.38003905095554	1.18658042459712e-05	2.71874836283911e-05	up
CASC8	65.81866185172	-1.31164593994948	0.313224177908494	-4.1875628781526	2.81965917257838e-05	6.17684823025967e-05	down
CASD1	582.686063292053	0.818018510831942	0.140030388632723	5.84172134933849	5.16641726026226e-09	1.73971689398953e-08	up
CASK	1134.81316687352	-0.11062157450846	0.110624848795963	-0.999970401880422	0.31732483183177	0.369988350339355	NA
CASKIN1	106.513977061989	-1.67522755366131	0.273218626920473	-6.13145440537232	8.70792926818796e-10	3.20596891905156e-09	down
CASKIN2	1421.99339923163	0.722987238800299	0.130668830378357	5.53297398244753	3.14846187992396e-08	9.75328368601282e-08	up
CASP1	367.174782950006	0.00616760293776032	0.221537677130634	0.0278399729456559	0.977789784507302	0.982180029084857	NA
CASP10	398.498511100483	0.374107552884544	0.229502487652575	1.63008060048078	0.103084463214813	0.13366180873734	NA
CASP2	1813.07222852947	-0.760507179148499	0.086247085892713	-8.81777246473616	1.16759216469442e-18	9.89206190183122e-18	down
CASP3	1085.48425563985	-0.911422286881212	0.0916112500202114	-9.94880308564868	2.55234422336979e-23	3.13148796831266e-22	down
CASP4	1221.27417600249	-0.173356962885929	0.156007462578167	-1.11120942563288	0.266478215028316	0.316239957130164	NA
CASP6	1001.76848305629	-1.52760668570367	0.109233636813703	-13.9847644943745	1.93115038032045e-44	9.9461191170605e-43	down
CASP7	1194.29531656623	-0.41447488569303	0.143380297423594	-2.89073808006223	0.00384338291561277	0.00633981066656033	down
CASP8	902.916558780778	-0.586403919180224	0.117887698280979	-4.97425878807611	6.54977628207845e-07	1.74311704101857e-06	down
CASP8AP2	456.405182477983	0.270711254790328	0.141773073411738	1.90946876071543	0.0562016479183036	0.0765792914821347	NA
CASP9	665.791468737255	0.156256559001361	0.10621717529839	1.471104447679	0.141262872405023	0.17810864803585	NA
CAST	2851.20955638837	0.748936139062752	0.119774554156012	6.25288187745812	4.0294690997221e-10	1.5291263866902e-09	up
CASTOR1	30.3171065731104	-0.562456167050411	0.25632349349071	-2.1943215559006	0.0282123008492534	0.0405484564906254	NA
CASTOR2	844.901905046229	0.605123469074409	0.180720112985445	3.34840134325915	0.000812792132805159	0.00148117064496682	up
CASZ1	674.090619296169	-0.435553392193867	0.169155318560601	-2.57487258396683	0.0100277019539725	0.0154966688156479	NA
CAT	2313.31311465488	0.468273785480844	0.146825991890015	3.18931123470033	0.00142612244220999	0.00250973711007408	up
CATSPER2	78.1509976325255	0.129447206295653	0.182735210553673	0.708386773974421	0.478705103527714	0.532936760151607	NA
CATSPER3	23.5373322675054	-0.632188703856537	0.183826993246426	-3.43904174621988	0.000583777204237601	0.00108005194602325	down
CATSPERB	70.6538850944284	-1.05969798473303	0.288117290782903	-3.67800898673421	0.000235061679781351	0.000458280655107487	down
CATSPERE	30.1908504562645	0.424184441625293	0.20761589055242	2.04312126830288	0.0410404350095977	0.0573172989141065	NA
CATSPERG	104.688389524137	-0.666309134796254	0.210559220638448	-3.16447378925464	0.00155363655172021	0.00272109702110458	down
CAV1	1604.11606675183	3.59596906279118	0.201766274413123	17.8224486389054	4.73191444110573e-71	1.16813018909917e-68	up	CAV1
CAV2	518.202664474788	2.29801988880282	0.202683368931522	11.3379795338769	8.50862253215882e-30	1.62869595475201e-28	up
CAVIN1	5299.01728539444	2.97407767055727	0.19635898918148	15.1461243661657	8.03682862471089e-52	6.25387566568535e-50	up
CAVIN2	411.49890573766	4.19603088805495	0.304918257782253	13.7611664141522	4.36428248693716e-43	2.08292655493221e-41	up
CAVIN3	197.442682174555	1.3048383329498	0.273732122355101	4.76684402883884	1.87134063431169e-06	4.71059338995689e-06	up
CBARP	93.4445359714132	-1.68873589285888	0.268179160477223	-6.2970436996439	3.0337577555056e-10	1.16798449968618e-09	down
CBFA2T2	1429.119035733	-0.370989381513143	0.111681535921746	-3.32185063942074	0.000894225475580929	0.0016184452483084	down
CBFA2T3	104.681324887044	1.49442358872605	0.293549250488085	5.09087857060191	3.56408226618977e-07	9.78909071308366e-07	up
CBFB	1652.33459769009	-0.370160221360678	0.113728280675194	-3.25477725648423	0.00113481331454187	0.00202596721167213	down
CBL	856.106461546505	0.494677508072045	0.130018419745056	3.80467251518687	0.00014199192286574	0.000284381081492749	up
CBLB	1138.66491870078	-0.251768898973543	0.120264912174746	-2.09345264899642	0.0363087667686139	0.0511430322275468	NA
CBLC	1100.68547705766	-2.70797005203518	0.246053816824942	-11.005600672969	3.59114704541998e-28	6.23388108423382e-27	down
CBLL1	782.205173711437	0.254363609179867	0.0803903725819241	3.16410536498821	0.00155560467336168	0.00272387767068516	up
CBLL1-AS1	59.9485706784879	-0.257071356832413	0.1352543779859	-1.90065091171549	0.0573477522321071	0.078036981225937	NA
CBLN3	84.4481580999861	0.84816551821204	0.172189751842278	4.92576073278125	8.40327746807868e-07	2.2084825034499e-06	up
CBR1	1236.14608297408	-0.493878037516897	0.18812826343255	-2.62521977562381	0.00865930540917557	0.0135132354058393	NA
CBR3	51.1719035805001	0.461849396754066	0.273805749362083	1.68677757070511	0.0916461298331447	0.120086875350139	NA
CBR3-AS1	84.7082527490186	-0.945753710849916	0.21888351151641	-4.3208083802101	1.554586307842e-05	3.51691685190106e-05	down
CBR4	603.631577621533	0.115896978112411	0.128888424815871	0.899203929895031	0.368544047473648	0.422584581703187	NA
CBX1	2811.29263563846	0.162546205672276	0.123889545131474	1.31202520357775	0.189511630812469	0.232576927538234	NA
CBX2	1162.60299049696	-2.70609677786751	0.226642939684087	-11.9399120997966	7.33006168155629e-33	1.69277134123424e-31	down
CBX3	5644.38211266058	-0.607729405499247	0.119839490273633	-5.07119484663693	3.95325760248738e-07	1.08020500672546e-06	down
CBX4	946.782132749148	-0.840036662174433	0.122214557830627	-6.87345826131948	6.26638503061887e-12	2.85921290211603e-11	down
CBX5	4198.72297062928	-0.170967537035826	0.124420831211577	-1.37410701544902	0.169408461815849	0.20997146435936	NA
CBX6	1940.9338429443	1.68860165764387	0.199704892838689	8.45548465859488	2.77930503313012e-17	2.07693577580151e-16	up
CBX7	590.239518952401	3.3523839092695	0.181981442243425	18.4215701773878	8.82072592279609e-76	2.8065589725021e-73	up	CBX7
CBX8	456.752376362925	-1.25431977959707	0.13287711002478	-9.43969792361639	3.73855628808982e-21	3.93015043559985e-20	down
CBY1	1220.98527158117	-0.512786338552141	0.146702488058523	-3.49541678084954	0.000473322026449425	0.000886929037390769	down
CC2D1A	2724.69499615156	-0.978339814785311	0.121661426171077	-8.04149553046991	8.8748584404321e-16	5.81291048262154e-15	down
CC2D1B	1302.75131156381	-0.631664418836885	0.0771106244202493	-8.1916652028953	2.57636471702834e-16	1.7582645385325e-15	down
CC2D2A	651.339824681902	0.999581727826208	0.193601551299093	5.16308738808587	2.42909666736102e-07	6.78895297350674e-07	up
CCAR1	2162.04787830345	-0.620640657158508	0.0947193557687157	-6.55241636856123	5.66134258694235e-11	2.35022044534186e-10	down
CCAR2	3577.52775564591	-0.560965648246287	0.126481314988103	-4.435166161097	9.20012998052575e-06	2.13704511779961e-05	down
CCDC102A	529.518326174785	0.730470453696849	0.143400236457086	5.09392781869957	3.50720340045531e-07	9.63841425867929e-07	up
CCDC102B	47.3955068740191	0.981427357066566	0.173478439861382	5.65734484268348	1.53732685690682e-08	4.92926362576617e-08	up
CCDC106	930.212861312642	-0.660752978849952	0.145645265198596	-4.53672817958742	5.71336681669184e-06	1.36022590757223e-05	down
CCDC107	116.60468648273	0.0426445137537475	0.16340074972891	0.260981138853383	0.794107052363081	0.826189854362345	NA
CCDC112	270.368825129172	-0.151695892390058	0.143881580103759	-1.05431072052909	0.291740682111853	0.343063656905184	NA
CCDC113	732.667798738541	0.27215798464057	0.263907355227397	1.03126335530157	0.302417337668405	0.354193164886399	NA
CCDC115	1300.78820965154	0.564304987764739	0.07962610021612	7.08693488985534	1.37114851112036e-12	6.70953669932376e-12	up
CCDC117	1168.63328963491	-0.149323755704936	0.12069177798476	-1.23723221414297	0.216000885186296	0.261583411494323	NA
CCDC12	1905.2069187918	-0.601353296304416	0.14320952002782	-4.19911536738336	2.67959779137847e-05	5.89075405757053e-05	down
CCDC120	934.903775597446	-0.862184405174233	0.117713520796622	-7.32442967757171	2.39916829717324e-13	1.264775098635e-12	down
CCDC121	108.095813801697	1.20416312384646	0.133354439407897	9.02979405254917	1.71995181437987e-19	1.57658579246421e-18	up
CCDC122	115.708549250463	0.666744844253276	0.155527304881264	4.28699542348718	1.811060229234e-05	4.06757025288979e-05	up
CCDC124	3283.33889404851	-0.986051207632868	0.137536925183999	-7.16935620244318	7.53512681580678e-13	3.77494561751999e-12	down
CCDC125	741.517420354087	-0.84525877353436	0.133838789806679	-6.31549922675839	2.69290733559831e-10	1.04236407761819e-09	down
CCDC126	209.669367036549	0.348708298820368	0.126612680786548	2.75413407767777	0.00588476546959082	0.00943750806379943	up
CCDC127	704.761441142013	0.516043655356148	0.0900280893706012	5.73202940286616	9.92360641208924e-09	3.25140038005249e-08	up
CCDC134	418.057515492102	-0.60457345884393	0.14092899852542	-4.28991524221242	1.78741320568228e-05	4.01887284531389e-05	down
CCDC136	59.3576297757699	2.18107950263379	0.270060958890345	8.07624882765594	6.6789525349248e-16	4.42318419958618e-15	up
CCDC137	1302.31913329525	-1.35446470614078	0.136170568829965	-9.94682417631739	2.60359494004936e-23	3.18890268191846e-22	down
CCDC138	326.692614057175	-1.00903814415788	0.162247578381712	-6.21912606784162	4.99931520034258e-10	1.88121406145874e-09	down
CCDC14	1633.52606044771	-0.586817981170423	0.152467253447734	-3.84881322317245	0.00011869146107925	0.000240099511123581	down
CCDC142	224.135910548146	-0.191056459811766	0.121035290172194	-1.5785186249395	0.114446512790551	0.147056014550401	NA
CCDC146	1095.45641488452	-0.0865412712370758	0.292960190390986	-0.295402836547782	0.76768616668763	0.802081912918381	NA
CCDC148	58.8916833713748	0.104906517391293	0.215036330166722	0.487854853688942	0.625652654331639	0.673338447438395	NA
CCDC149	538.682505157408	0.727355320593299	0.11106397472063	6.54897614120951	5.79328851280247e-11	2.40290570470179e-10	up
CCDC15	60.2212117359414	-0.183265125723646	0.189634302172424	-0.966413373657541	0.333837374676628	0.38647182492076	NA
CCDC150	146.687708957469	-2.53655594534395	0.232650602492349	-10.9028556907665	1.11695686661294e-27	1.87486382370036e-26	down
CCDC153	202.048517759681	-0.385087869199103	0.28135559712433	-1.36868743019509	0.171097001131508	0.211825928422043	NA
CCDC154	76.8336560192712	-1.22127257497358	0.30624091811395	-3.98794707936173	6.66475254549957e-05	0.00013926726057569	down
CCDC157	277.88927585772	-1.25390316285974	0.184106473739996	-6.8107499828092	9.7091240318267e-12	4.33204231497958e-11	down
CCDC159	635.357774134775	-0.649316707280371	0.194268849649073	-3.34236141539571	0.000830688239747305	0.00151051488655092	down
CCDC160	156.154257155086	-1.7865964796056	0.315921202879995	-5.65519649621063	1.55668077476756e-08	4.98848597428869e-08	down
CCDC162P	91.8894983069478	-2.65071850932957	0.357639883887115	-7.41169715334727	1.24693250312482e-13	6.73974314071015e-13	down
CCDC163	110.259525961288	-0.403407762266465	0.160448298174654	-2.51425391765352	0.0119284516474014	0.0181944786073819	NA
CCDC167	983.223772952127	-2.15615197687813	0.165749985443724	-13.0084595247835	1.09527787010801e-38	4.08390326672044e-37	down
CCDC169	51.2266536905877	-0.421292171319133	0.274063231669876	-1.537207923705	0.124242400584001	0.158476854482114	NA
CCDC17	400.175559488484	1.04739651214463	0.40387153380522	2.59339028496565	0.00950348559627406	0.0147390496931815	NA
CCDC170	673.183263547992	0.965553984341421	0.336205752605556	2.87191393025993	0.00407994071396166	0.00670376304137055	up
CCDC171	178.717713427482	1.06818204022603	0.165235823188954	6.46459114985326	1.01573057161665e-10	4.10941800633151e-10	up
CCDC174	706.344588017815	0.237961522618392	0.0940056282676716	2.53135399447383	0.0113623111133356	0.0173753679932435	NA
CCDC18	149.446009841884	-1.44219630140916	0.162564065435142	-8.87155656170862	7.21304965522567e-19	6.25160078471678e-18	down
CCDC183	38.0264734871306	-0.319622792594735	0.191669277118209	-1.6675744668125	0.0954002304113539	0.124640979927892	NA
CCDC183-AS1	61.3003842328618	-1.36809924981116	0.216792721278991	-6.31063276359058	2.77896901248489e-10	1.07364485485048e-09	down
CCDC184	71.3192702357798	2.21548200595115	0.24853817351372	8.91405120843077	4.92010846622648e-19	4.32715681937535e-18	up
CCDC186	663.27220367505	0.236318889040506	0.139325936953461	1.69615862062671	0.0898558445183439	0.117892053680349	NA
CCDC187	225.75360236633	0.939236973881682	0.437350008292257	2.14756363570031	0.0317484368344808	0.0452075499697323	NA
CCDC191	314.157172687784	0.425256624965507	0.172314913643295	2.46790376975622	0.013590685001273	0.0205677441970434	NA
CCDC22	987.607211249144	-0.389872795669475	0.104966906350993	-3.71424489129744	0.000203811354734133	0.000401068028736024	down
CCDC24	775.080136602367	-0.777309166724643	0.168011458270347	-4.62652473067568	3.71852483932482e-06	9.04704140177616e-06	down
CCDC25	1091.06996549665	0.141221772713709	0.10295352829434	1.37170405962156	0.170155584125401	0.210806234620359	NA
CCDC28A	600.519496984488	0.266295831869328	0.114165487594729	2.33254232500315	0.0196721790246626	0.0290138297563988	NA
CCDC28A-AS1	36.3867961593926	-1.01334635515151	0.169510612748955	-5.97807027370186	2.25796333832178e-09	7.93167788962005e-09	down
CCDC28B	277.026186053843	-0.85805008852433	0.201942760448167	-4.24897672300844	2.14749229620589e-05	4.77895472444451e-05	down
CCDC3	908.652731341974	1.58074814650177	0.27596783228009	5.72801595548792	1.01612011557493e-08	3.32164561981778e-08	up
CCDC30	276.303206300031	0.16638199302965	0.189389182120455	0.878518990191468	0.379662136702168	0.433977524612936	NA
CCDC32	224.359850008208	0.0607914185891489	0.106696050651836	0.569762594001905	0.568838729278484	0.620543461014044	NA
CCDC33	364.050321708066	0.507312844190529	0.340915364754617	1.48809029054962	0.136727083713046	0.172892200353563	NA
CCDC34	524.911557196914	-0.639212442932881	0.161405974561153	-3.96027745980803	7.4862730092928e-05	0.000155503346796829	down
CCDC40	868.950090832994	-0.439602973704651	0.244833630563552	-1.79551711377552	0.0725713485783341	0.0968113825533018	NA
CCDC43	552.412176843734	-0.657188410877002	0.102320425022311	-6.42284676528367	1.33749114775219e-10	5.34623066820654e-10	down
CCDC47	2511.31931731861	-0.0653637147722708	0.110110229896013	-0.593620727465553	0.552765814455358	0.605361857990808	NA
CCDC50	1705.5655634461	1.21944719101941	0.104465702742054	11.6731822886452	1.74761382339663e-31	3.68517448061753e-30	up
CCDC51	590.840833690291	-0.842923113832755	0.120622579770848	-6.98810384783755	2.78626129809484e-12	1.31923575615482e-11	down
CCDC57	1292.91085498261	-0.578734834540327	0.156863199885939	-3.68942387354807	0.000224762470086472	0.000439577796298061	down
CCDC59	646.69943674587	0.00310793908854743	0.10812403884241	0.0287442008439697	0.977068603741868	0.981662217976007	NA
CCDC6	5357.61741958159	-0.732031173822704	0.18231565318963	-4.01518553681897	5.93990486262736e-05	0.000124849615124924	down
CCDC61	485.880980149664	-0.181415661438315	0.157442736016691	-1.15226441071936	0.24921243676979	0.29745112284677	NA
CCDC65	301.20280084829	0.0067698653443978	0.3283155667322	0.0206199949998711	0.983548790153097	0.986857153287459	NA
CCDC66	373.079827066178	0.204501454202258	0.125070019007386	1.63509573137732	0.102028980876762	0.132443422320351	NA
CCDC68	88.6906763030105	1.71160151188085	0.275702091321643	6.20815570776371	5.36100202734811e-10	2.01232172677923e-09	up
CCDC69	727.667901299968	2.49934445625591	0.212520454704038	11.7604889361664	6.23720501519382e-32	1.34697287190867e-30	up
CCDC7	74.6093591100935	-0.570546409863138	0.165398102555182	-3.44953419083382	0.000561554613134164	0.00104216966310498	down
CCDC71	1017.17792411011	-0.130336860003391	0.105341516844543	-1.2372791270486	0.215983474212918	0.261583411494323	NA
CCDC71L	746.757739772421	1.04974626402769	0.157600521062546	6.66080452621781	2.72332654277934e-11	1.16849234160967e-10	up
CCDC74A	618.406633101912	-0.177538019702999	0.253750230058546	-0.699656586171515	0.484141794858972	0.538612449012491	NA
CCDC74B	256.021924772949	0.44591246151877	0.258950762849497	1.72199709555571	0.0850700446339137	0.11202362724808	NA
CCDC77	336.301256890543	-0.676207182745221	0.128250252396929	-5.27256024925695	1.34533650645107e-07	3.8874930573898e-07	down
CCDC78	876.250841735397	-0.435072731575236	0.41010466465247	-1.0608821822203	0.288743447639382	0.340013873122845	NA
CCDC8	1257.69429658908	0.988092208972522	0.287847374255064	3.4326948839803	0.000597614216889905	0.00110422510742414	up
CCDC80	2864.91153964249	3.52497756114131	0.254348256438724	13.8588626888839	1.12441713681641e-43	5.64891388243417e-42	up
CCDC81	69.5177335567052	2.6528520192555	0.321774085169986	8.24445516752555	1.65914449240196e-16	1.14706088084072e-15	up
CCDC82	519.120833658328	0.720348970363574	0.127136331603428	5.66595686125769	1.46206308462677e-08	4.70000432098925e-08	up
CCDC85B	1055.41526292911	0.0422910146533568	0.226834923885134	0.186439609602498	0.85210003295022	0.877282539137215	NA
CCDC85C	627.490934291499	0.252562872641032	0.170488596775019	1.4814062489723	0.138498350533519	0.174900280731957	NA
CCDC86	549.634020473414	-0.545736959785069	0.111223651969528	-4.90666283763625	9.26390803552635e-07	2.41952081479814e-06	down
CCDC87	29.7708938454206	-0.539633520046502	0.221246469747032	-2.43906047704855	0.0147255036352422	0.0221749853859273	NA
CCDC88A	527.021852448592	0.738666752411264	0.215739906123693	3.42387630403322	0.000617347141993982	0.00113809969876816	up
CCDC88B	618.881022818783	-1.08357436282936	0.21662508895405	-5.00207232717726	5.6717302352942e-07	1.52160077775796e-06	down
CCDC88C	2135.95005537574	-0.826928706976377	0.140328279982338	-5.89281581075785	3.7966953393906e-09	1.30081559869334e-08	down
CCDC9	931.653815219366	0.14298755426321	0.107757475377429	1.32693860692621	0.184528992026235	0.226963843985193	NA
CCDC90B	913.190525165363	0.197276893599516	0.093974802408847	2.09925308213198	0.03579459694342	0.0504783846189193	NA
CCDC91	515.290643956801	0.601352217608738	0.129252688887313	4.65253158588459	3.27884494476917e-06	8.03190794169461e-06	up
CCDC92	1871.67944993104	0.031454365999495	0.123428722555208	0.254838301396386	0.798847991421906	0.830120463557914	NA
CCDC93	774.153201243472	0.494206409566527	0.103146305461288	4.79131469960414	1.65692002634598e-06	4.20410791019347e-06	up
CCDC96	270.610910300989	-0.190705258331489	0.301121982198971	-0.633315631555178	0.526527547454318	0.580439860611913	NA
CCDC97	1671.9248320462	-0.103930900860245	0.0787570455078497	-1.31963940737069	0.186955439174857	0.229652366000824	NA
CCDC9B	310.921882841315	1.39340480098845	0.216676587062045	6.43080463783313	1.26930214371826e-10	5.08410931370128e-10	up
CCHCR1	1493.12973480035	-0.591560048038476	0.150764042819655	-3.92374757916319	8.71820822875745e-05	0.000179478512464916	down
CCL18	280.084868905577	-4.17934594966273	0.432492275828076	-9.66340021139267	4.31305780633405e-22	4.85490264709834e-21	down
CCL2	707.878171703021	1.14480304579972	0.269600582806565	4.2462929192594	2.17336461275016e-05	4.83352508936886e-05	up
CCL20	414.522171713409	-3.03144989026204	0.422053317873106	-7.1826230523165	6.83864616830279e-13	3.44046858179056e-12	down
CCL21	750.352523158932	3.35293500669831	0.485013889409178	6.91307007884394	4.7427549877885e-12	2.19478881432307e-11	up
CCL22	115.389467997405	-1.51959550095602	0.341004784839645	-4.45622926279642	8.34138264285439e-06	1.94736534616646e-05	down
CCL28	484.497501106813	-1.38370354821087	0.253289170896124	-5.46294001956501	4.6831287026461e-08	1.41851146106382e-07	down
CCL3	39.792625097549	-1.55696219810656	0.297860982318313	-5.22714383733111	1.72148577785385e-07	4.90316955784989e-07	down
CCL4	189.288983635173	-0.497800945845542	0.297769549485308	-1.67176578903379	0.0945705153709737	0.123624636088889	NA
CCL4L2	100.24044141051	-0.791047951230197	0.318254112198843	-2.4855859544588	0.0129338348753665	0.0196276256222042	NA
CCL5	1209.21527460851	-0.827448647294212	0.326361212049847	-2.53537680564758	0.0112326429743303	0.017195443398531	NA
CCM2	1855.64428790215	-0.708158258697901	0.123451166586434	-5.73634318961326	9.67425353320556e-09	3.17478712098183e-08	down
CCM2L	83.1847243892719	1.77224709916764	0.224992056659929	7.87693185918275	3.35517765183762e-15	2.090488843299e-14	up
CCN1	4709.03196673065	2.94028835930476	0.219590392988448	13.3898770310022	6.92953806344729e-41	2.8758587244185e-39	up
CCN2	5642.83826741309	2.42829380442319	0.239131275159453	10.1546474956235	3.1594986704331e-24	4.12000928627151e-23	up
CCN3	581.088768781436	-0.0608046449119891	0.291051257424795	-0.208913871219747	0.834515475420108	0.861718778094988	NA
CCN4	207.847669653882	2.02774890279946	0.238825459489466	8.49050560662231	2.05740030078525e-17	1.55885718575018e-16	up
CCNA1	1281.39839699509	-2.44577522956841	0.377404393550381	-6.48051604953537	9.14094297221143e-11	3.72029623297678e-10	down
CCNA2	731.096250529146	-2.95445477065805	0.180238136713965	-16.391951362362	2.18322115646669e-60	2.69477245847328e-58	down
CCNB1	2471.82966543267	-3.0543976318431	0.162482612744893	-18.7983045092872	7.79691391115169e-79	3.84952459930586e-76	down	CCNB1
CCNB1IP1	1592.44373685078	0.0442947330153876	0.132053428718671	0.335430389389993	0.737300447026543	0.774517080009248	NA
CCNB2	1138.36094728203	-3.48630639296272	0.181109003753627	-19.2497684858636	1.4179514134459e-82	1.35348188918123e-79	down	CCNB2
CCNB3	29.2785573054189	-1.4488634151311	0.240967217291104	-6.01269928506822	1.82459316213055e-09	6.4825123809889e-09	down
CCNC	1367.48957387163	-0.60573759764599	0.112794513883488	-5.37027535108395	7.86165118497577e-08	2.32424368503992e-07	down
CCND1	5207.42428754845	-0.726219995493653	0.243838658817594	-2.9782807985214	0.00289870287796586	0.00486275662644583	down
CCND2	1529.67905905151	2.24895028720749	0.296398803227046	7.58758221262033	3.25929818310299e-14	1.8621959850626e-13	up
CCND3	1668.81196026441	0.344146486137382	0.127222880745505	2.70506754854741	0.00682905013049266	0.010843777283841	NA
CCNDBP1	888.742223930023	0.731480578187722	0.108242234006172	6.75781117143251	1.4009194043836e-11	6.18703393953253e-11	up
CCNE1	1037.71806203046	-4.19378103883417	0.266677886219935	-15.7260172497973	1.00326485511968e-55	9.32775726987246e-54	down
CCNE2	76.2771040969975	-1.66655481228038	0.250524023900278	-6.65227544382632	2.88595943000582e-11	1.23383598443784e-10	down
CCNF	708.21760939053	-2.58441515632163	0.17048021813365	-15.1596190139524	6.54478739826686e-52	5.12067027149644e-50	down
CCNG1	3049.60031337115	0.624197040456038	0.140195114032247	4.45234518167633	8.49374782523983e-06	1.98130317831281e-05	up
CCNG2	1380.62360901652	0.348904331886039	0.131201268598188	2.65930608456675	0.00783017904103586	0.0123038304992923	NA
CCNH	535.168824060853	-0.00925478395826288	0.0966755423401295	-0.0957303546920084	0.923734732049764	0.937551137271462	NA
CCNI	10138.2266411861	0.99828674927711	0.105231616419051	9.48656671110853	2.38768933673438e-21	2.54556484909627e-20	up
CCNJ	520.721522286262	-0.955729654757257	0.130465407384469	-7.32554072314982	2.3793735817149e-13	1.25618993152632e-12	down
CCNJL	319.945624574557	-1.65284287428113	0.254976029724106	-6.48234610943457	9.03071786851574e-11	3.67857235964178e-10	down
CCNK	171.791878521647	-0.19994417306168	0.179504767574107	-1.11386552994552	0.265336879146309	0.31501603943755	NA
CCNL1	1938.01793562571	0.240199411394166	0.136076376480231	1.76518083158293	0.0775333790840169	0.102865355978962	NA
CCNL2	4290.78309595389	-0.595498763572141	0.155102304458183	-3.83939339684468	0.000123338668039592	0.000249007762125052	down
CCNO	1025.35315806758	-2.62164967142338	0.299028309939901	-8.76722900233187	1.83117099139708e-18	1.52789663489647e-17	down
CCNQ	875.500645569315	-0.784650750301915	0.128676600752803	-6.09785109111865	1.07503817333231e-09	3.92548627171764e-09	down
CCNT1	862.683803727085	0.425596332952376	0.100634355431849	4.22913557826281	2.34590946309108e-05	5.1922602709133e-05	up
CCNT2	1126.88485061943	0.0650282814679072	0.107920807825617	0.602555547702932	0.546804399686508	0.599658807805715	NA
CCNY	2638.60593188325	0.231765459524147	0.0925075978290485	2.50536674784749	0.0122324481065591	0.0186343432269086	NA
CCNYL1	408.329563869536	-0.482065576925877	0.13886486724803	-3.47147256523026	0.000517612219171519	0.000965624984247272	down
CCP110	629.132203213651	0.433450551333938	0.144320977247893	3.00337871596741	0.00266999947254314	0.00450336346423285	up
CCPG1	375.231591388229	0.349341655818418	0.14319502096505	2.43962152778819	0.0147026564529685	0.0221452382804127	NA
CCR1	180.128586158208	-0.732731960626531	0.230372029043684	-3.18064638171672	0.00146946879144559	0.00258126047796809	down
CCR5	183.741723413519	-0.507262322139152	0.277104245925333	-1.83058300115631	0.0671628076973602	0.0902098574681804	NA
CCR7	124.189519860953	-1.30689368491788	0.32155979844213	-4.06423219335696	4.81908345458964e-05	0.000102525463451433	down
CCRL2	58.2762791341501	0.509682221621861	0.244553984679768	2.08412969549143	0.0371483715672235	0.0522177875613102	NA
CCS	1525.6121805769	-0.527196519677957	0.172368330333433	-3.05854630405792	0.0022241370428516	0.00379697080953251	down
CCSAP	416.50835231621	-0.904926045952224	0.162315932408671	-5.57509070442849	2.47400926041727e-08	7.75796421170707e-08	down
CCSER1	76.2933888653822	-0.188893845192393	0.243802683328949	-0.774781649706166	0.438468694288888	0.493204082396755	NA
CCSER2	1143.60769481896	0.754123023535178	0.124040651129953	6.07964418652647	1.20449528732857e-09	4.36938523536114e-09	up
CCT2	5361.19567032382	-0.740406729741816	0.0933450859831238	-7.93193044865454	2.15765272260283e-15	1.36635434242492e-14	down
CCT3	12468.1682115328	-0.962274914646084	0.102641715564111	-9.37508603940899	6.91193727954173e-21	7.10445929421956e-20	down
CCT4	3744.23929293052	0.0508484132950912	0.115191984068813	0.441423191953317	0.658906655438225	0.703694872293903	NA
CCT5	5648.90312574379	-1.10319628547602	0.131049725209966	-8.41815031438247	3.82474854487037e-17	2.82136783438712e-16	down
CCT6A	6582.97990877787	-0.683901249205745	0.0859545597006457	-7.9565441506253	1.76911023898566e-15	1.12728617720501e-14	down
CCT6B	99.8678180846174	-0.198901211123504	0.182382086152987	-1.09057427359757	0.275460254834974	0.325792163284913	NA
CCT7	9822.8413190211	-0.517627496023645	0.100924715768895	-5.12884769682133	2.91521067229272e-07	8.08601053969143e-07	down
CCT8	5492.08217241811	-0.525235024904081	0.087554060693958	-5.99897961032351	1.985612858842e-09	7.02495797205332e-09	down
CCT8P1	43.3134838836318	-0.591932220275065	0.20871784935532	-2.83604024334001	0.00456766900671821	0.00744110647834695	down
CCZ1	168.258326658859	-0.274987236731747	0.140034431196333	-1.96371159851541	0.0495635467805772	0.0681635638079247	NA
CCZ1B	172.426493808355	-0.518822676788209	0.129850734694969	-3.99553131529806	6.45493236750971e-05	0.000135001054101671	down
CD101	92.9019974540432	-1.15397411506348	0.173302018100656	-6.65874597255548	2.76173788434862e-11	1.18390907269771e-10	down
CD109	687.843103569673	1.21943597250467	0.319515133109171	3.81652024002261	0.000135346977447044	0.00027202386623902	up
CD14	2162.36114069038	-0.747154015957667	0.238569650362006	-3.13180664356902	0.00173734252843325	0.00301554980265575	down
CD151	11582.4235257717	-0.309022065223073	0.159151358419009	-1.94168663273039	0.0521750479160999	0.0714326196273397	NA
CD163	517.988572075706	-0.401879257188157	0.285781145907134	-1.4062483230393	0.159650399432969	0.198996641340755	NA
CD163L1	53.1140081574312	-0.37211952221145	0.266788576817053	-1.39481055242716	0.163072975918226	0.202909435056675	NA
CD164	8708.28917751903	-0.140065399921432	0.107702860149763	-1.30047985472873	0.193436556405623	0.236801010141562	NA
CD164L2	184.354775691577	0.108449758235063	0.400327460356862	0.270902620915357	0.786465929180839	0.81901368637801	NA
CD180	112.586016385462	-0.452431022554244	0.237905215954876	-1.90172805055295	0.0572067167320278	0.0778746691547037	NA
CD1D	75.0040159800767	-0.020660336323426	0.231164497046131	-0.0893750406633725	0.928783858740329	0.941474498367719	NA
CD2	356.844191660639	-0.897404168842407	0.308416475715253	-2.90971539948125	0.0036175801014851	0.00599357925168521	down
CD200	779.692023653748	1.28943112437538	0.240218837963392	5.36773525052135	7.97314750474848e-08	2.35429007987191e-07	up
CD207	90.273728909555	-1.09713574486857	0.354045630671494	-3.09885407366193	0.00194270680697514	0.00334725343709627	down
CD209	46.2967190935289	-0.0536211535668474	0.28249459082704	-0.189813027604757	0.849455646933825	0.874892190471053	NA
CD22	222.23686289304	3.19409894782641	0.378466738549767	8.43957638144309	3.18489821794732e-17	2.36644383417591e-16	up
CD226	62.5669970412798	0.19351736438862	0.240354952088311	0.805131588541258	0.420743748932157	0.475245266425578	NA
CD24	27747.1322742619	-1.99053450738051	0.194424271053449	-10.2380968003387	1.33843270549485e-24	1.79267347776195e-23	down
CD247	154.341605653932	-0.573480601006667	0.267489168063224	-2.14393952906204	0.0320377323716217	0.0455935048302236	NA
CD248	1357.34346951812	1.50217337688873	0.220625252913499	6.80871005042062	9.84777265547285e-12	4.39253610221372e-11	up
CD27	82.3574277182315	-1.76707615772673	0.328468327644972	-5.37974595723181	7.45910220952148e-08	2.21162612209419e-07	down
CD27-AS1	370.892422451586	0.86275162577059	0.156813729500935	5.5017607738578	3.76016934100748e-08	1.1540858440417e-07	up
CD274	85.2022587288826	0.41969761413766	0.249782849748186	1.68024992332649	0.0929086997181725	0.121596596212504	NA
CD276	4479.45982304257	-1.06962611253385	0.124813562584036	-8.56979073739425	1.03673259715672e-17	8.04985755210951e-17	down
CD28	50.4935653196992	-0.851195009613729	0.246155656512821	-3.45795429474274	0.000544293714809159	0.00101210355956332	down
CD2AP	1995.02279843547	-0.655641307195822	0.159025799580336	-4.12286125223729	3.74195110127386e-05	8.06886383554806e-05	down
CD2BP2	2981.80484515525	-0.137608851455852	0.115396637039895	-1.19248580362249	0.233070813958987	0.28031145856907	NA
CD2BP2-DT	110.707857941219	-0.963461672446068	0.175916099157377	-5.47682490153526	4.33025322466444e-08	1.31775910033465e-07	down
CD300A	208.242515439084	-0.740003283661346	0.225620707028699	-3.27985535284763	0.00103860321499294	0.00186349885116152	down
CD300LF	57.4791770643802	-1.62637108156146	0.271335541140454	-5.9939478430494	2.04807083934697e-09	7.23341842076218e-09	down
CD302	38.858532888659	2.54485546206854	0.215072256843958	11.8325603655841	2.64935183218913e-32	5.86297056155858e-31	up
CD320	2637.73728549415	-0.955428936810725	0.178215206818106	-5.36109658580302	8.27182732769726e-08	2.43795849481205e-07	down
CD33	57.5083450643239	-0.0428254152279544	0.240389595723808	-0.178150036398239	0.85860514711857	0.882710454257463	NA
CD34	1522.11505492172	2.21148809901072	0.174525257239386	12.671450161379	8.51259797871757e-37	2.6905822926993e-35	up
CD36	239.761886286817	1.36823740966086	0.386128023317318	3.54348124724542	0.000394881393005478	0.000747377631864168	up
CD37	381.225452458246	-0.734292487505387	0.244967935352711	-2.99750449563178	0.00272199843989376	0.00458404771376133	down
CD38	209.886829000458	-0.838757092263341	0.341024570257145	-2.45952100058622	0.0139122557963831	0.0210277291768831	NA
CD3D	232.624606267407	-1.45813939459733	0.332268633071634	-4.38843528839198	1.14169094157466e-05	2.62176919029126e-05	down
CD3E	495.24338079346	-0.883922068220384	0.307302865311921	-2.8763873298844	0.00402255773531248	0.00661707050255103	down
CD3G	74.4754504440751	-0.624549616282466	0.295389074358335	-2.11432876330703	0.0344871973245026	0.0487836090982244	NA
CD4	1172.05186722199	-0.54897900354832	0.222265114206534	-2.46992878530724	0.013513995226549	0.0204538460521912	NA
CD40	480.632479177609	0.581397229971588	0.274307798469838	2.11950674831257	0.034047664056844	0.0481971867531506	NA
CD44	6139.26127713604	1.04088478185339	0.226120315965083	4.60323424461395	4.15979906789374e-06	1.00642113981248e-05	up
CD46	5318.07559363467	-0.121395571658785	0.143779260462242	-0.844319071252033	0.398491131830379	0.453004845220116	NA
CD47	4496.6976682344	-0.501698135092003	0.197759873832779	-2.53690561876181	0.0111837100718171	0.0171296919991739	NA
CD48	136.368267676184	-0.799123462038768	0.283794963942722	-2.81584793097334	0.004864868785261	0.00789025727994642	down
CD5	159.422165835821	-1.15172270301136	0.286249766151575	-4.02348871230693	5.73423336658029e-05	0.000120863761729275	down
CD52	340.87621668607	-0.998783903614942	0.293219773188896	-3.40626381622467	0.000658585059579133	0.00121047764865905	down
CD53	729.150313618981	-0.513806922177006	0.234241400935967	-2.19349320881778	0.0282718633505919	0.0406218303516081	NA
CD55	2948.80633759787	-0.0687811402142339	0.210419925882522	-0.326875603276444	0.74376197413665	0.78015999602114	NA
CD58	314.510308877567	-0.44000135114975	0.134086237579763	-3.28148033006003	0.0010326372665154	0.00185349133533503	down
CD59	6080.24938759756	0.846463471538989	0.14127179553455	5.9917371923823	2.07611240127764e-09	7.32884057236026e-09	up
CD6	252.813012054363	-1.01730825266729	0.273157304711026	-3.72425790971802	0.000195890587031949	0.000386437231347952	down
CD63	23080.5348883269	-0.299737748538471	0.125508257098986	-2.38819146617638	0.0169315182776307	0.0252684468104144	NA
CD63-AS1	183.497940535171	0.00381793253920898	0.120149328612893	0.0317765615778838	0.974650238346453	0.980057736684073	NA
CD69	163.278060723852	-0.185429497897605	0.29971249047226	-0.618691258430446	0.536119769826616	0.589567040274769	NA
CD7	430.354803647777	-1.25649651692647	0.309279614814384	-4.06265546366695	4.85176141087738e-05	0.000103190017648459	down
CD72	121.08572653217	-1.24758822873202	0.226639860249473	-5.50471672263977	3.69762339834739e-08	1.13659450016183e-07	down
CD74	87904.0621718252	-0.614160976345728	0.25768768755545	-2.3833539823806	0.0171556888988708	0.0255630298318277	NA
CD79A	257.574420571423	-2.10508921409408	0.420712727701283	-5.00362616932461	5.62618130752672e-07	1.5104915756103e-06	down
CD79B	85.555971930901	0.724675947432176	0.321888915816516	2.25132308639437	0.0243650816222664	0.0354351689860447	NA
CD81	27048.7332014086	0.580755934072892	0.141430021980702	4.10631297329598	4.02024685675901e-05	8.64682206625741e-05	up
CD82	1841.90496300758	-0.647918121938028	0.214300803868132	-3.02340500008911	0.00249947491457588	0.00423320106776644	down
CD83	457.928837442773	-0.15554763812213	0.199246596636532	-0.780679021614015	0.434991302073157	0.489561819138773	NA
CD84	176.132559206133	-0.66155037007544	0.242592205441326	-2.72700587750518	0.00639119006498207	0.0101914533189011	NA
CD86	174.012366050968	-0.991614244842229	0.246071831104548	-4.02977553501817	5.58301395380705e-05	0.000117815171393676	down
CD8A	361.097041693798	-0.523625873476538	0.329900947634531	-1.58722148945331	0.112462489366446	0.144818591847178	NA
CD8B	145.294626300473	-1.4597141403607	0.348784368314567	-4.18514782475626	2.84980582726014e-05	6.23811647067889e-05	down
CD9	9757.98630027853	-0.518096653126095	0.164755559651772	-3.14463836134662	0.00166292254874867	0.0028976177501501	down
CD93	1247.17349816443	1.99174557787576	0.188569452434393	10.562397844204	4.45143133467922e-26	6.70195518926783e-25	up
CD96	165.855968427688	-0.591572275608724	0.271536780743182	-2.17860826805717	0.0293607814465885	0.0420387668752254	NA
CD99	4832.85283095218	0.80150446377817	0.158618785758315	5.05302357439182	4.34870197738017e-07	1.18194219650967e-06	up
CD99L2	1309.35812136702	1.46673816112108	0.137158082849178	10.6937785265921	1.08844295877808e-26	1.70880770655533e-25	up
CDA	206.350547693037	-0.203794303533954	0.296326954233328	-0.687734614156923	0.491619918179725	0.546125687679208	NA
CDADC1	227.199877011729	0.504002397669832	0.095255745024892	5.29104462453291	1.21619684214884e-07	3.53501956676554e-07	up
CDAN1	606.776100793948	-0.023159002121235	0.0969289698362371	-0.238927558606704	0.811161755654098	0.84098478059149	NA
CDC123	1704.85095473917	-0.888788776011633	0.0815629342606092	-10.8969691204559	1.19160642131149e-27	1.99548780588747e-26	down
CDC14A	291.60298987263	0.716069015946473	0.161817408254395	4.42516675845366	9.63678119020728e-06	2.23376126082868e-05	up
CDC14B	439.546747614114	0.593125419370882	0.146553940885866	4.04714752660795	5.18455676225734e-05	0.00010983289199066	up
CDC16	2352.30746346482	-0.0862478987290409	0.0878519240832474	-0.98174171629199	0.326227108191697	0.37904079648533	NA
CDC20	2721.17188827955	-4.25784182738998	0.212690373114409	-20.0189682543818	3.76435606577195e-89	1.34745125374307e-85	down	CDC20
CDC20-DT	32.0613797982213	-0.604134726605326	0.23701899535667	-2.54888738219574	0.0108067191533803	0.016596653956677	NA
CDC23	932.420566694482	-0.185020693771652	0.0940431966524693	-1.96740115561346	0.0491369812348403	0.0676384433612149	NA
CDC25A	409.425789634785	-2.7940252996745	0.185952462234207	-15.0254815994608	4.99966462842118e-51	3.72839573696533e-49	down
CDC25B	2568.97968118828	-1.15453196117846	0.197631256735436	-5.84184900834794	5.16245880085718e-09	1.73879287486881e-08	down
CDC25C	272.226096341639	-3.74326320058467	0.205642968657617	-18.2027288607031	4.9099777305958e-74	1.40602122293341e-71	down	CDC25C
CDC26	205.384890339817	0.0426533363302065	0.129532172090308	0.329287586565514	0.741938325909417	0.778532279250351	NA
CDC27	1258.96309417821	0.357294439250675	0.106164861183356	3.36546796433516	0.000764139399722423	0.0013965978970163	up
CDC34	2315.34162983402	-0.741656785278509	0.138942789233394	-5.33785732509434	9.40514207457656e-08	2.75835363014722e-07	down
CDC37	6990.93417216627	-0.451998608192452	0.11504781123867	-3.92878928617572	8.53746051811824e-05	0.000176086660470206	down
CDC37L1	560.163988403159	0.525105796063914	0.107786672044764	4.87171359967249	1.10634466361364e-06	2.86656585117989e-06	up
CDC37L1-DT	24.9120704724764	-0.255497562052199	0.186665056240676	-1.36874874814691	0.171077826527498	0.211820505034652	NA
CDC40	464.745391005419	0.322855652561981	0.133635040795682	2.41595056685472	0.0156941918571816	0.0235470438029053	NA
CDC42	5733.71326704092	0.0506430127602571	0.0998289049032327	0.507298089760145	0.611945678709811	0.66125169903981	NA
CDC42BPA	1707.70964213459	0.620463502848433	0.176388118615666	3.51760372364063	0.000435462127714983	0.000818664225922154	up
CDC42BPB	2739.83967928676	0.349655482551561	0.158073543416644	2.21197978481418	0.0269680617469421	0.0389124970364524	NA
CDC42BPG	1065.71591620385	-1.43236743005177	0.169632552138014	-8.44394199107723	3.0681149520843e-17	2.28441341050146e-16	down
CDC42EP1	2475.03689118351	0.684556073573797	0.184579867698168	3.70872556205973	0.000208305049206099	0.000409404487924903	up
CDC42EP3	1242.12253231826	2.28228052809213	0.161135427062995	14.1637414545709	1.53593980183143e-45	8.3301462434176e-44	up
CDC42EP4	3041.80604208878	0.90615470234048	0.166213381071464	5.45175542726535	4.98750186793639e-08	1.50529198450913e-07	up
CDC42EP5	168.052359434406	1.5046931433563	0.264396420903674	5.6910495921747	1.26260827113839e-08	4.08450637735188e-08	up
CDC42SE1	2445.0896046837	-0.873623086725411	0.114303172394242	-7.64303447075122	2.12161160684572e-14	1.22984757031648e-13	down
CDC42SE2	2036.51281569262	-0.256915213578333	0.117771046877074	-2.18148025674335	0.029147913195501	0.0417632163647736	NA
CDC45	537.068600483849	-3.8112862467531	0.196396114432676	-19.4061183835671	6.85113785506356e-84	9.80945918088e-81	down	CDC45
CDC5L	1488.05508460338	0.137045148002852	0.0969734817693701	1.41322292963331	0.157590186579603	0.196616965096441	NA
CDC6	808.233157786399	-3.37259599753869	0.173840100362895	-19.4005640269323	7.6329361100414e-84	9.93530720214298e-81	down	CDC6
CDC7	329.479353929793	-1.85626271953635	0.201738782250625	-9.20131815423704	3.53585277410909e-20	3.41838892773085e-19	down
CDC73	1250.22005774606	-0.0208248331349844	0.127664996142206	-0.163120931847188	0.870423219296089	0.89282742013791	NA
CDCA2	328.022577240571	-3.73848350992817	0.214127280347998	-17.4591649595157	2.93191439772564e-68	5.83043754814385e-66	down	CDCA2
CDCA3	711.681100076867	-3.31760904978934	0.186229665465828	-17.8146110153331	5.44349830176665e-71	1.29900014474491e-68	down	CDCA3
CDCA4	793.745742307689	-1.37687449141486	0.132126311080269	-10.4208955820948	1.99069744120002e-25	2.85599258147313e-24	down
CDCA5	1227.64518084426	-3.54378995783394	0.205445599339626	-17.2492862793115	1.13290180493988e-66	1.97815707843039e-64	down	CDCA5
CDCA7	1142.59584713155	-0.910290214146628	0.226253827425779	-4.023314100378	5.73848824154826e-05	0.000120900050974821	down
CDCA7L	524.87886178582	-0.165363491577831	0.203521496476858	-0.812511181572578	0.416498373153476	0.471044526604381	NA
CDCA8	927.052624594328	-3.52670494500935	0.185238369824018	-19.0387388334276	8.14657145751341e-81	5.55441000612748e-78	down	CDCA8
CDCP1	2518.71288105838	-2.24541930754702	0.18421513197649	-12.1891143439486	3.55261272451096e-34	9.01884911162197e-33	down
CDH1	9098.979819369	-1.5530046648264	0.187266154947465	-8.29303439941975	1.10395397788495e-16	7.80178334420369e-16	down
CDH11	1212.42811634356	1.9027447175845	0.243170756259264	7.82472673464005	5.08760809993284e-15	3.1183378756352e-14	up
CDH13	159.515699580657	3.57266136891788	0.309845391567082	11.5304647613079	9.2642230599907e-31	1.90582105995613e-29	up
CDH2	1064.19422217271	-0.191533180845241	0.362048626188126	-0.52902612243505	0.596787328805681	0.646745456693895	NA
CDH23	201.494006067652	1.9276513641236	0.321982392501059	5.98682228910158	2.13980355960222e-09	7.5388059464529e-09	up
CDH24	753.424088933476	-0.859346726434215	0.207328136853201	-4.14486301510864	3.40016910243616e-05	7.37407167656481e-05	down
CDH3	4840.05373256879	-1.29925994785496	0.264005758071996	-4.92133185784775	8.59572331866205e-07	2.25491204131177e-06	down
CDH5	1037.81518655383	1.37719892557026	0.192136930556643	7.16779913981325	7.62130078493004e-13	3.8141134092495e-12	up
CDH6	1373.62801893587	-1.14111209890023	0.38197652666057	-2.98738801799262	0.00281372354271536	0.00472906370285228	down
CDHR1	466.421419899544	-1.64377263906535	0.412075915902628	-3.98900439368014	6.63511928229133e-05	0.000138668278913804	down
CDHR3	541.773634500497	1.35471345146206	0.41746337646251	3.24510730244554	0.0011740637417346	0.00209343021845031	up
CDIN1	254.044431639336	0.734078488408728	0.128457948292869	5.71454314944464	1.09999135916596e-08	3.5794718819405e-08	up
CDIP1	781.479155189806	1.21660370233689	0.175819265115817	6.91962681982248	4.52834941973024e-12	2.10100152273809e-11	up
CDIPT	3072.86226439113	0.432266417802081	0.0977819350977832	4.4207185853891	9.83732185310496e-06	2.27729626989098e-05	up
CDK1	1448.17074337348	-2.76847073516216	0.183667581712013	-15.073268289137	2.42798849921776e-51	1.83936186940741e-49	down
CDK10	2114.75445599184	-0.642108546689792	0.139099435701344	-4.61618369227925	3.90861012111232e-06	9.4885520030665e-06	down
CDK11A	84.5043127717557	-0.851108577027573	0.166883985905467	-5.10000149151334	3.3965080493836e-07	9.35215427905276e-07	down
CDK11B	1056.86645105462	-0.0752985749612633	0.0867817567097317	-0.867677468354582	0.385570923916403	0.440134297108751	NA
CDK12	1381.98707732842	-0.153401305621883	0.109938588503225	-1.39533632103511	0.162914444163515	0.202729794153764	NA
CDK13	1587.03363125205	0.165843164459379	0.0755476517099173	2.19521269961074	0.0281483437134166	0.0404605948487801	NA
CDK13-DT	33.1472455138201	0.796926981206838	0.154452614288198	5.15968593266948	2.4736445191912e-07	6.90806362897982e-07	up
CDK14	458.948722104627	1.08765330762403	0.221498864093931	4.91042386187039	9.08797378929614e-07	2.37708455818674e-06	up
CDK16	6704.24178984982	-1.48996634898414	0.145138464671675	-10.2658268595763	1.00456651766956e-24	1.35692296226346e-23	down
CDK17	641.974829830971	1.31331173527311	0.129452208557904	10.145147386077	3.48252337209391e-24	4.52886191113902e-23	up
CDK18	1324.05187444143	-0.943000944659825	0.160376230583969	-5.87992959571458	4.10441021557298e-09	1.39954621258809e-08	down
CDK19	1056.39722192603	0.210319326559528	0.106132469862409	1.98166806852029	0.0475164032957952	0.0655433393438531	NA
CDK2	956.757447464707	-0.762673478097526	0.130147389742357	-5.86007510106299	4.62657884028551e-09	1.56789007893983e-08	down
CDK20	584.172490898389	0.0136205585703413	0.159571910370576	0.085356868503423	0.931977681917716	0.944177205808948	NA
CDK2AP1	5816.59251456899	-0.738867888171319	0.126113833032289	-5.85873785932862	4.66398232608024e-09	1.57981781274703e-08	down
CDK2AP2	4814.20640625438	-1.73865099503896	0.156273653419738	-11.1256821415001	9.40834312747994e-29	1.70086688004113e-27	down
CDK4	1825.62942698752	-0.197168732447292	0.154678383955499	-1.27470126985564	0.202414997215322	0.246653440862041	NA
CDK5	757.280244737059	-1.48998057168624	0.118128070595371	-12.6132642662888	1.78445947348231e-36	5.42460525293413e-35	down
[truncated: 12,319 more rows]
