# Supplementary material for: Short-term hormonal modulation with mifepristone does not induce oncogenic changes in the endometrium of BRCA1/2 pathogenic variant carriers
Source: Commun Med (Lond). 2026 Feb 11;6:150. doi: 10.1038/s43856-026-01412-0 (PMC12996395; doi:10.1038/s43856-026-01412-0)
Supplement: Supplementary file 8 — Supplementary Data 5 [file 43856_2026_1412_MOESM8_ESM.zip › SourceData/5b.txt]

participant	value	trt	time
7	-5.12291348801012	VitaminB	post
11	-4.59314103403831	VitaminB	pre
11	-4.66204735773193	VitaminB	post
12	-4.41563645453119	Mifepristone	pre
12	-4.84416803496418	Mifepristone	post
13	-4.4909239461151	Mifepristone	pre
13	-4.90113229009239	Mifepristone	post
14	-5.00354531563891	Mifepristone	pre
14	-4.96507084525082	Mifepristone	post
1	-4.88445440123126	Mifepristone	pre
1	-4.8297820953355	Mifepristone	post
2	-4.91028249206739	Mifepristone	pre
2	-5.27579047230863	Mifepristone	post
3	-4.42613128407294	Mifepristone	pre
3	-4.41054468609219	Mifepristone	post
4	-4.0422023258659	Mifepristone	pre
4	-4.66130137645602	Mifepristone	post
5	-4.14654757155932	VitaminB	pre
5	-4.5093244560613	VitaminB	post
6	-4.51980608015778	VitaminB	pre
6	-5.16669543736315	VitaminB	post
8	-4.24812039064629	VitaminB	pre
8	-4.14150946623373	VitaminB	post
9	-4.56470496861009	Mifepristone	pre
9	-4.85810755678166	Mifepristone	post
10	-4.9132774944722	VitaminB	pre
10	-5.39955337135039	VitaminB	post
7	-4.68222539852948	VitaminB	pre
