# Supplementary material for: Short-term hormonal modulation with mifepristone does not induce oncogenic changes in the endometrium of BRCA1/2 pathogenic variant carriers
Source: Commun Med (Lond). 2026 Feb 11;6:150. doi: 10.1038/s43856-026-01412-0 (PMC12996395; doi:10.1038/s43856-026-01412-0)
Supplement: Supplementary file 8 — Supplementary Data 5 [file 43856_2026_1412_MOESM8_ESM.zip › SourceData/s4a.txt]

barcode	set	type	TCGA_EC
TCGA-AX-A1CP-01A-11D-A138-05	training	EC	-0.206953101913474
TCGA-B5-A5OD-01A-11D-A31V-05	training	EC	0.113519109179046
TCGA-AJ-A3TW-01A-11D-A22B-05	training	EC	-0.114520210308063
TCGA-KP-A3W1-01A-11D-A22B-05	training	EC	-0.202022604841221
TCGA-B5-A11P-01B-11D-A14H-05	training	EC	0.727265573063228
TCGA-FL-A1YF-11A-12D-A16G-05	training	Control	-1.87794277131471
TCGA-BK-A4ZD-11A-12D-A27Y-05	training	Control	-2.38276158590652
TCGA-DI-A2QU-01A-11D-A18O-05	training	EC	0.15973072113084
TCGA-AX-A2H8-11A-11D-A17F-05	training	Control	-2.44535121699713
TCGA-EO-A3KU-01A-11D-A22B-05	training	EC	0.397547311556178
TCGA-D1-A102-01A-11D-A10N-05	training	EC	0.540068956438994
TCGA-AX-A1C5-01A-11D-A138-05	training	EC	0.110767118825028
TCGA-BG-A0W2-01A-11D-A10A-05	training	EC	0.407388668719921
TCGA-AP-A1DR-01A-11D-A138-05	training	EC	0.770997555038122
TCGA-B5-A3F9-01A-21D-A22B-05	training	EC	0.0393562879481251
TCGA-B5-A11Z-01A-11D-A10N-05	training	EC	0.605691940517115
TCGA-BG-A3EW-11A-22D-A22B-05	training	Control	-2.45967349574793
TCGA-EY-A1GC-01A-11D-A13K-05	training	EC	-0.0179182096299492
TCGA-B5-A0JU-01B-11D-A14H-05	training	EC	0.995204764419343
TCGA-AJ-A3NG-01A-11D-A22B-05	training	EC	0.0472376928987717
TCGA-AX-A3G9-01A-11D-A22B-05	training	EC	0.62763519049068
TCGA-AP-A1E1-01A-11D-A138-05	training	EC	0.901367687170205
TCGA-AX-A2HF-01A-11D-A17F-05	training	EC	0.42087079528216
TCGA-AX-A3FV-01A-11D-A22B-05	training	EC	-0.0178708866443628
TCGA-A5-A2K7-01A-11D-A17Z-05	training	EC	0.715601745819481
TCGA-AJ-A3BG-01A-11D-A19Z-05	training	EC	0.696522072684003
TCGA-B5-A3FH-01A-11D-A19Z-05	training	EC	0.415848494944141
TCGA-D1-A163-01A-11D-A12K-05	training	EC	0.671388689218487
TCGA-5B-A90C-01A-11D-A37Q-05	training	EC	0.511691890593571
TCGA-D1-A160-01A-11D-A123-05	training	EC	0.503850612031399
TCGA-AJ-A3NE-01A-11D-A22B-05	training	EC	0.129893030234261
TCGA-AJ-A3NH-01A-11D-A22B-05	training	EC	0.361135654927134
TCGA-D1-A1NU-01A-11D-A14H-05	training	EC	0.61068580974674
TCGA-FL-A3WE-11A-11D-A22B-05	training	Control	-1.74501655185353
TCGA-QS-A5YQ-01A-11D-A31V-05	training	EC	0.532154903479556
TCGA-AP-A1DV-01A-21D-A138-05	training	EC	0.827835556196174
TCGA-D1-A1NY-01A-11D-A16G-05	training	EC	0.608419261872326
TCGA-D1-A17F-01A-11D-A12K-05	training	EC	0.22477935378674
TCGA-BG-A222-01A-11D-A161-05	training	EC	0.399418893940361
TCGA-FL-A1YQ-11A-11D-A17F-05	training	Control	-1.9169470761422
TCGA-D1-A16I-01A-11D-A12K-05	training	EC	0.146738463583129
TCGA-BG-A18C-01A-11D-A12K-05	training	EC	0.20873420578798
TCGA-AJ-A3QS-01A-11D-A22B-05	training	EC	0.0365089640349342
TCGA-BG-A0VV-01A-21D-A123-05	training	EC	0.143309373648236
TCGA-D1-A17R-01A-11D-A12K-05	training	EC	0.688404212878203
TCGA-EY-A54A-01A-11D-A27Y-05	training	EC	-0.135907972284279
TCGA-BG-A0VX-01A-11D-A123-05	training	EC	0.110382741300779
TCGA-EO-A22S-11A-11D-A18O-05	training	Control	-2.58921980479063
TCGA-AJ-A3IA-01A-11D-A212-05	training	EC	-0.486692778652188
TCGA-AJ-A2QL-11A-11D-A18O-05	training	Control	-1.96676138818924
TCGA-D1-A17D-01A-12D-A12K-05	training	EC	0.336534917084944
TCGA-AX-A3FT-01A-11D-A22B-05	training	EC	-0.218196893305927
TCGA-AP-A1DQ-01A-11D-A138-05	training	EC	-0.17884090783182
TCGA-B5-A5OC-01A-21D-A27Y-05	training	EC	-0.35440078719897
TCGA-B5-A11Q-01A-11D-A123-05	training	EC	0.660826307177104
TCGA-EY-A1GX-01A-12D-A13K-05	training	EC	1.16924639006528
TCGA-AX-A1C8-01A-11D-A138-05	training	EC	-0.187889538542415
TCGA-PG-A917-01A-31D-A37Q-05	training	EC	0.289761191231277
TCGA-B5-A11N-01A-11D-A123-05	training	EC	-0.0194867472112146
TCGA-D1-A15Z-01A-11D-A123-05	training	EC	0.929804863470096
TCGA-AX-A2H5-11A-11D-A17F-05	training	Control	-2.41750353156419
TCGA-A5-A0GQ-01A-11D-A123-05	training	EC	-0.235553006622854
TCGA-AJ-A3NC-01A-11D-A22B-05	training	EC	0.569550247420768
TCGA-E6-A2P8-01A-11D-A19Z-05	training	EC	-0.238435139936466
TCGA-D1-A0ZU-01A-11D-A10N-05	training	EC	0.382500985410309
TCGA-EO-A3AV-01A-12D-A19Z-05	training	EC	-0.319110106319529
TCGA-AJ-A2QN-01A-11D-A18O-05	training	EC	0.0411629466043112
TCGA-AJ-A2QK-01A-11D-A18O-05	training	EC	-0.0274196234153195
TCGA-BS-A0WQ-01A-21D-A10A-05	training	EC	0.933317401611852
TCGA-EY-A1GT-01A-11D-A13K-05	training	EC	0.396342650089036
TCGA-AX-A3G6-01A-11D-A212-05	training	EC	0.609606055465608
TCGA-EY-A1GV-01A-11D-A13K-05	training	EC	-0.975378550336007
TCGA-D1-A17B-01A-22D-A12K-05	training	EC	-0.472202467884788
TCGA-B5-A3FC-01A-11D-A22B-05	training	EC	0.225219551222844
TCGA-BG-A0VZ-01A-11D-A10A-05	training	EC	0.538394163372611
TCGA-B5-A11X-01A-11D-A10N-05	training	EC	-0.327198440366172
TCGA-B5-A11M-01A-11D-A123-05	training	EC	-0.750137644911127
TCGA-EO-A3KX-01A-11D-A22B-05	training	EC	0.875620770894226
TCGA-BG-A0MA-11A-11D-A17F-05	training	Control	-2.30870370002104
TCGA-BS-A0V4-01A-11D-A14H-05	training	EC	0.450342410963428
TCGA-EO-A1Y8-01A-11D-A161-05	training	EC	0.481010905363792
TCGA-A5-A1OH-01A-21D-A22B-05	training	EC	-0.102994707744813
TCGA-AX-A1CK-01A-11D-A138-05	training	EC	1.04773011359094
TCGA-AX-A1CK-11A-11D-A138-05	training	Control	-2.08980414050012
TCGA-FL-A1YN-11A-11D-A17F-05	training	Control	-1.90094336146852
TCGA-AJ-A2QM-01A-11D-A18O-05	training	EC	0.38775250201786
TCGA-E6-A8L9-01A-21D-A37Q-05	training	EC	0.0773150010735595
TCGA-EO-A3KW-01A-11D-A22B-05	training	EC	0.394819270283797
TCGA-AP-A1DO-01A-11D-A138-05	training	EC	0.885206721775673
TCGA-AJ-A3OK-01A-12D-A22B-05	training	EC	-0.185462941857812
TCGA-B5-A0JX-01A-21D-A14N-05	training	EC	0.238938807907385
TCGA-D1-A1NS-01A-11D-A14H-05	training	EC	0.0359517638477449
TCGA-B5-A1MV-01A-31D-A14H-05	training	EC	-0.0308052792659333
TCGA-B5-A11L-01B-21D-A13K-05	training	EC	0.217093023753641
TCGA-FL-A1YI-11A-11D-A16G-05	training	Control	-1.91916237614981
TCGA-AX-A0IS-01A-12D-A10N-05	training	EC	0.645149997532436
TCGA-SL-A6JA-01A-11D-A31V-05	training	EC	0.740414186864382
TCGA-AJ-A3EL-01A-11D-A212-05	training	EC	0.252365792138516
TCGA-AJ-A6NU-01A-11D-A34S-05	training	EC	-0.614785905334561
TCGA-EY-A547-01A-11D-A27Y-05	training	EC	0.605354162579681
TCGA-EO-A3AS-01A-11D-A19Z-05	training	EC	0.10999721114266
TCGA-D1-A179-01A-11D-A12K-05	training	EC	0.492229227699052
TCGA-AP-A059-01A-21D-A123-05	training	EC	-0.195752767990698
TCGA-AX-A1C4-01A-11D-A138-05	training	EC	0.879709925352686
TCGA-BS-A0T9-01A-11D-A12K-05	training	EC	0.0756811476347044
TCGA-BG-A18B-01A-11D-A12K-05	training	EC	0.986703410574356
TCGA-B5-A1MY-01A-11D-A145-05	training	EC	0.0494228925898477
TCGA-QS-A8F1-01A-21D-A37Q-05	training	EC	0.0320241813924808
TCGA-AX-A2HK-01A-11D-A17F-05	training	EC	0.62664290380798
TCGA-A5-A2K2-01A-11D-A18O-05	training	EC	0.475785414119518
TCGA-D1-A3DH-01A-11D-A19Z-05	training	EC	0.624420903266724
TCGA-A5-A3LP-01A-11D-A22B-05	training	EC	-0.214422985344071
TCGA-AX-A2H4-01A-21D-A18O-05	training	EC	0.108633066743967
TCGA-BS-A0V7-01A-21D-A123-05	training	EC	-0.273484469223755
TCGA-AJ-A3NC-11A-11D-A22B-05	training	Control	-2.27945481416634
TCGA-PG-A915-01A-11D-A37Q-05	training	EC	0.290284214862397
TCGA-DI-A2QT-01A-12D-A19Z-05	training	EC	0.312184615571466
TCGA-AX-A1CI-11A-11D-A138-05	training	Control	-2.36692779637097
TCGA-BG-A0MA-01A-11D-A17F-05	training	EC	0.389340801626114
TCGA-BG-A18A-01A-21D-A12K-05	training	EC	-0.121260387137716
TCGA-PG-A914-01A-11D-A37Q-05	training	EC	0.275339439133286
TCGA-D1-A16X-01A-11D-A12K-05	training	EC	0.0150715240671285
TCGA-BK-A6W4-01A-12D-A34S-05	training	EC	-1.79932475558019
TCGA-AJ-A2QO-01A-11D-A18O-05	training	EC	0.694518189055609
TCGA-B5-A11O-01A-11D-A123-05	training	EC	-0.419841572508303
TCGA-EY-A2OO-01A-11D-A19Z-05	training	EC	0.522836069178955
TCGA-A5-A1OF-01A-11D-A14H-05	training	EC	-0.207925086805567
TCGA-BG-A2L7-01A-11D-A18O-05	training	EC	0.41074681399053
TCGA-DF-A2KZ-01A-11D-A212-05	training	EC	-0.0128221685002895
TCGA-D1-A167-01A-11D-A12K-05	training	EC	0.946642692616733
TCGA-BK-A0CC-01B-04D-A27B-05	training	EC	-0.240095726465666
TCGA-JU-AAVI-01A-11D-A409-05	training	EC	-0.473021567602311
TCGA-D1-A0ZZ-01A-11D-A10N-05	training	EC	0.685637892625009
TCGA-AJ-A8CV-01A-11D-A37Q-05	training	EC	0.145507452154458
TCGA-FI-A2D2-01A-11D-A17F-05	training	EC	0.0470796883012236
TCGA-FL-A1YH-11A-11D-A16G-05	training	Control	-1.70960900800431
TCGA-FI-A2D4-01A-12D-A17F-05	training	EC	0.710246512010414
TCGA-AX-A2HC-11A-11D-A17F-05	training	Control	-2.28565192361275
TCGA-EO-A3B0-01A-12D-A19Z-05	training	EC	0.308345998729994
TCGA-A5-A1OG-01A-11D-A14H-05	training	EC	-0.111332919826989
TCGA-FI-A2F8-01A-12D-A17F-05	training	EC	-0.00836014780100338
TCGA-B5-A1MZ-01A-11D-A145-05	training	EC	0.451247770393474
TCGA-FI-A2D6-01A-11D-A17F-05	training	EC	0.213364701197728
TCGA-5S-A9Q8-01A-11D-A409-05	training	EC	0.886815579687631
TCGA-EO-A22S-01A-11D-A18O-05	training	EC	0.692646577719712
TCGA-D1-A16Q-01A-12D-A12K-05	training	EC	0.5006864669677
TCGA-DF-A2KU-01A-11D-A17Z-05	training	EC	0.190854673865149
TCGA-D1-A169-01A-11D-A12K-05	training	EC	0.0538502349442069
TCGA-EO-A3AU-01A-21D-A19Z-05	training	EC	0.42208831143872
TCGA-AX-A2H7-01A-12D-A18O-05	training	EC	0.569530953360691
TCGA-BG-A3PP-01A-11D-A22B-05	training	EC	-0.206867096810444
TCGA-BG-A3PP-11A-11D-A22B-05	training	Control	-2.693484338675
TCGA-B5-A3FA-01A-11D-A19Z-05	training	EC	0.391262275712279
TCGA-AX-A2H4-11A-11D-A18O-05	training	Control	-2.48580143337708
TCGA-AX-A3GB-01A-11D-A22B-05	training	EC	0.108517543615669
TCGA-KP-A3W0-01A-21D-A22B-05	training	EC	-0.20763200874764
TCGA-B5-A5OE-01A-11D-A31V-05	training	EC	0.508860557499144
TCGA-D1-A1NW-01A-11D-A14N-05	training	EC	-0.0485600735755236
TCGA-BG-A0YV-01A-11D-A10N-05	training	EC	0.772148048848166
TCGA-B5-A11H-01A-11D-A123-05	training	EC	0.21135250066342
TCGA-QF-A5YS-01A-11D-A31V-05	training	EC	0.321862629377175
TCGA-AJ-A3I9-01A-11D-A22B-05	training	EC	0.698922768985042
TCGA-B5-A3FD-01A-11D-A19Z-05	training	EC	0.390685389039162
TCGA-D1-A15V-01A-11D-A123-05	training	EC	0.690854412545826
TCGA-D1-A0ZO-01A-11D-A123-05	training	EC	0.578843410688294
TCGA-BG-A0YU-01A-21D-A10N-05	training	EC	0.134937473938382
TCGA-FI-A2D5-01A-11D-A17F-05	training	EC	0.128495291275418
TCGA-AP-A3K1-01A-11D-A212-05	training	EC	0.463200110951605
TCGA-AX-A1CR-01A-12D-A138-05	training	EC	0.128695047118635
TCGA-KJ-A3U4-01A-11D-A22B-05	training	EC	-0.0033492471924758
TCGA-B5-A0KB-01B-11D-A14H-05	training	EC	-0.288316506864965
TCGA-EY-A1GR-01A-11D-A13K-05	training	EC	0.281435734680087
TCGA-AX-A2H8-01A-11D-A17F-05	training	EC	0.144313658189853
TCGA-D1-A3JP-01A-31D-A22B-05	training	EC	-0.407817898802947
TCGA-AX-A06D-01A-11D-A123-05	training	EC	0.920016645325391
TCGA-EY-A1G7-01A-11D-A13K-05	training	EC	0.761481697096122
TCGA-EY-A1G8-01A-11D-A13K-05	training	EC	1.00223339119865
TCGA-B5-A0K8-01A-11D-A14N-05	training	EC	0.086204080497007
TCGA-SJ-A6ZJ-01A-12D-A34S-05	training	EC	0.29398360977549
TCGA-BS-A0UL-01A-11D-A10A-05	training	EC	-0.884537270046074
TCGA-BK-A26L-01C-04D-A27B-05	training	EC	-0.321688524318676
TCGA-SL-A6J9-01A-11D-A31V-05	training	EC	0.0390502755495249
TCGA-AJ-A3EK-01A-11D-A19Z-05	training	EC	0.189141058846346
TCGA-D1-A16E-01A-22D-A12K-05	training	EC	-0.103110135977571
TCGA-E6-A1LZ-01A-11D-A145-05	training	EC	-0.0678664531507603
TCGA-DF-A2KY-01A-21D-A212-05	training	EC	-0.337259120178115
TCGA-EO-A22U-01A-11D-A17Z-05	training	EC	0.371892292284466
TCGA-D1-A16G-01A-31D-A12K-05	training	EC	-0.306187095024507
TCGA-EO-A22X-01A-11D-A17Z-05	training	EC	0.243707171066088
TCGA-EY-A1GJ-01A-12D-A145-05	training	EC	0.363016699084603
TCGA-FL-A1YT-11A-12D-A17F-05	training	Control	-1.94829851937047
TCGA-AX-A1CF-01A-11D-A138-05	training	EC	-0.166499591541913
TCGA-AX-A3FW-01A-11D-A22B-05	training	EC	0.827921037036306
TCGA-A5-A3LO-01A-11D-A22B-05	training	EC	-0.301303391557759
TCGA-DF-A2KR-01A-11D-A17Z-05	training	EC	0.265440118649764
TCGA-BK-A0CC-01A-21D-A27B-05	training	EC	0.0447009800491374
TCGA-AX-A2HJ-01A-11D-A17F-05	training	EC	0.0794869208603151
TCGA-AX-A1CA-01A-12D-A138-05	training	EC	0.159037807570918
TCGA-DI-A1C3-01A-41D-A138-05	training	EC	-0.660601858345548
TCGA-AJ-A3BF-01A-11D-A212-05	training	EC	0.166547385326451
TCGA-AJ-A3BK-01A-11D-A19Z-05	training	EC	0.488036433541999
TCGA-AJ-A3BI-01A-11D-A212-05	training	EC	0.627463917899939
TCGA-AX-A3FZ-01A-11D-A22B-05	training	EC	0.213707951216785
TCGA-D1-A17K-01A-11D-A12K-05	training	EC	0.55223839157198
TCGA-AP-A05O-01A-12D-A123-05	training	EC	0.34745142455027
TCGA-EY-A215-01A-11D-A14N-05	training	EC	0.749871145411469
TCGA-FL-A1YU-11A-11D-A17F-05	training	Control	-1.89001336562978
TCGA-AX-A1C7-01A-11D-A138-05	training	EC	0.267029079944819
TCGA-A5-A2K5-01A-11D-A17Z-05	training	EC	0.674810224745931
TCGA-BK-A139-01A-11D-A27B-05	training	EC	0.0789309030811132
TCGA-BG-A2AD-01A-21D-A16G-05	training	EC	0.799657879038696
TCGA-AJ-A3OL-01A-11D-A22B-05	training	EC	1.07156280822225
TCGA-KP-A3W4-01A-11D-A22B-05	training	EC	-0.162844543089126
TCGA-EY-A1GS-01A-11D-A13K-05	training	EC	-0.196630644296135
TCGA-H5-A2HR-01A-11D-A17Z-05	training	EC	0.374071627249366
TCGA-BS-A0V6-01A-11D-A123-05	training	EC	0.274478068747579
TCGA-EY-A210-01A-11D-A161-05	training	EC	-0.0350081359758934
TCGA-D1-A168-01A-31D-A12K-05	training	EC	0.391114427133543
TCGA-FL-A1YG-11A-12D-A16G-05	training	Control	-2.45425748332951
TCGA-EY-A1GP-01A-11D-A13K-05	training	EC	0.27506353307616
TCGA-B5-A11F-01A-11D-A10N-05	training	EC	0.880215410345375
TCGA-EY-A2ON-01A-21D-A18O-05	training	EC	0.322822489290877
TCGA-BG-A186-01A-11D-A12K-05	training	EC	0.277605342857664
TCGA-A5-A7WJ-01A-12D-A34S-05	training	EC	0.951216994860088
TCGA-FI-A2EX-01A-11D-A17F-05	training	EC	0.174330366318642
TCGA-AP-A1DP-01A-11D-A138-05	training	EC	0.927715436614752
TCGA-A5-AB3J-01A-11D-A409-05	training	EC	-0.77461012972996
TCGA-AX-A3G4-01A-11D-A212-05	training	EC	0.0614877852409727
TCGA-BK-A26L-01A-11D-A16G-05	training	EC	-0.154986576405138
TCGA-BS-A0UA-01A-11D-A123-05	training	EC	0.156428264148346
TCGA-BK-A26L-01A-11D-A27B-05	training	EC	-0.175726275146228
TCGA-AJ-A3NE-11A-11D-A22B-05	training	Control	-1.91683047388259
TCGA-BK-A0CA-01B-02D-A27B-05	training	EC	-0.216216011657043
TCGA-BK-A0CA-01A-21D-A27B-05	training	EC	0.0271171432492948
TCGA-D1-A17T-01A-11D-A12K-05	training	EC	0.693978662764927
TCGA-EY-A1GU-01A-11D-A13K-05	training	EC	0.711589985398478
TCGA-AW-A1PO-01A-12D-A161-05	training	EC	0.609123893121042
TCGA-PG-A7D5-01A-11D-A34S-05	training	EC	0.158889548091925
TCGA-D1-A0ZR-01A-21D-A10N-05	training	EC	0.51175371488653
TCGA-D1-A2G0-01A-11D-A17F-05	training	EC	0.0292505646853613
TCGA-EC-A1NJ-01A-31D-A14H-05	training	EC	0.178144290432714
TCGA-AP-A1E3-01A-11D-A138-05	training	EC	-0.789965810740148
TCGA-D1-A15X-01A-11D-A123-05	training	EC	0.137983846942688
TCGA-BG-A0W1-01A-12D-A10A-05	training	EC	0.663282388548842
TCGA-B5-A11U-01A-11D-A123-05	training	EC	0.324003679716949
TCGA-BK-A6W3-01A-12D-A34S-05	training	EC	0.331291453109136
TCGA-FI-A2F9-01A-11D-A17F-05	training	EC	0.0582126540101639
TCGA-QF-A5YT-01A-11D-A31V-05	training	EC	0.82844292997566
TCGA-A5-A0VO-01A-21D-A10A-05	training	EC	0.5158586388912
TCGA-D1-A17L-01A-11D-A12K-05	training	EC	0.41294468961128
TCGA-4E-A92E-01A-11D-A37Q-05	training	EC	-0.0986022189618557
TCGA-D1-A16F-01A-11D-A12K-05	training	EC	-0.124862202671193
TCGA-EY-A1GH-01A-11D-A13K-05	training	EC	0.394742942521263
TCGA-AP-A0LF-01A-11D-A123-05	training	EC	0.125076093382225
TCGA-FI-A2EY-01A-12D-A18O-05	training	EC	0.498757912186286
TCGA-D1-A17N-01A-11D-A12K-05	training	EC	-0.467172011510557
TCGA-AP-A1E0-01A-11D-A138-05	training	EC	0.322431819391076
TCGA-AJ-A3NH-11A-11D-A22B-05	training	Control	-2.08995077664154
TCGA-EY-A2OQ-01A-11D-A19Z-05	training	EC	0.339543944308463
TCGA-EO-A3B1-01A-12D-A19Z-05	training	EC	-0.16162852373179
TCGA-AP-A0LS-01A-11D-A14H-05	training	EC	0.88190047273949
TCGA-EY-A1GI-01A-11D-A13K-05	training	EC	0.559097145849857
TCGA-AX-A1C9-01A-11D-A138-05	training	EC	0.445521316396688
TCGA-EY-A3L3-01A-11D-A22B-05	training	EC	0.442300180775023
TCGA-AX-A3GI-01A-11D-A212-05	training	EC	0.757895712028215
TCGA-BG-A3EW-01A-11D-A22B-05	training	EC	0.695884155779384
TCGA-AX-A2HD-11A-11D-A17F-05	training	Control	-2.26064191371657
TCGA-B5-A121-01A-31D-A123-05	training	EC	0.159460553566248
TCGA-EC-A24G-01A-11D-A16G-05	training	EC	-0.0410743087658848
TCGA-PG-A5BC-01A-12D-A27Y-05	training	EC	-0.0220540845068741
TCGA-D1-A3JQ-01A-11D-A22B-05	training	EC	0.0049520119222126
TCGA-EY-A4KR-01A-11D-A27Y-05	training	EC	-0.0449193426350993
TCGA-BK-A56F-01A-32D-A27Y-05	training	EC	0.447312171270933
TCGA-KP-A3VZ-01A-11D-A22B-05	training	EC	-0.00859814018319893
TCGA-KP-A3W3-01A-11D-A22B-05	training	EC	0.266087371363163
TCGA-A5-A0G1-01A-11D-A123-05	training	EC	-0.458267462768451
TCGA-AJ-A3EJ-01A-11D-A19Z-05	training	EC	-0.0238859680134534
TCGA-DI-A0WH-01A-12D-A12K-05	training	EC	0.218736020209765
TCGA-D1-A0ZS-01A-11D-A123-05	training	EC	0.226452428360543
TCGA-D1-A17C-01A-11D-A12K-05	training	EC	-0.549388924139363
TCGA-PG-A916-01A-11D-A37Q-05	training	EC	0.559682477921029
TCGA-EO-A22R-11A-11D-A18O-05	training	Control	-2.58349754435506
TCGA-D1-A1O0-01A-11D-A17F-05	training	EC	0.652831565055418
TCGA-FI-A2EW-01A-11D-A17F-05	training	EC	0.51053121075983
TCGA-EY-A549-01A-11D-A27Y-05	training	EC	0.566731124480785
TCGA-D1-A0ZP-01A-21D-A10N-05	training	EC	0.0804904205795349
TCGA-BG-A0VW-01A-11D-A123-05	training	EC	0.511131499213308
TCGA-EO-A22R-01A-11D-A18O-05	training	EC	0.233674494023047
TCGA-AX-A05Y-11A-11D-A27Y-05	training	Control	-2.26489990294656
TCGA-FI-A3PV-01A-11D-A22B-05	training	EC	0.436270758839152
TCGA-AX-A1CN-01A-11D-A138-05	training	EC	0.274794632347275
TCGA-D1-A16B-01A-11D-A12K-05	training	EC	0.183646144445334
TCGA-BK-A13C-11A-11D-A123-05	training	Control	-2.45713715811188
TCGA-AJ-A23O-01A-11D-A161-05	training	EC	-0.0724726688418863
TCGA-EO-A2CG-01A-12D-A17Z-05	training	EC	-0.690256320981235
TCGA-D1-A16D-01A-11D-A12K-05	training	EC	-0.0693622500254994
TCGA-EY-A1GM-01A-12D-A14H-05	training	EC	0.14440873694801
TCGA-BG-A2AE-11A-11D-A16G-05	training	Control	-2.49178891011634
TCGA-FI-A2CX-01A-11D-A17F-05	training	EC	-1.15960517397719
TCGA-EY-A548-01A-11D-A27Y-05	training	EC	0.322902687701799
TCGA-A5-A0GG-01A-11D-A123-05	training	EC	-0.630985091083063
TCGA-D1-A17A-01A-11D-A12K-05	training	EC	0.119909481679319
TCGA-AX-A2HA-11A-11D-A18O-05	training	Control	-2.23822429734352
TCGA-DI-A1NO-01A-31D-A161-05	training	EC	0.227662996647071
TCGA-FI-A2CY-01A-11D-A17F-05	training	EC	-0.0253491862927482
TCGA-A5-A1OJ-01A-11D-A14H-05	training	EC	-0.559646609972529
TCGA-B5-A3FB-01A-11D-A19Z-05	training	EC	0.199066727735072
TCGA-E6-A1LX-01A-11D-A14H-05	training	EC	0.411099362384363
TCGA-B5-A11V-01A-11D-A10N-05	training	EC	0.808925246532991
TCGA-EO-A3L0-01A-11D-A22B-05	training	EC	-0.154404513223776
TCGA-D1-A176-01A-11D-A12K-05	training	EC	0.71006192292871
TCGA-AJ-A3OJ-01A-11D-A22B-05	training	EC	0.123285664281354
TCGA-D1-A3DG-01A-11D-A19Z-05	training	EC	0.670148510796911
TCGA-BG-A221-01A-21D-A161-05	training	EC	-0.313859513809528
TCGA-D1-A2G6-01A-11D-A17F-05	training	EC	-0.164297633059537
TCGA-AX-A1CJ-01A-11D-A138-05	training	EC	0.3041202811937
TCGA-A5-A0GR-01A-11D-A123-05	training	EC	-0.123411895784121
TCGA-E6-A1M0-01A-11D-A145-05	training	EC	0.425683852140734
TCGA-EY-A212-01A-11D-A14N-05	training	EC	0.509868187349644
TCGA-AX-A2HH-01A-11D-A17F-05	training	EC	0.847890513665546
TCGA-D1-A16N-01A-11D-A12K-05	training	EC	0.494832080411246
TCGA-D1-A2G7-01A-21D-A17Z-05	training	EC	-0.160526443073867
TCGA-EO-A22T-01A-21D-A18O-05	training	EC	-0.284489590938443
TCGA-DI-A2QY-11A-11D-A19Z-05	training	Control	-1.92692358458303
TCGA-D1-A17S-01A-11D-A12K-05	training	EC	0.627644298335155
TCGA-D1-A162-01A-11D-A123-05	training	EC	0.239272234940074
TCGA-BK-A13B-01A-51D-A22B-05	training	EC	0.575229691385946
TCGA-DI-A1NN-11A-21D-A16G-05	training	Control	-2.36994386431113
TCGA-DI-A1NN-01A-11D-A16G-05	training	EC	0.0121129749436426
TCGA-FL-A1YV-11A-12D-A17F-05	training	Control	-2.31713127683519
TCGA-AX-A0J0-11A-11D-A27Y-05	training	Control	-2.03554142632302
TCGA-BK-A4ZD-01A-11D-A27Y-05	training	EC	0.708557809554956
TCGA-BG-A0MK-01A-51D-A19Z-05	training	EC	0.464792678035915
TCGA-AX-A1CC-01A-11D-A138-05	training	EC	-1.35061694505344
TCGA-DF-A2KV-01A-11D-A17Z-05	training	EC	-0.0336224153298871
TCGA-AP-A1DH-01A-31D-A138-05	training	EC	0.133062156236432
TCGA-D1-A1O7-01A-11D-A14H-05	training	EC	0.367811809715601
TCGA-D1-A174-01A-11D-A12K-05	training	EC	0.178324811326703
TCGA-AJ-A5DW-01A-11D-A27Y-05	training	EC	0.494786452820767
TCGA-EO-A1Y7-01A-11D-A161-05	testing	EC	0.814779221619605
TCGA-EY-A1GO-01A-11D-A14H-05	testing	EC	0.649578533562193
TCGA-EY-A1GL-01A-11D-A13K-05	testing	EC	0.615174001547431
TCGA-BG-A2AD-11A-11D-A16G-05	testing	Control	-2.43077018642716
TCGA-D1-A1NZ-01A-21D-A14H-05	testing	EC	0.543655546854744
TCGA-DI-A1BY-01A-21D-A138-05	testing	EC	0.258606759626538
TCGA-A5-A2K3-01A-11D-A17Z-05	testing	EC	-0.528373489762737
TCGA-FI-A2F4-01A-11D-A17F-05	testing	EC	0.461336036575112
TCGA-BK-A139-01A-11D-A123-05	testing	EC	0.283454078887287
TCGA-BG-A0MH-01A-11D-A123-05	testing	EC	0.485419837816612
TCGA-D1-A3DA-01A-12D-A212-05	testing	EC	0.775503864156402
TCGA-EY-A2OM-01A-11D-A18O-05	testing	EC	0.516801889715401
TCGA-BG-A187-01A-11D-A12K-05	testing	EC	0.661221570365226
TCGA-AX-A2IO-01A-11D-A17Z-05	testing	EC	-0.509738591363256
TCGA-B5-A11J-01A-11D-A123-05	testing	EC	0.862003386131773
TCGA-D1-A16S-01A-11D-A12K-05	testing	EC	0.16799259876653
TCGA-AJ-A8CW-01A-11D-A37Q-05	testing	EC	0.575964812375457
TCGA-AX-A2HC-01A-11D-A17F-05	testing	EC	0.821228711906344
TCGA-QS-A5YR-01A-31D-A31V-05	testing	EC	-0.0683340061921031
TCGA-AX-A2HG-01A-11D-A17F-05	testing	EC	0.389546289783228
TCGA-EY-A72D-01A-12D-A34S-05	testing	EC	0.465464626475693
TCGA-A5-A2K4-01A-11D-A18O-05	testing	EC	-0.234834638873312
TCGA-AJ-A23M-01A-11D-A161-05	testing	EC	0.20367882706686
TCGA-AX-A06H-01A-11D-A123-05	testing	EC	0.16245699958175
TCGA-D1-A177-01A-21D-A12K-05	testing	EC	0.956990544780105
TCGA-D1-A175-01A-11D-A12K-05	testing	EC	0.257422637359393
TCGA-EC-A1QX-01A-31D-A16G-05	testing	EC	-0.0588164986372886
TCGA-AX-A06L-01A-11D-A123-05	testing	EC	0.503950502057254
TCGA-EY-A1GW-01A-22D-A13K-05	testing	EC	0.825032824175534
TCGA-B5-A1MU-01A-11D-A13K-05	testing	EC	-0.637709720651321
TCGA-D1-A1O5-01A-11D-A14H-05	testing	EC	0.569663094550206
TCGA-AX-A1CI-01A-11D-A138-05	testing	EC	0.759531144299374
TCGA-E6-A1M0-11A-11D-A145-05	testing	Control	-2.64395543807996
TCGA-AX-A3G8-01A-11D-A22B-05	testing	EC	0.853244795923701
TCGA-DF-A2KN-01A-11D-A17Z-05	testing	EC	-0.112548636413837
TCGA-BS-A0U5-01A-11D-A10A-05	testing	EC	0.360424512322095
TCGA-FI-A2D0-01A-11D-A17F-05	testing	EC	-0.172967822054991
TCGA-D1-A16Y-01A-31D-A12K-05	testing	EC	0.485997742702882
TCGA-B5-A1MR-01A-31D-A14H-05	testing	EC	-0.802352183185275
TCGA-B5-A11E-01A-11D-A10N-05	testing	EC	0.845370179940136
TCGA-AJ-A23N-01A-11D-A22B-05	testing	EC	-0.209751054617423
TCGA-EO-A1Y5-01A-11D-A161-05	testing	EC	0.287075405667194
TCGA-BS-A0U9-01B-21D-A10N-05	testing	EC	0.363149042883948
TCGA-AJ-A2QL-01A-11D-A18O-05	testing	EC	0.442246705118066
TCGA-AX-A2H7-11A-11D-A18O-05	testing	Control	-2.39048240380109
TCGA-D1-A101-01A-12D-A10N-05	testing	EC	-0.344066486028073
TCGA-AX-A2H5-01A-11D-A17F-05	testing	EC	0.223221425324152
TCGA-D1-A17Q-01A-11D-A12K-05	testing	EC	0.766655836914639
TCGA-BG-A0VT-01A-11D-A10N-05	testing	EC	0.247682081756351
TCGA-EY-A2OP-01A-11D-A19Z-05	testing	EC	0.640100484862357
TCGA-FL-A1YM-11A-12D-A17F-05	testing	Control	-1.57639823017747
TCGA-B5-A1N2-01A-21D-A145-05	testing	EC	0.0637980445194011
TCGA-EY-A1GF-01A-11D-A13K-05	testing	EC	0.782080859469709
TCGA-B5-A11Y-01A-21D-A10N-05	testing	EC	-0.128749531823925
TCGA-DI-A1BU-01A-11D-A138-05	testing	EC	-0.0392135054510569
TCGA-D1-A161-01A-11D-A123-05	testing	EC	0.690134829735502
TCGA-D1-A17H-01A-11D-A12K-05	testing	EC	0.223734089477001
TCGA-K6-A3WQ-01A-11D-A22B-05	testing	EC	0.315966365441391
TCGA-AX-A1CF-11A-11D-A138-05	testing	Control	-2.14576292547877
TCGA-BG-A2L7-11A-11D-A18O-05	testing	Control	-2.23689480239003
TCGA-EO-A3AZ-01A-12D-A19Z-05	testing	EC	-0.624296897546624
TCGA-BS-A0V8-01A-11D-A123-05	testing	EC	0.326947757203842
TCGA-FL-A1YL-11A-11D-A16G-05	testing	Control	-2.00255325426056
TCGA-AJ-A8CT-01A-11D-A37Q-05	testing	EC	-0.532120753663127
TCGA-D1-A16V-01A-11D-A12K-05	testing	EC	0.476998440545141
TCGA-AX-A3FS-01A-11D-A22B-05	testing	EC	0.420311992034978
TCGA-EY-A1GE-01A-11D-A13K-05	testing	EC	0.27097420436437
TCGA-AP-A5FX-01A-11D-A27Y-05	testing	EC	0.255285458783021
TCGA-A5-A7WK-01A-11D-A34S-05	testing	EC	0.735012061583255
TCGA-PG-A6IB-01A-21D-A31V-05	testing	EC	-0.130951085311434
TCGA-2E-A9G8-01A-11D-A409-05	testing	EC	0.267013461267507
TCGA-B5-A11W-01A-12D-A123-05	testing	EC	0.933302693436326
TCGA-E6-A2P9-01A-11D-A19Z-05	testing	EC	0.698695322051761
TCGA-AX-A3G3-01A-11D-A212-05	testing	EC	-0.504607658896917
TCGA-B5-A11G-01A-13D-A123-05	testing	EC	0.72659298903549
TCGA-EY-A1H0-01A-11D-A13K-05	testing	EC	0.825649775488756
TCGA-EY-A1GD-01A-11D-A13K-05	testing	EC	0.578497224733402
TCGA-BK-A0CA-01A-21D-A123-05	testing	EC	0.274745791167597
TCGA-AJ-A3BH-01A-11D-A19Z-05	testing	EC	-0.197903898146089
TCGA-AP-A0LM-01A-11D-A123-05	testing	EC	-0.404428627917235
TCGA-AX-A2H2-01A-11D-A17Z-05	testing	EC	-0.147744744451092
TCGA-D1-A2G5-01A-11D-A17F-05	testing	EC	0.875470088002046
TCGA-BK-A139-01C-08D-A27B-05	testing	EC	0.195107136330722
TCGA-DF-A2L0-01A-11D-A17Z-05	testing	EC	0.331158911256656
TCGA-AP-A1E4-01A-12D-A138-05	testing	EC	0.383587580464975
TCGA-B5-A11R-01A-11D-A123-05	testing	EC	0.764341271568473
TCGA-A5-A1OK-01A-11D-A14N-05	testing	EC	-0.0861496337844407
TCGA-B5-A11S-01A-11D-A123-05	testing	EC	0.532729541373891
TCGA-AX-A2HD-01A-21D-A17F-05	testing	EC	0.639889696762348
TCGA-AX-A3G7-01A-12D-A212-05	testing	EC	0.0790255767356938
TCGA-AJ-A5DV-01A-11D-A27Y-05	testing	EC	0.398972009080118
TCGA-D1-A16J-01A-11D-A12K-05	testing	EC	-0.327114854391091
TCGA-D1-A0ZN-01A-11D-A123-05	testing	EC	0.519247992567319
TCGA-AJ-A3EM-01A-11D-A212-05	testing	EC	0.298817054650446
TCGA-AX-A0IZ-01A-11D-A123-05	testing	EC	0.0704661583866977
TCGA-EY-A5W2-01A-11D-A31V-05	testing	EC	0.767203229787666
TCGA-B5-A1MS-01B-11D-A22B-05	testing	EC	0.400483994191383
TCGA-B5-A3S1-01A-11D-A22B-05	testing	EC	0.575176966164011
TCGA-QS-A744-01A-11D-A34S-05	testing	EC	0.803655335905557
TCGA-EO-A2CH-01A-11D-A17Z-05	testing	EC	0.457996831933655
TCGA-D1-A1NX-01A-11D-A16G-05	testing	EC	0.253146889229901
TCGA-SJ-A6ZI-01A-12D-A34S-05	testing	EC	-0.13110614095393
TCGA-AX-A0IZ-11A-11D-A27Y-05	testing	Control	-2.42576713852593
TCGA-EO-A3AY-01A-12D-A19Z-05	testing	EC	0.431203243211457
TCGA-B5-A1MW-01A-11D-A17F-05	testing	EC	0.925791211612836
TCGA-D1-A16O-01A-11D-A12K-05	testing	EC	0.0739042103501663
TCGA-D1-A165-01A-11D-A12K-05	testing	EC	0.307953241482933
TCGA-D1-A17M-01A-21D-A12K-05	testing	EC	0.597463072724633
TCGA-AX-A1CJ-11A-11D-A138-05	testing	Control	-1.48281289715236
TCGA-DI-A2QU-11A-11D-A18O-05	testing	Control	-2.12633192333339
TCGA-AX-A3FX-01A-11D-A22B-05	testing	EC	0.413171998330234
TCGA-AX-A2HA-01A-12D-A18O-05	testing	EC	0.790135063855763
TCGA-D1-A103-01A-11D-A10N-05	testing	EC	0.436013887098845
TCGA-FI-A2EU-01A-11D-A17F-05	testing	EC	0.316296342051447
TCGA-D1-A0ZQ-01A-11D-A123-05	testing	EC	0.464980252595434
TCGA-D1-A17U-01A-21D-A12K-05	testing	EC	0.294705260690267
TCGA-BS-A0VI-01A-11D-A14H-05	testing	EC	0.268994862952763
TCGA-BG-A220-01A-11D-A161-05	testing	EC	0.777065435380909
TCGA-AX-A2IN-01A-12D-A17Z-05	testing	EC	0.0380468907509292
TCGA-EY-A1GK-01A-11D-A13K-05	testing	EC	0.355405131145531
TCGA-D1-A1O8-01A-11D-A14H-05	testing	EC	-0.431078616323311
TCGA-EY-A3QX-01A-11D-A22B-05	testing	EC	0.373270129155027
TCGA-B5-A1MX-01A-11D-A145-05	testing	EC	0.45800255090153
TCGA-AP-A1DK-01A-11D-A138-05	testing	EC	-0.648734548093874
TCGA-B5-A0JT-01A-21D-A123-05	testing	EC	0.405026995431798
TCGA-EY-A214-01A-12D-A161-05	testing	EC	-0.0395028663633888
TCGA-EY-A1GQ-01A-21D-A13K-05	testing	EC	0.459080895889911
TCGA-D1-A16R-01A-11D-A12K-05	testing	EC	0.30162747617586
TCGA-BK-A13C-01A-11D-A123-05	testing	EC	0.863942572025275
TCGA-FI-A3PX-01A-11D-A22B-05	testing	EC	0.806071126206529
TCGA-BG-A2AE-01A-11D-A16G-05	testing	EC	0.230641686052896
TCGA-AX-A0J0-01A-11D-A10A-05	testing	EC	0.746931589965994
TCGA-EO-A22T-11A-11D-A18O-05	testing	Control	-2.56250713752784
TCGA-AJ-A3BD-01A-11D-A19Z-05	testing	EC	0.371235181415737
TCGA-D1-A0ZV-01A-11D-A10N-05	testing	EC	-0.143462350510908
TCGA-AX-A1CE-01A-11D-A138-05	testing	EC	0.557780265463236
TCGA-DI-A2QY-01A-12D-A19Z-05	testing	EC	0.100210813473526
TCGA-EO-A22Y-01A-11D-A17Z-05	testing	EC	0.362495298797324
TCGA-B5-A11I-01A-11D-A10N-05	testing	EC	0.224297793597805
TCGA-D1-A15W-01A-11D-A123-05	testing	EC	0.314446234265158
TCGA-DI-A1NO-11A-11D-A161-05	testing	Control	-2.39282614565034
TCGA-DF-A2KS-01A-11D-A18O-05	testing	EC	0.360909677045307
TCGA-AJ-A3NF-01A-11D-A22B-05	testing	EC	-1.05845329997668
TCGA-AP-A1DM-01A-21D-A138-05	testing	EC	0.405414917204527
TCGA-AX-A3G1-01A-11D-A22B-05	testing	EC	0.342830250892195
