# Supplementary material for: Short-term hormonal modulation with mifepristone does not induce oncogenic changes in the endometrium of BRCA1/2 pathogenic variant carriers
Source: Commun Med (Lond). 2026 Feb 11;6:150. doi: 10.1038/s43856-026-01412-0 (PMC12996395; doi:10.1038/s43856-026-01412-0)
Supplement: Supplementary file 8 — Supplementary Data 5 [file 43856_2026_1412_MOESM8_ESM.zip › SourceData/5c.txt]

trt	d
VitaminB	-0.440688089480641
VitaminB	-0.0689063236936232
Mifepristone	-0.428531580432998
Mifepristone	-0.410208343977292
Mifepristone	0.0384744703880866
Mifepristone	0.0546723058957586
Mifepristone	-0.365507980241245
Mifepristone	0.015586597980751
Mifepristone	-0.619099050590122
VitaminB	-0.362776884501985
VitaminB	-0.646889357205374
VitaminB	0.106610924412569
Mifepristone	-0.293402588171567
VitaminB	-0.486275876878188
