# Supplementary material for: Short-term hormonal modulation with mifepristone does not induce oncogenic changes in the endometrium of BRCA1/2 pathogenic variant carriers
Source: Commun Med (Lond). 2026 Feb 11;6:150. doi: 10.1038/s43856-026-01412-0 (PMC12996395; doi:10.1038/s43856-026-01412-0)
Supplement: Supplementary file 8 — Supplementary Data 5 [file 43856_2026_1412_MOESM8_ESM.zip › SourceData/4c.txt]

trt	index	d
Vitamin B	TCGA-EC	0.15992657920515
Vitamin B	TCGA-EC	0.0342609324351593
Mifepristone	TCGA-EC	0.0126630443386606
Mifepristone	TCGA-EC	-0.0300216873032673
Mifepristone	TCGA-EC	-0.00268194213409756
Mifepristone	TCGA-EC	-0.00547821820218863
Mifepristone	TCGA-EC	-0.154339107773471
Mifepristone	TCGA-EC	-0.153181831629156
Mifepristone	TCGA-EC	-0.156846950529702
Vitamin B	TCGA-EC	0.206603545751131
Vitamin B	TCGA-EC	-0.11970077354012
Vitamin B	TCGA-EC	-0.171668506110774
Mifepristone	TCGA-EC	-0.0635189189270113
Vitamin B	TCGA-EC	0.0738071065814874
