# Supplementary material for: Short-term hormonal modulation with mifepristone does not induce oncogenic changes in the endometrium of BRCA1/2 pathogenic variant carriers
Source: Commun Med (Lond). 2026 Feb 11;6:150. doi: 10.1038/s43856-026-01412-0 (PMC12996395; doi:10.1038/s43856-026-01412-0)
Supplement: Supplementary file 8 — Supplementary Data 5 [file 43856_2026_1412_MOESM8_ESM.zip › SourceData/s4d.txt]

gene	TCGA-FI-A3PX-01A-11R-A22K-07	TCGA-EY-A1GK-01A-11R-A13S-07	TCGA-BG-A2AE-01A-11R-A16F-07	TCGA-AX-A1CE-01A-11R-A137-07	TCGA-DI-A2QY-01A-12R-A19W-07	TCGA-D1-A1O8-01A-11R-A14D-07	TCGA-EY-A3QX-01A-11R-A22K-07	TCGA-DI-A0WH-01A-12R-A12I-07	TCGA-BK-A4ZD-01A-11R-A27V-07	TCGA-AX-A1CC-01A-11R-A137-07	TCGA-AX-A2H2-01A-11R-A180-07	TCGA-BG-A0M8-01A-12R-A104-07	TCGA-2E-A9G8-01A-11R-A40A-07	TCGA-AX-A1CR-01A-12R-A137-07	TCGA-KJ-A3U4-01A-11R-A22K-07	TCGA-D1-A102-01A-11R-A10J-07	TCGA-BG-A2AD-11A-11R-A16F-07	TCGA-A5-A0GI-01A-11R-A040-07	TCGA-BG-A3EW-11A-22R-A22K-07	TCGA-B5-A0K6-01A-11R-A040-07	TCGA-BG-A0W2-01A-11R-A109-07	TCGA-B5-A1MW-01A-11R-A32Y-07	TCGA-BG-A186-01A-11R-A12I-07	TCGA-AX-A2HD-11A-11R-A32Y-07	TCGA-B5-A0JY-01A-11R-A104-07	TCGA-BS-A0V6-01A-11R-A118-07	TCGA-DI-A1BY-01A-21R-A137-07	TCGA-B5-A11Z-01A-11R-A10J-07	TCGA-D1-A16O-01A-11R-A12I-07	TCGA-AX-A06B-01A-11R-A00V-07	TCGA-BG-A0YU-01A-21R-A10J-07	TCGA-FI-A2F4-01A-11R-A17B-07	TCGA-A5-A0G2-01A-11R-A16W-07	TCGA-E6-A2P9-01A-11R-A19W-07	TCGA-AJ-A3OL-01A-11R-A22K-07	TCGA-D1-A3DA-01A-12R-A213-07	TCGA-QF-A5YT-01A-11R-A31O-07	TCGA-AP-A052-01A-11R-A00V-07	TCGA-AJ-A3BG-01A-11R-A19W-07	TCGA-A5-A0G9-01A-11R-A040-07	TCGA-EO-A1Y8-01A-11R-A157-07	TCGA-A5-A1OH-01A-21R-A22K-07	TCGA-A5-AB3J-01A-11R-A40A-07	TCGA-5B-A90C-01A-11R-A37O-07	TCGA-BS-A0UL-01A-11R-A109-07	TCGA-A5-A0GE-01A-11R-A16W-07	TCGA-A5-A0GW-01A-11R-A16W-07	TCGA-BS-A0U5-01A-11R-A109-07	TCGA-BG-A0M2-01A-11R-A104-07
ALDH1A2	4.76342920840981	8.57985421599279	6.00603947333709	5.21440416795319	8.75263951894275	7.2467393632283	8.99663108288705	7.49904037940512	8.66259743109002	10.370657532587	8.48969223836047	11.2282766290552	5.48687807128398	7.13186748278334	5.44049254552763	8.05923430440811	10.4804932373913	6.62994914368072	9.57749932578054	8.79157514478277	9.23638278888479	5.07597993976206	10.8872371950595	11.8932218317899	9.26378177144222	10.0342178409721	8.99948988541283	9.18446969235074	9.79642227150201	9.29282724324513	9.87795153260697	6.48384363066035	4.77747913083544	5.74485179691292	4.09347712355685	6.6704732426469	6.4658820137551	4.76360848403803	2.54235782979734	7.51431768119891	6.62623998483396	13.102650640734	10.2899322112667	7.14358985021091	10.6858236088052	11.1458404082648	7.51381732702921	9.32979614306237	7.06176217189709
ASF1B	11.4708144233825	9.665566702512	9.60660971534185	10.3306541363353	9.99431977343821	10.7426096789769	10.5689900812418	9.54975533951682	9.18266504339567	9.1527238686592	11.1021570766159	8.90093056766723	11.6449224768443	11.027937914565	10.4329388092754	9.48064137633007	5.15118282773226	10.6920724889148	4.1664250452695	10.2125463637482	8.98132862612672	10.469874550309	9.01479787483741	7.75042333551476	10.4425370354884	10.2024766052548	9.80493823146468	8.33409843741047	8.79409464929382	9.95058379817227	8.87354736669636	10.6760658379573	10.2833190050944	10.0195079579487	10.2403561107169	8.94211012050557	10.6925469556678	11.629608352137	10.4721553707955	9.81861618336981	11.3883404135426	10.3423946809794	8.03596337029922	10.4027397726748	10.349605476455	9.87954699737073	10.4756934470604	9.57565414037989	8.96709685069791
BNC2	8.31869662441114	7.67678200397557	5.11583060691181	5.21440416795319	5.13648297620929	7.5357837293685	7.77757397663622	5.02304008287134	6.25374889369001	10.7614953010463	4.69800502432249	8.28922140761641	7.553418332043	8.79058030887068	7.85682320381312	6.35533763743829	12.0023310105241	5.02102855393525	12.2244990417156	4.88383081477541	5.9198490613089	3.81682316996953	5.57232986533342	10.532709861814	8.45318218496232	5.38100473561393	7.91701985123898	5.96549352215125	6.70631946558568	8.39580281836589	6.7551004138182	4.62902817488355	6.38283191504209	4.71363206668491	4.47705971055318	8.67499482953873	5.57452901010014	6.77008006773283	4.02506800425308	4.56852439632333	7.89773152345686	10.0416959929555	11.2893559054086	5.74114858632992	11.2688040961068	7.50608328016049	7.20568712565583	5.85765632238697	5.06233830029235
BUB1	11.2657622580026	9.50914222877762	10.2374286552655	9.61881690572736	9.83378938613568	10.0598550894547	11.2445518035012	9.01418941914123	10.2457619299957	10.161939133256	10.4923706179065	8.481289895633	9.72485213317478	10.3639898288416	11.1448986851367	9.09259411704006	4.99373652032638	9.42730248514474	4.57617492502683	7.54231944085431	8.08610783400627	10.804197931111	8.48952295437565	7.02443945678972	9.45363017102039	9.61205940594248	8.36633124504946	7.47391910833384	7.28103701203405	10.1475225497129	8.43690074102312	10.2508176046418	10.8138540416008	10.0621625375164	10.299450127976	9.18266689880297	9.8633406761143	10.4600539027704	9.89787126942067	9.04052865811724	10.4802114936733	10.8892803680035	7.71814635271001	11.3270366082304	8.82443827000886	9.22490366629437	9.77423328608976	8.78545938086939	9.56659811621667
C17orf58	8.54816585344198	8.65743743230758	6.43826935116949	8.78431306351465	8.31442597218564	7.99930099098809	8.04100225730832	7.76597651801978	9.28171346865965	7.32172877918394	10.8977527895745	8.46622549668152	9.54374042046411	9.39117459636584	9.26309970391183	8.13035779811745	8.77787196560057	7.94665402158921	9.71672845401274	8.13388542211516	8.80049559831234	8.32773629160707	7.57899853734437	8.59762800174806	7.64891123286734	9.44918706718563	8.15472056131222	7.45598726022649	8.61316479371202	8.18220118351743	9.3518456685189	7.92979163183393	9.19103191283568	8.01246461902723	7.32455988634375	8.04692739367111	8.42353295335041	8.19983682812232	8.99685261582862	6.76763431490581	7.3647816945583	8.49823591887706	8.40855279875891	8.07597094060143	8.76045257960297	8.47959457310092	7.97181600326659	8.75965645545945	8.22922132450045
CDC20	11.4848739153996	11.0017752621141	10.5789841192775	10.4926290593159	11.4862916843116	11.7185544924826	10.733923387211	11.1585139003188	10.9652902570019	10.1105495743868	10.9283072496176	10.3112732225448	12.3170011837836	12.1050763887005	11.4565947897648	10.0194840407829	5.26583157338069	11.6323648991171	4.57617492502683	10.685182763373	9.206517326485	11.641611495183	9.2445063994869	8.23111800259476	10.942204886636	10.4194927364533	10.8152659317615	8.42907474351193	8.75399736520327	11.9003548928242	10.0172914025071	11.4115359163755	11.3160189527917	10.7304559339882	10.6834314071535	10.0251657317727	11.401395594673	12.4792550500733	11.2278692047336	10.9521481128235	11.8657801250804	11.3427930709756	8.46668328352274	11.4173673965846	10.446079534078	10.7255242012929	11.482293676761	9.90982768342919	9.5123313082331
CDC25C	9.23787354176481	6.62810533814315	7.11646889038799	7.85534485109049	8.55278932293074	8.59336721774013	8.00072949240163	8.14630493342917	7.22565241181594	7.21837980683882	8.01403269212339	7.11220371815257	8.97787149030101	9.73175911297542	9.06555933001454	7.16483355198512	2.61907539215631	8.25746050524726	2.22840950592206	6.89072302201772	6.93462917768111	8.40539192628803	6.96829150310815	4.97888494397597	7.35905683019922	7.83632230361139	8.23982107894063	5.68671092690795	6.23309131692415	7.53496820747282	5.94484410198681	8.00445408566332	8.11865996358865	7.75712754796708	8.27892990587883	7.74374772146131	8.27842262585557	9.42309306622495	7.77444026778407	6.82298464751977	8.43640819214176	8.78608193921626	5.37214408339038	8.82036114342938	7.60138006282255	7.07278249833767	8.03945582731108	7.00430577736165	7.37514125947147
CDC45	8.82276434625996	8.11342932303364	8.15323638235409	8.66097445569759	8.74327792896062	10.0677529015889	8.93518639390338	8.82664461610435	8.23949895934429	8.33585052734611	9.68150223157273	7.09271774932613	8.86760929835871	9.31922968956841	8.24523116701153	8.24008917046701	4.38124556639138	9.21452682475976	3.06563114026752	8.10615126378653	7.14392115032862	9.86771980496223	6.99780369427772	6.07371404802505	9.53875939723392	8.3455221874851	8.57068366918953	6.90186671857093	7.21167545962015	8.28203216036888	7.62191265523005	8.75367291214591	8.94405609944059	8.53523906657918	9.30491355364348	7.74374772146131	9.84799294948752	10.0423779637479	9.0870857405772	8.31185196375541	9.25102638423541	9.73151984049585	6.68356244991181	9.89316239825701	8.43839401284896	8.35154087851237	9.63175708502874	8.16516897651006	7.88710497764179
CDC6	10.7649686539132	9.58843128627278	9.07628798027496	9.97163086822784	9.93490946692278	10.0697206175405	10.5694203888025	8.74510540028877	8.71357786227943	8.45430493999698	10.0704553746597	7.51490421513187	11.1032876809204	8.7736789258172	8.86940192708329	9.30292785548136	5.95391590814311	9.42730248514474	5.27048936475893	8.85404884174031	8.39137117892921	10.3545613685493	8.80126354161417	6.63029671211908	10.5716590454967	9.60596701806294	9.62364992319038	8.3823680160234	8.1020876049266	9.88137022921846	8.84955358741158	10.3896070252222	10.4353287025083	9.52910515750442	9.85712083620029	8.65762938219596	10.2946913972244	9.14055329226064	10.2006409758722	8.98093816964757	8.83577580789791	10.3669893877573	8.09244097026451	10.4081867489652	9.29998098792611	9.5848298627086	10.4695759849825	9.22324605343677	9.97835314244809
DPP3	9.94917382320573	10.7360608591609	11.5571745935849	10.9632543848427	9.99924387461344	11.3896620718143	11.1264047056204	11.4555709520818	10.5506101080598	10.580574265377	11.5239012411412	11.2657359151906	11.4503434944197	9.98033972548691	10.2300188620799	11.1064470858064	8.54228150809571	11.1724160385811	8.6028293314049	10.5916109994945	10.396586298351	11.3033947220743	10.7862063542785	9.05962020176587	10.7362101482998	10.7937467188256	10.4423905900451	10.7084267942483	10.6954275781493	10.4802252813841	10.1975942647136	11.3733077942122	10.5986371226063	10.5987710717189	10.2699295377661	11.4045177708272	11.2628235237142	11.9741399093894	11.8857405460756	10.9858860464365	10.5306258084274	10.2116647698419	9.7172808676951	12.4767520279088	10.1916013329601	10.6306207425898	10.8499736549679	10.98580462526	11.0047868616765
EDNRA	6.89143734065112	8.43894811323946	7.09509206475461	6.64123512310991	7.9777517632533	7.17543325360542	8.47134401535802	7.99114944496067	8.3250426274014	10.0440986976393	7.24670570854408	9.80379291865408	6.65580822361289	5.93475697197891	7.65709056731918	8.65623035943799	11.5692104413374	7.49294300785223	11.3888693703158	8.07787348041936	9.42502853142232	6.69859562330806	8.78442776874819	10.5688539120048	8.84188943008717	6.80765674106129	9.29821635028254	8.20047278343052	9.31322194254351	9.41780370306215	9.39116046092418	6.87729335501787	6.89952683467226	6.56128656631889	6.64081594653503	7.4580177550404	8.35858937049902	7.76345570577937	6.08217899293092	6.89362910801399	8.42579179574292	10.1122159955398	10.5730469082202	7.98898476746834	10.7119298263273	10.1328345820552	9.2751727762318	8.06036679976148	8.64482759855031
EEF1AKMT4	8.520597654453	8.58404324417596	8.05147530686265	9.12081112303761	10.3006892425342	7.39221196608946	9.38185922621055	8.75390874874626	6.86583373530905	7.16378952427747	10.321292247483	9.08476877857454	8.91877532989844	8.66177767482496	7.79495592467153	7.80351217249662	4.92560943679437	8.51303258533329	3.90760682587892	7.85160630432696	7.45228554416698	7.73660750999044	7.28791345179166	5.10731658520174	9.34706592414616	8.00631691136498	7.8427894101475	7.71161866652709	7.78942810844193	8.59951899492809	7.62191265523005	8.14859765513162	7.85446854295758	7.05054706816091	6.64763348578761	8.41309745437094	9.09726161775455	8.82260273342688	9.25220416269826	8.59229674459239	8.44168723716062	9.19185502026295	6.3979476717727	8.72173407918672	7.09121179380508	8.33156489773414	8.48581922780475	7.41653117117075	7.15419649833421
EXO1	9.49920643789769	8.12497562138797	7.19894286798158	7.53827586317851	7.82194446095796	8.55455035906236	8.66094497652922	8.54662152033984	7.56613884261619	8.27919869588566	8.78507936814861	5.96004225427484	8.54697360986158	8.2128296566475	8.25629244183154	8.33777421856189	3.58759527904054	8.19923861794537	3.75840769361684	6.60391564397326	6.76617761254722	9.41220127821402	7.2269142409301	5.10731658520174	8.3812434790483	7.46661656888696	7.35552238618513	7.27350201804013	5.95042340195639	9.35666834345605	6.7551004138182	9.44083400661101	8.98074095762287	8.93407389599188	9.15268470215563	7.80418173585484	8.43453498932931	8.65792967126618	8.91268525160617	8.30538838058139	8.14429886238824	9.08643217916398	7.25914728195358	9.77235257133905	7.48508929927385	7.86688865747587	8.44898202183308	7.33899772422964	8.12648390918603
FAM110A	8.95380731169094	9.32117824416007	9.22146211698846	9.50527856107756	10.4846892993089	10.0892515623443	8.65609126275196	9.29918472367093	8.89089386623483	9.44654141632448	9.23413858629564	9.95713198533115	8.2821076175804	9.45263952042576	10.2206371831425	9.45117910405326	7.33913751760534	9.91176797319575	7.09435306870416	10.4238846571998	9.08345088397661	9.85539296132933	9.23214317908532	7.76607505895358	9.88744780696605	9.56258434740723	9.66115893421755	9.33186142915615	9.85256370293583	8.63427962681166	9.32018587342732	10.2571931727562	8.33717042472463	10.1049997293248	10.2347075923869	9.90888680402712	10.6856565186814	9.82933072076174	10.4001414389192	9.8851418567074	10.5936362712528	8.78608193921626	9.09770083717705	9.59663835882667	8.87152254805668	9.57636692596619	10.416502802837	9.59870774256788	9.79191930724074
FBXL22	4.2876374147031	6.19619328337472	5.15767510334213	4.78471907595441	3.6844451547534	5.7477355235328	4.76994735882804	6.51737098249778	4.86688326898119	8.6994855174354	4.9304366057894	5.91637217745573	5.22593619943555	5.27877524211472	4.55920966553032	4.75463582091985	9.32419424568559	5.66179301439857	9.68993684194641	4.48499027695643	4.9169049290519	6.42007152902206	5.11445942586081	8.54869600136918	5.770263145623	4.29917962617607	6.33365864803415	4.77356097132416	5.5985347847309	6.96485631993704	5.05457574467025	4.62902817488355	5.20709384328513	5.27014626124497	5.49053672286621	4.31830562840554	4.90267232739512	3.90245733331557	5.3075459423891	5.53779895738883	4.91690238946473	6.23391982045538	8.21136220905705	6.16666976104565	8.6731976430305	5.29197321743245	4.46521279321472	5.36548543606116	5.12459012672399
FLAD1	11.5206394375718	11.4457021812865	10.9554998785149	11.4937239482203	10.8180278784465	10.8299504306083	10.9925873299249	12.4287591691659	10.8370495891661	10.2821326201886	11.302701507869	10.591924502824	11.2753008744039	10.591593537601	11.1974939097945	11.0080376888594	9.53749513539477	11.6525746670987	9.48701915851391	11.5911434556965	10.6024133969734	10.7829151503039	10.9546303408887	9.57813979084758	11.0076614278828	10.7676038501821	11.1882497582036	11.0476866468268	10.6148834530974	10.819993055473	10.7117988255031	11.3779958181301	10.7337294897199	11.5649405958002	11.205517648362	11.624089388601	11.1916531674564	11.707670497276	10.8707130862034	12.0356909549333	11.341804268744	10.4158625729297	10.7078412941641	10.9342206089158	10.0648846699747	11.2197019046512	10.8546755548064	10.5469613494899	10.6905135545131
FNDC5	6.36117232660377	4.67121087793952	4.61297554239211	4.40522473944654	6.50733805023148	5.11646893502986	6.25218623341158	4.06674139707952	3.35490566010775	6.10304453719124	3.75254305549882	5.10475766090459	4.10340998630392	4.43494716449184	4.40871212277065	3.53489253008531	9.01967463274466	3.24376813227154	9.69507851188552	3.93188617534943	3.96388868349015	5.01469997551882	4.25663637626259	8.2972446913869	4.2679422919089	2.69959817617913	3.89265511264563	4.29761839094747	5.56184341178736	6.18769453481353	3.50013782339293	3.42137201029587	3.53237329353779	3.55335216594197	7.68086199149959	5.49225517063808	3.82191480136621	7.11681724189052	2.32802330344978	3.62807921823487	4.85494120522654	11.2297445865239	5.28251145819698	4.80137581519494	7.28559333484613	4.55198775185072	2.59001084071397	5.36548543606116	1.98062412428918
GMIP	9.11137568051068	10.1594966125307	10.3679327941653	10.4450374998042	10.0351690787428	10.432866212113	10.203060019323	10.3856117135318	9.57703207045294	10.3841516446831	8.88192126287421	10.3028183229602	8.89852614846754	9.84934810981495	10.8397709492815	9.95936524933492	8.21491268558723	10.170012747675	7.25616369804161	10.5268411550807	9.31736774238925	9.55265955474317	10.1739105552398	8.53048287260565	10.084763739716	9.677430694484	9.88637949609798	9.88793164223044	9.33240984834557	9.45716719791164	9.13739086182578	10.6930953876793	9.89373172083595	9.87188227636687	9.81837074717329	9.97083629641286	9.30186003470288	9.4157431108784	10.1576094037477	10.2304138337772	10.2884433692162	9.41147180834485	9.30651412303924	10.0742415770478	9.75493008761915	9.31921553072032	9.91444222391514	9.18774991188093	9.3972612039147
GPRASP1	7.48117181098591	7.15287248211077	5.19834005704673	5.7863554453071	7.17667130272058	6.84868247328862	7.19440807325824	6.53790454075391	7.47845828003847	9.01687448421403	6.71921248325604	7.37672523722858	4.66012048659117	6.96322772376317	5.91080671771779	7.09543059389822	11.1282840699583	7.30696595662078	11.1746085243451	5.45241244605759	6.81017003485625	5.22770565998666	7.94747319989708	10.0040247676802	7.96237442162644	5.96711204330727	8.34344023034186	8.25334195262484	7.98917519789485	7.98623459429695	7.37535774453369	5.10676581988245	5.833482017827	7.34073122316358	6.49722831007902	5.60526482085458	5.89437939978246	5.47917165773893	3.79366089489055	5.3495834947272	5.76388998211055	7.61708517312389	10.4533896173712	6.30546335525937	10.1887441265645	7.24285381304832	6.11449276312641	6.48016656496734	6.91095843762064
GPRASP2	7.1063979045944	7.52817334339298	7.3688901909184	5.94406589599659	7.06838253054003	6.54353744772853	7.45132414432711	7.19729100580073	8.14856153605412	8.64073641744594	8.41973116104236	7.51490421513187	5.97859980287205	7.65921363923588	8.08489040982492	8.12040946358244	10.3614476457161	6.59424861889458	10.3053282454378	6.17613809704499	7.67482320509072	7.51112203663048	7.90137011627414	9.92518338874488	8.01765123710926	7.14672613652956	6.84906010260677	8.08270996499352	7.66521079136624	8.17277353095745	7.31822541870057	6.79555287603987	9.00468933472685	7.26719899132037	8.15760735705607	8.10893417815326	7.02005378496783	6.94365531383218	6.98254273316016	7.29696809396804	6.06689737849528	9.80397771954298	9.35788468963949	6.96785319131682	9.21266118742949	7.21040573404719	6.73391933372737	7.31894534088233	6.72254310317695
HJURP	10.8699513778121	9.24385853110968	9.23374086579978	8.43158475243951	10.2059000446723	9.75694770180567	10.3324124393306	9.96431152957535	9.87302178727714	8.62566757240111	9.54576771383637	7.7445179089087	10.1483512891517	11.745732894621	10.7411884961744	8.4048808720175	3.4966060545452	9.72631125129027	3.06563114026752	8.52454299598001	7.86062075933325	10.1195024575119	8.34774007147987	6.49595637409892	9.7955523122274	8.72113219058255	9.13895443235998	7.44693705676748	7.56680007955022	9.81776971723252	7.69554698861259	9.2873181885762	10.2906426802791	9.27148427659651	10.4118389943847	8.1184856194703	9.63321325777284	10.5450373964603	9.31184020698184	8.5975968018969	10.2008694992594	10.4356731385215	7.68004212440163	10.4913700141471	9.00420275875646	8.76671406009228	10.0339560996571	8.04823788665664	9.49181226767041
IKBKE	8.6612441123354	9.08740606533383	10.2556067958602	7.60278581670593	8.78721420019505	9.19341945351064	9.7424229854418	9.40636591649895	8.0802774672157	9.12083772251889	9.88904710401563	9.65894210524661	8.65472814087031	8.69806137601237	10.0772658728107	8.94257944942666	7.27213583926775	9.93514430834804	6.04169428495514	10.2657443306242	8.01896243554745	8.22100497896435	9.75064743369628	8.388551469421	6.98211060230451	8.95000064003004	9.27016910144624	9.65432492260939	8.96892288619853	8.64113236781599	8.05856449860953	9.98187383394823	9.30390851243255	9.33163790214621	8.51346685945526	10.3217126789442	8.40407516249316	9.61180445947972	9.34789848893568	9.80950972427229	9.66847687018203	8.04989194471811	8.92777651195345	9.78496887065508	9.18138136745117	9.04951670259277	9.1734635274856	8.7295909954236	9.50357314429934
IQGAP3	10.5831810020991	9.49363872569443	9.15070033424544	9.32820116018503	10.2169329019651	10.3200215525392	11.0287104047311	10.5538424206876	9.89527392786298	10.1177475585583	9.5103015321814	8.76596735419847	8.71618075069352	11.6829997611998	10.531456717205	9.30731936625639	4.275741972547	10.5641240238869	3.97679278584739	9.44352324578787	8.28106955341325	10.2773068427228	9.07833611814259	7.28018575211561	10.2234695594863	8.01859996009381	9.84351692127339	8.55234008914804	8.1888656264762	9.35249904595685	8.15959919846867	11.1700524247326	9.86458360959539	10.2640299520736	10.0137402696371	8.16838538293356	8.60003203244069	10.4848499861307	10.0900231870906	9.74887395308242	11.3663013567744	9.83820973558264	8.55737379005715	10.4113546804245	9.87354442929474	9.1181739139684	10.1027655271784	8.57331768529783	8.83834944575704
JAZF1	6.80266374814676	8.53728103601429	8.23857439077971	8.98823932690991	8.10745652954271	5.99969781836601	8.38010082553364	7.22288010084332	10.2457619299957	9.04357604297424	6.80952179726049	8.90093056766723	8.89444198213541	8.63707145166514	8.20773547963961	8.11039205210785	10.1007258276231	7.18025784003695	11.0512243184592	8.63217595061197	8.29145280256851	8.52741385056631	8.3873036154753	9.73647925770288	7.75030065605852	9.16139846279025	8.30446243008887	7.69642512606478	8.47199042301921	9.13186515277511	9.25470250169561	8.52339879753591	7.57945271196439	8.26754544040317	7.58467317291858	8.14676629023553	7.23667304513939	8.28297716016654	5.39286432428636	7.46876852190077	7.26110135651482	7.9049679888888	9.4998689861511	7.16519761718156	9.84479251971764	9.21675881595567	8.27749936209666	7.23582674417608	8.84760705500421
JPT1	12.9732465943612	12.4090128542045	11.9577297023625	11.4549328410547	12.2618176850471	12.310880343709	12.3628152050739	12.881042322801	11.3658763559914	11.8737818152448	12.2920107676263	12.3788879465209	11.6874415737883	12.6128357308537	10.8565251638384	11.3949753276894	9.47183121604937	12.3508794584122	8.71591472936963	11.7637927837654	11.4750379547751	12.653162754142	10.5699273296386	9.31104390197213	13.0872390012089	12.1403464389867	12.2368934256545	10.3563433768319	11.5941258171662	11.8169485990153	10.8207109675913	12.1677101913246	12.7891092254964	12.0104130436913	12.0720217789262	12.0186112907513	13.1712888476127	12.68202434645	12.3750829146058	12.1573237734563	11.3766740976134	12.2345937641873	10.0658141317235	12.054689318275	11.0766289900423	12.533773717748	13.1256448333336	11.4068125266777	12.6411118835263
LINC02606	4.70433628351717	3.30761626593734	4.27562309654451	2.39238817664261	3.96776577743131	4.4267520938313	3.39456556629955	3.9490159183143	3.21093564601884	6.01326479545928	4.63353516508183	5.87133884371747	4.69810583988982	4.18519135740897	4.40871212277065	4.90128474417077	6.02074951593822	4.90924924687437	5.95862076956394	5.19595272409023	4.68455392698127	4.39957115501827	4.81621882351005	6.56020792775232	4.07296645481438	4.37756485402299	4.44487096386527	4.21473331271717	4.91658526746844	3.83221341661628	4.67229095321065	2.90221565922213	2.87622637955149	3.41493906879572	4.41448128023115	4.36184766798243	4.17669033436973	5.01776376829027	4.65116735595055	4.38453915169927	2.60402648449218	5.48499807358348	5.81726461561023	4.14099112547444	5.76064809768677	5.29197321743245	4.70626316028145	3.95662218476888	3.83388893619542
MAP3K20	9.92349434520602	10.7860085328995	8.53296480056278	10.4003664143419	10.5111304359054	10.5628894964541	10.2299838597062	10.1102788112715	10.7603250173563	12.0543713560686	9.76663237049951	10.3670833378833	9.84293822717954	10.0707485739759	10.0647368219803	10.6689847722422	13.3841802262204	9.89535957482167	13.6322734811056	9.77240795091626	10.5824688109428	10.8647786660036	10.279812785561	12.2375276733616	10.1135922954238	10.4538194550705	10.5809419664082	11.1199309458043	10.4935007469996	11.2401065403962	10.3747567123322	10.5246893013313	9.86130827692818	12.1232464527204	10.7198731476353	10.5358483293007	10.5917227237815	10.4510938512171	9.97828855417177	10.0945647719245	10.3571024638192	9.99996791658032	12.0194016153728	11.2069058054686	12.7000415132993	10.5147083834918	9.79883937281188	9.91984765764464	10.3415417656521
MELK	11.7958509861513	9.34358857303227	8.17377477880845	8.44923579663521	9.28176550905656	9.4805071305961	11.0821586907278	8.51589874172883	9.3627322629863	8.92138209479608	9.34650157676022	7.52947131285236	10.4753326580991	10.0913561816584	9.87445441669126	8.8522976108036	3.4966060545452	9.02976533662952	3.06563114026752	7.84042784535205	8.17851248708778	9.74180414551807	7.55933934998701	6.14727248190393	9.81908075045583	9.3211604503918	8.44011322114249	6.91505285439444	7.42077373565321	10.2225420464881	8.25401897441201	9.31447320808764	10.6103907346566	9.26771863375094	9.79553216420415	8.0131893282342	9.64391736426805	10.3135136247891	9.3673529957683	8.1767352043189	10.0774297405777	9.68863498954856	7.28707091262697	12.225621438774	8.80963612143051	9.0372355132062	9.51384223068081	8.45886107581229	8.81494214176356
MRGPRF	6.6622236269042	7.65305276907797	5.31387911282245	5.86736464384277	7.19738676211101	7.14589382307781	5.4758445584925	5.08015788190511	6.09874019608492	11.5444910010442	7.45691385142569	10.1462238779144	4.93921491466827	6.15957037066507	5.12362826521797	7.20304309302704	12.2753066947974	6.62994914368072	12.6129931491742	7.03498715977795	7.56784096933542	4.03826692936476	7.02672425773641	11.8154383449112	8.13478508963146	6.83569569563907	7.86439068207752	5.59136654823237	7.92561687010078	9.73851131846369	7.73973019569055	5.56710252925644	5.43568883304193	4.90678560285441	5.36378584693332	4.27340843880178	6.78239079458577	8.33844992170788	3.51791053866457	6.38179116355114	7.83492318482223	7.75535435349354	10.2137814423723	6.40326301275787	11.5116462494196	9.32174928435442	8.14558581405905	7.78872522977056	5.40097945686955
MTFR2	9.13674029857166	7.30273220252526	6.61387991626109	7.47074578265409	7.86574099518729	6.90266657373941	9.02702588393833	6.91282870522304	7.8835784861892	6.81986914476248	7.2358893561848	6.55160316823158	8.17843102315045	8.69207710923003	8.02794028558781	6.35533763743829	3.06142124843622	6.7320376871738	2.43919886561936	5.04831616627905	5.71911230363678	7.3509351941348	6.06588474092845	4.38992702629579	7.58630043651229	7.53661744406666	6.91264624310937	4.77356097132416	5.13213753296413	7.40411407050216	6.06084251151997	7.59330526455368	8.21931227632327	6.85695176328138	6.98563790783643	6.21634307904821	7.43596414168566	8.1912530781565	7.50741892102659	6.05187830890549	7.76925550379705	7.67581109353013	5.31903543049799	8.80942478302807	6.71587084036083	6.67326681484944	7.41541127907299	6.06449656742668	6.70227414677505
MYBL2	12.3255261499459	10.6051209362423	9.54093177769507	10.8956626378297	11.5085654248386	12.2366319989156	11.1225978935917	10.9065032934607	11.2207050744235	11.0584560120442	11.6666556693277	11.0261189807653	12.2438483777654	11.9724951755834	11.1905429617423	10.5563513026646	4.73972988536608	11.5797105749447	4.48412459604791	10.6631459050223	9.39404725982098	11.7423130099357	9.16218414352261	7.26924388058687	12.4319370735497	10.7584780928096	10.8083170390992	8.6580761353733	9.45502832029556	12.2574756856419	9.50561964874319	11.9858028617625	12.3034191737147	10.9054455913395	10.7757860231975	9.37954825073762	11.6964021751182	12.7227985048711	10.7068358287147	10.7179330382457	11.9006999694834	11.7382449913283	8.96137990206562	12.7841483421398	11.0414274335055	11.299637590016	12.4275936968842	10.3160845359678	10.3851076931337
MYO10	11.1994360654457	12.1168735818979	11.4570448519391	11.7063675340212	11.090927804358	13.4458446683783	12.6048406174016	10.3307696227118	12.0933496351173	12.0927748778165	10.5643884151031	10.8986652472868	10.2707717066992	10.9820798789622	10.1101542811192	12.6520110397846	9.2178337058826	11.9583767267864	8.88966919030359	11.2807488312569	11.7490485474094	12.4707760850548	11.5731334064086	10.3693966113775	11.0945810362387	11.5303871943017	12.3261945847563	12.998645923137	11.9567183747219	10.7191657364902	12.4116428944026	11.1639577415969	12.6794724764118	12.2732013663758	11.5255897878057	11.713988537273	12.0161278165495	11.5521163803613	12.6825563910717	11.6451272008761	13.4935353850165	12.0456583913184	11.564990142075	12.6170282557147	10.7168965428928	11.5524723418361	11.4239061977164	11.9166468191527	11.6568903629838
NCAPH	10.3620552480213	8.94810099361138	9.22884189962897	8.65338012963818	9.03941466433583	10.2401518312333	10.4636699038269	9.26879581753653	9.61774904441862	10.9973288082537	9.68349385501782	8.11666046706765	8.86760929835871	10.2606288857029	9.97607965456892	8.28531294430024	4.61550027350858	9.28619961806534	3.2996563723607	7.87370668773196	7.79645559890257	10.0313625202766	7.94747319989708	6.19430713602056	8.64091846585779	9.06105339682496	8.48960351480846	6.59283187305507	6.95294973311362	9.74488747895348	7.6124383838163	9.44530799277065	10.1284503928195	9.18095178095146	9.29409152294122	8.02677937766864	9.20077023382324	10.0085768316743	9.11036427807897	8.58697714454592	9.69745266222421	10.496955748914	7.01386431000318	11.1257505395879	9.02677735637808	8.70981666965884	9.60781890238539	8.24172394785033	8.95000709358437
NDN	6.28255054540673	8.40620057773909	6.0731745449904	6.17376332691281	8.81652298306317	7.95740373416506	6.23492960378561	7.62913564231196	7.10863603719685	10.2611587041989	7.52957175296715	10.8458101598347	7.33575189078916	7.62192673988765	6.41064404555868	7.0009924743455	11.8624317804019	8.0945273963374	12.0311983852708	8.53151050007537	8.39137117892921	5.77535254581576	7.99214851158786	11.4842371654381	8.8495263669221	8.40287251180041	9.32183035661809	8.25334195262484	9.25407779584828	9.42576279277605	8.81279769986627	6.06256754665362	6.58697585093952	5.99613116945097	5.34712936813858	6.43596097751342	8.42629133813707	7.86409246510596	5.3075459423891	7.43363735825293	8.07804395566616	7.06229343897858	10.424348089381	7.090371298881	10.7837463805551	9.54200982557131	9.02285251283546	7.90762201725361	6.94585895504238
NEK2	10.2872631639804	9.71606335589553	8.79402384284696	9.00921602124296	9.07529816522817	9.07302561802333	10.26547224499	9.16701242497891	8.81043308778865	8.35425067089058	8.59924514483464	7.54389279359882	10.4929972914675	10.3488548388059	10.864679299443	9.17660480975692	3.4966060545452	8.96484909098925	3.83493511591807	7.50032107183233	7.15533582709209	9.74022754894691	7.86179248281444	6.26210323980313	9.00805700124548	9.99279393660894	7.12440243475522	7.7924380461562	6.92433009762372	9.43367821441866	8.8374053772239	10.1281796836176	9.91442281144756	10.3526092956217	10.2765420688304	8.99664848713342	9.72568670328735	9.66546903110907	8.91749228931384	8.86265424550208	9.02702306005931	10.1228083970781	7.64090412793113	10.7959725806316	8.18099151190593	9.2832676489648	9.03118385460497	8.33952065325386	9.64833148309933
NLGN3	5.85001725007722	5.23717418281468	3.83450612789368	7.13130068297236	6.71314904395519	5.8970511806971	4.9499367146928	5.08015788190511	4.81802190456772	7.45273114328894	6.58927143044334	5.82485438872929	5.79799153084695	3.88295477938304	8.38280717152487	5.50106559476278	8.49016800343159	5.66179301439857	10.1151254887553	5.94518937601946	4.8622304242641	5.33186812796197	6.09348490738248	8.15291231666954	5.73771087988801	4.37756485402299	6.84906010260677	6.70336377520156	6.05972551491387	7.25126663944001	5.64371911311097	6.69393976299575	5.96135986884087	4.38328088905303	6.29497034045358	4.92322979599583	4.80431747596099	5.82822304448177	5.08634161722785	5.011277855413	5.58460936028501	8.35426592687972	7.17696266079351	2.88772007262884	7.52187962811486	5.58979658304587	4.86382848550103	5.54883846630616	6.10376344130861
NPR2	9.69878371480536	7.57942938245544	6.25765172179096	6.25629494645392	8.23315954677088	7.4776882715021	8.49328082044467	7.93031904548254	8.8259618126547	9.28329078367363	7.67279578151192	8.90093056766723	8.79278417995351	8.204445852672	8.39786904099322	8.60720662330846	10.058603524968	8.26882814637087	9.73556521432908	7.45706333296372	8.45741207042973	5.9922120285714	8.60908037928924	9.41149484690058	7.90489500387148	7.01804773812689	8.86665352322676	8.35843509227805	7.76542555486763	8.24652411690184	9.21456292249055	6.80950196823341	6.84750690019503	6.42367000068495	6.7334487902309	6.51523033383155	6.48717336058829	7.77499056232746	5.88031414284944	7.18875308823782	8.23830347893574	9.37182544956858	8.94101903312649	9.04560225092763	9.69175336358729	8.74044092717872	7.28214130796931	7.77407063851639	7.42546763518796
OTX1	7.65117756790936	4.3158008034757	3.19592629138026	7.74534113595038	7.53779743920671	6.73424799934073	8.46765523134459	9.55983074303087	6.31665731727599	6.31827598441847	7.51174744341746	4.75411714363386	6.3917745508295	8.16178007837115	5.74271131613167	6.03357345784879	0.794764848032446	7.55925230900403	1.30711854753629	6.70598588200872	0	7.1846927554073	0	0	8.14102185971794	7.5535995415852	5.62890523206276	6.99173472577138	8.43696234153835	8.61003540662364	7.49361103331559	7.15367267948888	7.61877720260183	9.20477965647091	9.02236592982773	6.68768569149946	5.74330010030236	5.73680547760318	8.90059711259904	5.74304959153191	2.60402648449218	7.27716621463731	5.42336691039951	7.91183599817059	4.66073947500553	7.18836101113918	6.13525257454858	6.0402061299031	7.57786790199694
PHYHIP	4.6738566467524	5.10349056736136	5.64333816775361	3.40095856315475	5.77356762454536	6.40077460361964	5.80303184445835	6.08681962457723	4.68809787243483	8.05007473641799	4.25926752156094	8.3964185997967	4.58101095040051	5.51405467619078	5.34701169019992	5.47006446852095	11.0898913362105	4.51012739316346	10.7819972193753	6.7544347808861	6.45126845744442	3.23517608218029	5.2676860948079	10.0795630483438	7.35905683019922	5.77775776452382	6.5885263620263	6.11009887791816	6.85019399965767	6.45988275233196	6.29206243577129	3.80234548125565	4.07516272752315	2.78805142944964	4.50735960758455	6.13083290098397	6.43334398348424	5.36168711598179	3.29962154327835	6.19860816579904	4.41408438424329	6.26646390183636	7.50880201586397	2.50945924738882	7.79417080767631	7.39497394642518	5.70637938969474	5.64861530555097	6.19362640602882
PNP	10.5197921285491	10.1817802378886	9.74342983046447	10.704963635139	9.62282495950207	10.6028451135384	10.3247863954448	9.32008239720518	10.3205688188556	10.5396242636398	10.2233894088717	9.90222188902532	10.0861483112828	8.22945250502546	10.5781189095452	10.8056319028817	9.36495745998402	9.94580694744298	9.20288989730268	10.6065345189506	9.98470758974215	11.6811790114018	10.5526311810843	8.27553749972045	11.8751241837007	10.187595095929	9.53550953839111	10.5880428887102	10.3729229169511	10.4906964901109	10.2940879758227	10.8649078795194	12.5420141913514	9.30126072804528	9.76763988997958	11.5168224455319	11.6422677162644	10.9066440126055	10.7713209614752	11.0693188597951	11.0187794049542	8.53876707146938	10.1537508344416	12.2852998389245	10.6898708267206	10.2650962109013	10.9790326711002	11.0789192491938	10.3016802125659
PRAME	12.9927672669341	12.5891371304582	13.1862466552093	13.6175835571673	13.5047354269503	10.0419253284143	11.9833800693474	13.6693915977018	13.159496191652	12.3641768209967	13.666700391298	11.1701983872458	12.363910131917	11.9896733747047	13.0062197966435	13.515862725915	3.18312765784277	14.0653818341178	4.9647035763142	13.7180153082947	13.6026439044825	12.3720477551984	13.1665370830537	5.0055022349362	10.2482356832477	13.1152032444452	13.3374424390482	13.5434473647991	13.1688993417307	12.6396666803246	13.3087492374637	13.1296596785498	11.8109087808285	13.6819979968172	13.7243235426341	13.9756869684419	13.738586889777	12.0561998594405	11.5592246082109	13.631286122365	13.699132690828	13.9872507996066	12.6631465673564	12.701713615515	10.369927886708	13.6101375063978	7.76091541572193	12.7230671236462	13.7563906872477
PTPRN2	5.44329299900701	6.56168551429338	5.7565933469284	7.21622636995143	4.98585799496092	9.19341945351064	4.72120856073069	5.81125288602468	5.1495680970242	8.48245890620212	6.28793802028366	8.52556167840679	5.7625785865446	7.21768405708309	5.49131071087153	6.15549753232423	9.43094867829296	5.22154298858256	8.88742499504587	6.91223661982027	6.04785383530347	4.55113093712656	6.29711600053123	9.83252137939894	5.86373215600786	6.26393002884158	5.15509331416519	7.71915585176829	8.20084712491751	8.3379313793009	6.47046706563635	7.85778151729858	6.52208534588717	6.3208186206284	7.76164017609909	5.11356268338715	5.72549362496996	6.5460470936443	5.62216983265523	9.0288058457014	4.91690238946473	6.3823560082926	7.82041344082308	4.39619130505059	8.25933770466767	7.36580610434715	6.92486918421891	5.15539004163684	5.24157222862588
RNFT2	9.4695685291393	6.99823341585427	9.10865006486191	9.34243977677458	8.55546626669643	10.5389422269105	7.93011127855956	8.80562972821169	7.52486881837296	8.05758005841462	9.43427765660647	8.23692478493639	9.05673897471548	10.2606288857029	8.81183683271555	8.90540474882177	4.61550027350858	9.49178276424964	3.59197999740207	8.84847989369997	9.01617878169098	7.81658317155415	8.24688292819726	5.58427167915651	8.93096810800254	8.55819390115334	8.27250376404198	8.3776130878605	8.31548801741577	9.02851163875712	7.84864837355251	8.90100533455411	8.31339803152879	7.42429162146577	7.72665367464514	7.2934970014752	8.77901630811473	9.88893529472758	8.5872882079893	9.41540980686238	9.19898070273826	8.54375432940065	7.11599552762652	8.05528986305304	7.41835851138405	9.0827606517402	8.46547034195941	9.23933889857937	9.74066614099544
RYR3	5.47898970255766	6.26041999614029	3.93417972978029	5.99302436518762	5.10758985190844	5.99969781836601	6.38327658079758	6.83199476091911	3.54705195366321	7.55171769299219	4.75971672714589	4.4207011155305	5.68903314120512	5.27877524211472	5.8729805253778	6.72715738475537	9.30421109918066	5.12476655877408	9.38889684224794	4.5955031537079	6.37520960592861	5.77535254581576	5.91936030728371	9.81663871110089	4.97463847895689	5.34243772578594	6.27034115661182	7.0880217030701	5.97853502655607	5.13151737130026	7.14505587405449	5.69283446552722	5.20709384328513	5.59262750377902	9.12730184260148	5.23561675715937	4.83785300295164	5.82822304448177	3.29962154327835	4.8782407269335	5.58460936028501	7.51920009912051	9.25678119705981	5.86250743365305	8.26477436739799	6.57474048968245	4.70626316028145	6.66626240928542	6.43383571701562
SCD	12.8718927489863	11.8224111190193	11.1604197569768	14.2496221791529	10.991637055134	14.0450241233602	13.1538067063062	11.883742364295	14.4414344218196	12.6426556116933	11.0043688679499	11.983415191664	11.8612468945637	11.5049981210434	10.842220051392	12.7576764944961	9.46734550365361	11.6340141169674	8.0414146860128	11.7623127631632	12.2234838374942	14.4045916313856	12.0948985962155	7.90332985508664	14.4258467738021	12.4746630166636	12.8387361232599	11.9133153029229	12.243345819049	13.2117362176945	12.3837207316504	14.5592901175718	12.7830637531065	12.8010234058443	12.3437640566179	12.4550817116734	13.7056160166948	12.2364889161494	11.308765185474	12.7354351477804	12.2227442663324	12.4677348321913	12.071844238019	13.7791059064062	13.348317639583	12.1846745082535	14.0768473498414	12.9241547305378	12.4134234026108
SFN	7.80324526248484	10.4713122976284	11.8150716616056	10.8382079263517	9.55889380438119	15.6947961038186	11.2225595168872	13.3677413603558	9.52850400479624	9.61877561608282	10.5546285797183	11.4964105874025	9.93230204368865	9.45617483166791	11.5074373979688	13.8157556269979	6.50215457955426	12.3119157889009	4.38579834316739	13.6941512637232	10.7871018858458	13.058898609901	10.3854647168138	5.53030122908306	13.7767349435641	12.0939410171223	12.9943978537409	13.4278917648498	10.1266876669435	7.72756072896173	8.95076158086489	11.5983871000263	11.8768659531927	10.4253987930555	12.0512841421377	12.0812101418535	15.3618962709563	10.5865412177405	12.7683754242659	13.5042378024735	10.9482040723148	4.99585759405681	12.5032171892258	11.7001735016781	11.5605393794703	10.6048464260807	13.4964048722127	11.2705490596369	11.6765042365793
SIX1	5.2502214834877	6.97289982511924	10.4586045136817	3.40095856315475	3.83304923406735	8.7439017785112	10.8763667533998	2.64443884173628	9.46545430336545	5.09499589611183	9.11227950824256	7.42427066548696	6.91967482351854	5.07312699862173	6.69164180188497	7.42941810420761	4.65810985756615	6.4216693955057	4.9647035763142	4.96841639642865	5.71911230363678	3.71776159356508	8.76739320589823	4.80796212515461	7.41159257171413	8.24456138214529	2.15807187492864	6.87512728315231	5.73662491735339	9.7029296293108	4.74345967983387	5.1512605329233	3.53237329353779	6.09010343975422	7.82014220041827	10.3797892694569	8.7374196520791	9.98145183283741	4.74068378404726	8.57089963334801	3.63570504285494	10.5400203178029	7.16697871445854	8.85534239044219	8.27558661353374	7.642054367643	11.4270665434429	9.52622685177143	6.59642427559079
SKA3	8.1737453435169	8.76466531712331	7.61403059013742	8.4966913139272	8.30809048551567	8.84846217799926	9.36013752866073	8.4084904150526	9.03415013527692	7.99641493083589	8.83610431778641	7.60017894458232	8.69754952079234	9.62587160238376	8.39286586943992	7.8703328029956	3.83048885003142	8.48893298016116	2.43919886561936	7.85160630432696	7.28570004460501	9.26537460118635	7.59839343205579	6.14727248190393	8.81873302392946	8.69075132297991	8.52394234508873	6.45518188377866	7.18779355515157	8.196228145467	7.25873696338225	8.90750504730157	9.69280609955967	9.0914738935246	9.07768210597079	7.59659884238261	9.23578411599365	9.43768158659069	8.87364121533493	7.5693034269527	9.37761246110267	8.92634669769209	6.9395717396001	9.96821973525292	8.39443048814607	8.69425726574423	9.08018614244038	7.56011661399012	8.1111911575801
SLC45A1	6.0882232527594	4.84882452659612	5.88670095211043	4.33099993664407	7.16969951800624	6.34986506231141	4.38812553803812	7.43479652544578	3.81946823716902	7.17763196762827	5.22109862676829	8.27199897894311	4.73511666404227	4.99750341037281	5.70014117359094	5.8042329030712	8.47236994525626	5.91429070113244	8.01287431191587	6.43584344427136	5.59047373543967	4.30035204904248	5.97976726053045	8.20264487370635	5.5996186631761	4.88656428102098	6.27034115661182	6.17730609751772	6.1114203011026	6.72792858393597	6.31560732812315	4.00988916625224	2.06044019227181	5.73033211955658	6.05966027481855	6.48601234457855	5.53418359652002	5.42162496224229	6.63105370722247	7.10190816554175	6.12054787919301	6.4405577738644	6.76524466031035	5.47660186602083	7.34839081460427	6.70466834137221	5.83883988083425	5.77174762191726	4.78239494696323
SOX15	4.2876374147031	4.14485527047084	4.34969987441614	3.98876658266054	5.07810623350977	5.17613562131534	4.38812553803812	7.06205960738788	3.4218384997773	5.62598865519887	6.60616865943701	6.00242919226475	4.15894250249396	4.74347330787566	3.25747512644274	2.95224403490317	8.50483381029574	5.26760086139473	8.44086935608058	5.2644666262633	4.68455392698127	4.86069851252757	4.94300349427877	7.98250466245189	5.08226698335725	4.37756485402299	6.56233173498851	5.37939939950764	5.52419447857385	5.34801834127061	4.597428440903	5.01343508469724	4.60020991423906	4.59041363954961	4.77978031726916	4.44517717415833	3.52526762434307	4.85339461847645	3.51791053866457	4.73167784961133	3.63570504285494	4.67067219316046	6.2354771644766	4.68653024820504	7.33811255933405	4.80473522606758	4.81319496897317	3.95662218476888	4.33293314286792
SPAG5	11.8372677747333	10.0622547760645	9.50288381467286	10.3222971768096	10.4656032640966	11.0036522615826	11.6316886162326	9.99619511231084	9.3606013423698	9.85029906167925	10.6329814441898	8.56144454527751	11.0836920949379	9.66611401535107	11.567506671406	9.35900053962236	6.21877068563581	10.3209808159846	5.9924263352617	8.75632278968048	8.56403407978235	10.7729261128531	9.02916128440227	7.33368388036004	10.2668917072553	9.715654588024	9.90213024310392	8.50516246669343	8.41141113584629	10.5104783642608	9.38560923127264	10.356735077547	10.7734769818338	10.0239794420935	10.3320866484252	9.74795105332233	10.3480339962559	10.947993202145	10.4044281771278	9.56630083014418	9.65263006961111	10.7934327287779	8.46871666887548	12.3218339062875	9.53859821606512	9.72924175843888	10.2480340510342	9.13997371651321	9.68494484729756
SPARCL1	12.2414756858108	12.1610059458873	10.5419394122428	9.83396567013865	10.2934914826398	10.789928018819	10.5779996966561	8.54154627682957	10.2749076032928	14.5638847101172	11.1796939631318	13.8268121305105	10.1972470986542	10.082233566281	10.9000786550654	10.1741560099818	16.2260741472815	10.0857507768511	16.7693944951111	10.442486871184	10.9711349168398	10.0638679551341	10.4734386672677	15.6996197317107	12.6908419994318	11.3616619506398	11.7128799232442	10.2393458999255	11.5497285367869	13.0941483197993	11.2143071302244	8.89447620635244	9.8743652268683	11.1575424666623	12.0570567800607	11.2566524987975	10.8615473716792	11.044079213637	10.7165218952204	9.03272404329706	10.2286207925543	11.3673810445775	15.0087845736283	11.5104156957363	14.9833082577138	11.7159773980846	12.0418845252385	10.6327184758715	10.7323455359505
SPP1	11.0781190591762	9.09329584176428	11.5698214461901	9.86717295435725	9.1951545375904	12.1194636491682	12.158047712816	12.0421600960981	14.433631706893	11.31559883224	9.59526973485867	14.0048120715153	12.7761996292805	11.8754956948808	11.5470097122665	12.1155410041013	7.66059294305423	10.3706262022002	8.11615056047915	13.443889385496	12.8269791538272	11.6634038139848	11.9831424314668	7.15500312827816	11.7643480582268	12.3410524701364	9.26611746669537	12.0912078506314	11.3597429118662	11.8044117933198	11.8925427722826	13.8674640693536	14.4021022153743	12.4390537400988	10.771501113858	13.1376247007551	10.4203781341522	11.7084226557381	15.2097768891964	13.8176854650904	10.9893408602922	11.4872095620176	11.1272831974505	12.3041695284162	10.3648740588977	10.516921292095	11.6045717534246	12.0258269602571	11.0705049037529
STIL	9.62303097062107	8.84365839754707	8.51697820851024	8.67604422058057	8.11836037751888	8.85760236804069	9.64126213712851	7.51983461435402	9.13608521219288	8.47126316345299	8.01403269212339	7.40859564737313	9.88059000577544	9.54849359047787	10.5614938531253	8.55645825202267	4.61550027350858	8.58755260208842	5.4756301435751	7.66144213695879	7.31653020050964	9.45704120774149	8.23454014406355	6.11096202802996	8.82261832813825	9.12493718854281	8.6412051784161	8.15673661886407	8.02331180812001	9.72889392647041	8.54044742053299	9.52355422844471	10.0370607525074	9.46587356033369	9.03542071678833	8.00634599371152	8.05425920773016	9.26847005419205	8.7115003555726	8.05101371466893	8.98786413594288	8.83978495548062	7.76191833409103	9.54152809596854	8.39938200745573	8.47048922259838	8.36358947171644	7.96035436987282	9.01307589532725
TBC1D7	9.46178419352838	8.87818264298237	8.188988944942	9.98530665320258	10.3149779187571	9.37942444480452	10.1395650095342	9.86826119522112	9.86101213348697	8.9295856948249	9.88559105509971	9.69492639872299	9.66257542272893	9.17221427496594	9.60777442595784	9.58560566266282	7.70190992100646	10.2294019176753	7.94974620042993	9.87183364492429	10.223033159102	9.76136759310523	10.0224052455293	7.74253333300728	9.75749596412958	9.63418059551832	9.13895443235998	9.69884348994924	9.48473371314157	10.2608641761217	9.33754092224228	8.67204372232422	8.90641402545374	9.83333800785533	9.90982153981371	9.80624417383602	10.7005444245443	10.1258243616856	10.08575877739	10.4616246435044	9.72801995998681	9.81639502220078	9.10425554924034	9.92770669640875	8.58901833912136	9.22490366629437	9.96315185347601	10.0623510313504	10.0721631575343
TCEAL1	8.17101985604962	8.52426018515279	7.72951939720376	8.8979326741073	8.41218338267412	8.61508820107736	8.74867318529026	8.35741854872096	8.69678375827739	8.99749476699043	9.40560827545836	8.48876351526078	8.46672631675298	8.34836988523266	8.14365428036191	10.2272656669852	10.7155118060399	7.81326842893853	11.6077810285917	8.13388542211516	9.6575271969319	7.86078335252028	8.65611266605049	10.6406580521223	8.46814176465892	8.7908217137279	8.11021069911238	9.04748628274484	8.12741848657729	9.03633033610192	8.42070722840906	8.50208366511398	6.48851171618242	8.98694502344017	8.91626917339516	8.39749036022804	8.7240307271155	7.8423275658507	8.51618125370757	8.14812412061823	7.52256738695016	8.86391243372177	10.1769447387376	8.08506822044982	9.66938127465009	8.65862265617259	8.18096066322908	8.25233614634643	8.04029391086934
TEF	8.67477549100111	7.8606741936702	9.27946966902912	10.4373192393316	9.51693369463499	10.2916402772809	9.10389302791672	8.21166694410597	8.18273528376899	9.98824969116615	7.83209362997297	9.62543153573998	8.8317500787922	9.48068237118098	7.4575011218342	8.81268898838554	11.8732101477578	8.73417747158808	11.5493609122064	9.67823176396305	8.98772795618949	8.66173303216742	9.75064743369628	11.6589283074347	9.02838551703156	7.8569906813336	8.60316683301209	10.0004593583907	9.35938587904312	9.08990596190201	8.54543469408955	7.96760579692001	7.09066062379112	8.46900586521259	9.56288693199826	9.6415592935638	8.71728937854567	7.8423275658507	10.2270191880627	8.38723716095625	9.69303255208974	8.90454225258095	10.2318529842267	9.38182552865271	9.72763004014826	8.4050900440056	9.39836432149858	8.65556941536114	6.59642427559079
TFAP2A	4.54505920725089	10.8049750134227	2.83243561890264	8.37268017077246	7.52146078642819	7.00492826071785	4.81709327242268	5.74214763146252	12.0636927115024	8.07986456081057	8.27930065456061	6.08364057787515	9.85349600225321	10.8512535489268	11.0442567175697	10.0486293519762	4.81697849358611	9.24074109109297	4.57617492502683	9.41743138300738	10.1291904062969	12.0481184360532	10.7378351463953	3.10998998111893	11.6876024831283	8.91099857684073	10.4690724328236	11.274997748685	10.7289114640666	10.3388048007064	10.6939431237308	9.96639290461491	6.96202013034097	10.773580148885	11.5046204054879	10.6991156304449	10.5656886668671	9.27254462277963	10.2016265960826	9.00507052583425	9.79554777286596	8.48619661387871	9.4180502767355	8.89338469810495	10.3224903404529	8.62619120810248	8.03393873396798	11.0373378561718	10.2606859161123
TROAP	11.2337967367874	9.43686802827055	9.07082301228225	9.54890919309913	10.5014452536163	10.2916402772809	11.1220113376114	10.6548256951518	9.68315663111071	9.13154493367866	10.7131583916078	9.16626106385594	10.1397509054213	11.6174142853938	10.7914800251705	8.15005100164346	3.75397970856916	10.1300559705403	2.93264842306465	9.13589420059504	8.0801312140897	9.43479544285196	8.3873036154753	6.38882668573942	9.89484795541252	8.84355641791905	10.2851070257662	7.29383478160822	8.75805761643093	8.71118680925194	8.17255128860291	9.68358980414824	10.5658120542549	9.33283978530558	9.80927865334126	7.8431089573999	9.55849132412313	11.2829638370745	9.13739961109696	8.69970341066054	11.2746156977851	11.1079208316387	7.8888292966882	11.1635477504048	9.45307869228548	10.0125266178802	9.79068388544527	8.65556941536114	9.07350267898806
TRPM2	6.75249914267157	10.4171645058318	9.89337385662855	9.24474840201808	9.76837713334177	9.57773692983936	10.6468973030145	7.00420611440649	8.65043822941743	9.62131011393627	9.65941096875823	10.5043032023953	9.80100842004089	9.90214373347143	9.646124151225	9.03550558124035	7.73213920930329	10.1096547807176	7.50479804975312	11.1900881456382	8.42476947814856	8.93275747621396	10.0115954249065	7.84557145443328	9.16012109313774	9.59984879336232	9.94331043269186	9.49001860690013	9.54707094235227	8.62739418016242	9.61877703407638	9.55287292158127	9.25482801525805	9.63032719772287	8.75358022390588	8.94747905412121	8.16078668000229	10.1054108783213	11.2000278665586	10.4557997067408	9.98282591023182	7.6202363368057	8.73682064545247	8.99220006920748	9.57843803694932	9.31667731931528	9.67138436640623	8.1368126444972	10.5586170485738
UBE2T	10.0964896821917	9.78682537757765	8.8332850584469	9.9282355277879	9.32790087407	9.88315361558927	10.1619933943579	10.7957689484969	8.99209629038443	9.03219297737056	9.47394145426003	7.76927757597235	9.93130569524796	10.107183256521	10.2573445962725	9.38208285504478	5.60767498807218	9.77893870960594	5.24266754985357	9.13131509815419	8.61865788506036	9.59077581236263	8.5203539269365	6.78426282612021	9.93488387626569	9.30871067651519	8.44728805664565	8.58570729332172	8.39063926432142	9.96976417059884	8.13995039346621	10.1226036478808	10.2586347135203	10.0306607897669	10.2176281203408	9.37424244326811	9.87953359745463	9.65302048024683	9.15174993860557	7.32279946817547	9.19898070273826	9.88546460816932	8.62274945035288	10.4667842270013	8.76045257960297	9.00921452066665	10.2069493622243	8.73338362175318	9.35893006856964
ZBTB38	9.99612452629572	9.86636704978922	9.72441214737379	10.2012157399187	9.47371654300671	10.1388281721551	10.7404346075242	8.54662152033984	11.4198316516146	11.2401034715205	9.46238840020152	10.8472644328136	9.23203816699833	10.6233868946952	10.7382328723478	10.596377221008	11.5841343084272	8.82553635194913	11.648438571864	9.17646494826511	10.534101830568	9.83189982981022	10.5613051751639	10.7100690510458	9.48583887947762	9.81230671622069	9.29424282965098	10.5683564341195	10.3676180164791	10.4207366247735	10.5173742162214	9.93173857836965	9.75942218876619	9.93576590384508	9.09274803813318	10.0889046445876	9.33453109372742	9.69309164157762	9.53781595702408	9.04829127902227	9.72801995998681	10.1724893255812	11.3465919131663	10.2724193612237	11.7317614617142	9.89323993386395	10.066746164854	10.1961635585872	10.3866962517771
ZCCHC12	5.7944338444938	7.11862935516413	11.7287825042307	4.60741412948582	5.29865156668702	6.12610175876364	3.33101926299858	6.6553227523465	8.46452023676184	9.98234686355352	6.83841088252123	5.72713555701239	4.9071412257286	2.97757186314124	3.47508513292106	10.3975718936269	13.54146477019	7.27349803109991	15.0220053365487	5.39244373146141	7.02451368186391	5.31502163499854	7.45681231489361	12.8670728190925	6.36781792439793	5.13243286881292	5.98498194833503	5.21853511932355	4.51738313044351	8.18220118351743	7.18395342099008	3.09677216451238	1.04057348041218	4.88072569140754	6.59921998023797	8.1184856194703	7.62551145015701	4.0616227928532	3.04231239637997	6.02065261076505	3.90395223529531	7.26110619129885	10.851513526667	5.15240232283431	10.4109599500236	7.75134815127217	4.86382848550103	5.77174762191726	4.22340917497628
ZWINT	11.4744112474885	10.5654179010631	9.65853884589641	10.6130134204868	10.476943961891	11.3473016331044	11.6957633526675	9.82922605441816	11.404916109883	9.79524645802719	11.2384498854118	8.81435631327414	10.8527160570838	9.32697402360133	9.81148118525352	10.3810013739025	6.00432912629948	10.7968882556619	5.54561372351527	9.66561963605525	9.82412814154606	11.1100302779907	9.34839075911839	8.1349421506603	10.9722470021843	10.4078665655263	10.2851070257662	9.01417395645965	9.18337533474804	10.520733050106	9.37163698119683	10.5012463829455	11.0898278991177	11.3196889745848	11.232409211198	10.1699879414962	10.8737241329307	11.1585868209752	11.2078973729677	10.1370432848654	10.7031924468192	10.873521410713	8.9395536302504	10.9145803520399	10.0926633649528	10.4455305215344	10.5217516020136	9.93310027966923	10.4243061588894
[truncated: 414 more columns]
