# Supplementary material for: Short-term hormonal modulation with mifepristone does not induce oncogenic changes in the endometrium of BRCA1/2 pathogenic variant carriers
Source: Commun Med (Lond). 2026 Feb 11;6:150. doi: 10.1038/s43856-026-01412-0 (PMC12996395; doi:10.1038/s43856-026-01412-0)
Supplement: Supplementary file 8 — Supplementary Data 5 [file 43856_2026_1412_MOESM8_ESM.zip › SourceData/s5a.txt]

participant	index	value	trt	time
7	TCGA-EC expression index	-0.623603819119948	VitaminB	post
7	TCGA-EC methylation index	0.109835989729286	VitaminB	post
11	TCGA-EC expression index	0.039951734730308	VitaminB	pre
11	TCGA-EC methylation index	0.0117470045897237	VitaminB	pre
11	TCGA-EC expression index	0.0221556769732523	VitaminB	post
11	TCGA-EC methylation index	0.00496293980759854	VitaminB	post
12	TCGA-EC expression index	0.255207227060807	Mifepristone	pre
12	TCGA-EC methylation index	0.0129142580330412	Mifepristone	pre
12	TCGA-EC expression index	-0.204473433303864	Mifepristone	post
12	TCGA-EC methylation index	0.0505921183913098	Mifepristone	post
13	TCGA-EC expression index	0.0753634893837036	Mifepristone	pre
13	TCGA-EC methylation index	0.00265241816987549	Mifepristone	pre
13	TCGA-EC expression index	-0.527721828187605	Mifepristone	post
13	TCGA-EC methylation index	0.127523973924077	Mifepristone	post
14	TCGA-EC expression index	-0.385937260769261	Mifepristone	pre
14	TCGA-EC methylation index	-0.0131721407295309	Mifepristone	pre
14	TCGA-EC expression index	-0.438770120749481	Mifepristone	post
14	TCGA-EC methylation index	0.057471873325605	Mifepristone	post
1	TCGA-EC expression index	-0.299833320660927	Mifepristone	pre
1	TCGA-EC methylation index	-0.119473029899669	Mifepristone	pre
1	TCGA-EC expression index	-0.414195216732915	Mifepristone	post
1	TCGA-EC methylation index	0.0107946382138724	Mifepristone	post
2	TCGA-EC expression index	-0.356419566286089	Mifepristone	pre
2	TCGA-EC methylation index	0.0321536950687986	Mifepristone	pre
2	TCGA-EC expression index	-0.75911791432692	Mifepristone	post
2	TCGA-EC methylation index	-0.092319034299631	Mifepristone	post
3	TCGA-EC expression index	0.16148379143308	Mifepristone	pre
3	TCGA-EC methylation index	0.140570310879363	Mifepristone	pre
3	TCGA-EC expression index	-0.0173185920472649	Mifepristone	post
3	TCGA-EC methylation index	0.143495966795736	Mifepristone	post
4	TCGA-EC expression index	0.488172635126302	Mifepristone	pre
4	TCGA-EC methylation index	0.0223546520921676	Mifepristone	pre
4	TCGA-EC expression index	-0.267682825537729	Mifepristone	post
4	TCGA-EC methylation index	-0.0246676601174007	Mifepristone	post
5	TCGA-EC expression index	0.24302110331196	VitaminB	pre
5	TCGA-EC methylation index	0.051986820680139	VitaminB	pre
5	TCGA-EC expression index	0.770777914781179	VitaminB	post
5	TCGA-EC methylation index	-0.456568367401188	VitaminB	post
6	TCGA-EC expression index	0.0608722989197084	VitaminB	pre
6	TCGA-EC methylation index	-0.17450518842851	VitaminB	pre
6	TCGA-EC expression index	-0.624910206157746	VitaminB	post
6	TCGA-EC methylation index	-0.262972136103545	VitaminB	post
8	TCGA-EC expression index	0.335242437828511	VitaminB	pre
8	TCGA-EC methylation index	0.173288972794083	VitaminB	pre
8	TCGA-EC expression index	0.335477330121422	VitaminB	post
8	TCGA-EC methylation index	0.0870476086151464	VitaminB	post
9	TCGA-EC expression index	-0.0591663491847223	Mifepristone	pre
9	TCGA-EC methylation index	0.119908206074369	Mifepristone	pre
9	TCGA-EC expression index	-0.462287964939436	Mifepristone	post
9	TCGA-EC methylation index	0.144501080332361	Mifepristone	post
10	TCGA-EC expression index	-0.432980247958776	VitaminB	pre
10	TCGA-EC methylation index	-0.163807456190349	VitaminB	pre
10	TCGA-EC expression index	-0.622401244517481	VitaminB	post
10	TCGA-EC methylation index	-0.328394877858282	VitaminB	post
7	TCGA-EC expression index	-0.124977972934596	VitaminB	pre
7	TCGA-EC methylation index	-0.0966185231334964	VitaminB	pre
