# Supplementary material for: Short-term hormonal modulation with mifepristone does not induce oncogenic changes in the endometrium of BRCA1/2 pathogenic variant carriers
Source: Commun Med (Lond). 2026 Feb 11;6:150. doi: 10.1038/s43856-026-01412-0 (PMC12996395; doi:10.1038/s43856-026-01412-0)
Supplement: Supplementary file 8 — Supplementary Data 5 [file 43856_2026_1412_MOESM8_ESM.zip › SourceData/4b.txt]

participant	value	trt	time
7	-1.65173039886502	Vitamin B	post
11	-1.62266740862969	Vitamin B	pre
11	-1.58840647619453	Vitamin B	post
12	-1.63718553538252	Mifepristone	pre
12	-1.62452249104386	Mifepristone	post
13	-1.75769991410598	Mifepristone	pre
13	-1.78772160140925	Mifepristone	post
14	-1.7125954417092	Mifepristone	pre
14	-1.7152773838433	Mifepristone	post
1	-1.83224369623007	Mifepristone	pre
1	-1.83772191443226	Mifepristone	post
2	-1.76446316614667	Mifepristone	pre
2	-1.91880227392014	Mifepristone	post
3	-1.53036576309071	Mifepristone	pre
3	-1.68354759471987	Mifepristone	post
4	-1.76026612190448	Mifepristone	pre
4	-1.91711307243418	Mifepristone	post
5	-1.85028261778336	Vitamin B	pre
5	-1.64367907203223	Vitamin B	post
6	-1.89701381249654	Vitamin B	pre
6	-2.01671458603666	Vitamin B	post
8	-1.61278087720175	Vitamin B	pre
8	-1.78444938331252	Vitamin B	post
9	-1.62351251029376	Mifepristone	pre
9	-1.68703142922077	Mifepristone	post
10	-2.00635912486814	Vitamin B	pre
10	-1.93255201828665	Vitamin B	post
7	-1.81165697807017	Vitamin B	pre
