# Supplementary material for: Short-term hormonal modulation with mifepristone does not induce oncogenic changes in the endometrium of BRCA1/2 pathogenic variant carriers
Source: Commun Med (Lond). 2026 Feb 11;6:150. doi: 10.1038/s43856-026-01412-0 (PMC12996395; doi:10.1038/s43856-026-01412-0)
Supplement: Supplementary file 8 — Supplementary Data 5 [file 43856_2026_1412_MOESM8_ESM.zip › SourceData/s5b.txt]

trt	index	d
VitaminB	TCGA-EC expression index	-0.498625846185352
VitaminB	TCGA-EC methylation index	0.206454512862782
VitaminB	TCGA-EC expression index	-0.0177960577570557
VitaminB	TCGA-EC methylation index	-0.00678406478212512
Mifepristone	TCGA-EC expression index	-0.459680660364671
Mifepristone	TCGA-EC methylation index	0.0376778603582686
Mifepristone	TCGA-EC expression index	-0.603085317571309
Mifepristone	TCGA-EC methylation index	0.124871555754202
Mifepristone	TCGA-EC expression index	-0.0528328599802208
Mifepristone	TCGA-EC methylation index	0.0706440140551359
Mifepristone	TCGA-EC expression index	-0.114361896071988
Mifepristone	TCGA-EC methylation index	0.130267668113541
Mifepristone	TCGA-EC expression index	-0.402698348040831
Mifepristone	TCGA-EC methylation index	-0.12447272936843
Mifepristone	TCGA-EC expression index	-0.178802383480344
Mifepristone	TCGA-EC methylation index	0.00292565591637284
Mifepristone	TCGA-EC expression index	-0.755855460664032
Mifepristone	TCGA-EC methylation index	-0.0470223122095683
VitaminB	TCGA-EC expression index	0.527756811469218
VitaminB	TCGA-EC methylation index	-0.508555188081327
VitaminB	TCGA-EC expression index	-0.685782505077454
VitaminB	TCGA-EC methylation index	-0.0884669476750346
VitaminB	TCGA-EC expression index	0.000234892292910516
VitaminB	TCGA-EC methylation index	-0.0862413641789364
Mifepristone	TCGA-EC expression index	-0.403121615754714
Mifepristone	TCGA-EC methylation index	0.0245928742579924
VitaminB	TCGA-EC expression index	-0.189420996558705
VitaminB	TCGA-EC methylation index	-0.164587421667933
