# Supplementary material for: Short-term hormonal modulation with mifepristone does not induce oncogenic changes in the endometrium of BRCA1/2 pathogenic variant carriers
Source: Commun Med (Lond). 2026 Feb 11;6:150. doi: 10.1038/s43856-026-01412-0 (PMC12996395; doi:10.1038/s43856-026-01412-0)
Supplement: Supplementary file 8 — Supplementary Data 5 [file 43856_2026_1412_MOESM8_ESM.zip › SourceData/4a.txt]

TCGA id	type	age	ic	set	TCGA_EC
TCGA-AX-A1CP-01A-11D-A138-05	EC	84	0.138447732482297	training	-0.206953101913474
TCGA-B5-A5OD-01A-11D-A31V-05	EC	67	0.248218162911064	training	0.113519109179046
TCGA-AJ-A3TW-01A-11D-A22B-05	EC	78	0.413712168164154	training	-0.114520210308063
TCGA-KP-A3W1-01A-11D-A22B-05	EC	76	0.413661243945001	training	-0.202022604841221
TCGA-B5-A11P-01B-11D-A14H-05	EC	87	0.0656781784060339	training	0.727265573063228
TCGA-FL-A1YF-11A-12D-A16G-05	Control	NA	0.251276076646777	training	-1.87794277131471
TCGA-BK-A4ZD-11A-12D-A27Y-05	Control	42	0.194126764381664	training	-2.38276158590652
TCGA-DI-A2QU-01A-11D-A18O-05	EC	67	0.0521579775147655	training	0.15973072113084
TCGA-AX-A2H8-11A-11D-A17F-05	Control	64	0.198138160021836	training	-2.44535121699713
TCGA-EO-A3KU-01A-11D-A22B-05	EC	68	0.185719720909989	training	0.397547311556178
TCGA-D1-A102-01A-11D-A10N-05	EC	49	0.122845423246953	training	0.540068956438994
TCGA-AX-A1C5-01A-11D-A138-05	EC	47	0.401573713981817	training	0.110767118825028
TCGA-BG-A0W2-01A-11D-A10A-05	EC	57	0.184956317510737	training	0.407388668719921
TCGA-AP-A1DR-01A-11D-A138-05	EC	59	0.179131926383218	training	0.770997555038122
TCGA-B5-A3F9-01A-21D-A22B-05	EC	56	0.235347997156641	training	0.0393562879481251
TCGA-B5-A11Z-01A-11D-A10N-05	EC	61	0.107257920966268	training	0.605691940517115
TCGA-BG-A3EW-11A-22D-A22B-05	Control	62	0.230421766394899	training	-2.45967349574793
TCGA-EY-A1GC-01A-11D-A13K-05	EC	62	0.382918399872144	training	-0.0179182096299492
TCGA-B5-A0JU-01B-11D-A14H-05	EC	57	0	training	0.995204764419343
TCGA-AJ-A3NG-01A-11D-A22B-05	EC	83	0.139857472783614	training	0.0472376928987717
TCGA-AX-A3G9-01A-11D-A22B-05	EC	63	0.0817682533202474	training	0.62763519049068
TCGA-AP-A1E1-01A-11D-A138-05	EC	74	0.197049043197228	training	0.901367687170205
TCGA-AX-A2HF-01A-11D-A17F-05	EC	67	0.266847099061489	training	0.42087079528216
TCGA-AX-A3FV-01A-11D-A22B-05	EC	62	0.4551246389168	training	-0.0178708866443628
TCGA-A5-A2K7-01A-11D-A17Z-05	EC	41	0.185323402745462	training	0.715601745819481
TCGA-AJ-A3BG-01A-11D-A19Z-05	EC	65	0.140276711854334	training	0.696522072684003
TCGA-B5-A3FH-01A-11D-A19Z-05	EC	74	0.268661062377843	training	0.415848494944141
TCGA-D1-A163-01A-11D-A12K-05	EC	50	0.13602427987437	training	0.671388689218487
TCGA-5B-A90C-01A-11D-A37Q-05	EC	69	0.125082232128296	training	0.511691890593571
TCGA-D1-A160-01A-11D-A123-05	EC	70	0.285345891248669	training	0.503850612031399
TCGA-AJ-A3NE-01A-11D-A22B-05	EC	46	0.267223416144602	training	0.129893030234261
TCGA-AJ-A3NH-01A-11D-A22B-05	EC	90	0.108829104032086	training	0.361135654927134
TCGA-D1-A1NU-01A-11D-A14H-05	EC	74	0.102077768240883	training	0.61068580974674
TCGA-FL-A3WE-11A-11D-A22B-05	Control	NA	0.159917127154037	training	-1.74501655185353
TCGA-QS-A5YQ-01A-11D-A31V-05	EC	55	0.188568556925258	training	0.532154903479556
TCGA-AP-A1DV-01A-21D-A138-05	EC	59	0.102191687853945	training	0.827835556196174
TCGA-D1-A1NY-01A-11D-A16G-05	EC	67	0.19995535479721	training	0.608419261872326
TCGA-D1-A17F-01A-11D-A12K-05	EC	68	0.322498654090358	training	0.22477935378674
TCGA-BG-A222-01A-11D-A161-05	EC	49	0.260173753075375	training	0.399418893940361
TCGA-FL-A1YQ-11A-11D-A17F-05	Control	NA	0.154503000446592	training	-1.9169470761422
TCGA-D1-A16I-01A-11D-A12K-05	EC	62	0.157035062722176	training	0.146738463583129
TCGA-BG-A18C-01A-11D-A12K-05	EC	72	0.15400606101778	training	0.20873420578798
TCGA-AJ-A3QS-01A-11D-A22B-05	EC	57	0.388545183194038	training	0.0365089640349342
TCGA-BG-A0VV-01A-21D-A123-05	EC	53	0.293183014083886	training	0.143309373648236
TCGA-D1-A17R-01A-11D-A12K-05	EC	58	0.10559138395343	training	0.688404212878203
TCGA-EY-A54A-01A-11D-A27Y-05	EC	67	0.217562590517949	training	-0.135907972284279
TCGA-BG-A0VX-01A-11D-A123-05	EC	58	0.270173789912757	training	0.110382741300779
TCGA-EO-A22S-11A-11D-A18O-05	Control	58	0.171707897056358	training	-2.58921980479063
TCGA-AJ-A3IA-01A-11D-A212-05	EC	77	0.253124379001473	training	-0.486692778652188
TCGA-AJ-A2QL-11A-11D-A18O-05	Control	60	0.184390024364267	training	-1.96676138818924
TCGA-D1-A17D-01A-12D-A12K-05	EC	58	0.308761841536582	training	0.336534917084944
TCGA-AX-A3FT-01A-11D-A22B-05	EC	64	0.35056799887149	training	-0.218196893305927
TCGA-AP-A1DQ-01A-11D-A138-05	EC	76	0.180361838428649	training	-0.17884090783182
TCGA-B5-A5OC-01A-21D-A27Y-05	EC	71	0.466125507208157	training	-0.35440078719897
TCGA-B5-A11Q-01A-11D-A123-05	EC	64	0.0799633910879426	training	0.660826307177104
TCGA-EY-A1GX-01A-12D-A13K-05	EC	76	0	training	1.16924639006528
TCGA-AX-A1C8-01A-11D-A138-05	EC	77	0.170596210552423	training	-0.187889538542415
TCGA-PG-A917-01A-31D-A37Q-05	EC	74	0.269388020051188	training	0.289761191231277
TCGA-B5-A11N-01A-11D-A123-05	EC	69	0.462789118005393	training	-0.0194867472112146
TCGA-D1-A15Z-01A-11D-A123-05	EC	72	0.0989426255931433	training	0.929804863470096
TCGA-AX-A2H5-11A-11D-A17F-05	Control	67	0.215373065252102	training	-2.41750353156419
TCGA-A5-A0GQ-01A-11D-A123-05	EC	76	0.593962408554947	training	-0.235553006622854
TCGA-AJ-A3NC-01A-11D-A22B-05	EC	63	0.233730512902437	training	0.569550247420768
TCGA-E6-A2P8-01A-11D-A19Z-05	EC	53	0.390212456926206	training	-0.238435139936466
TCGA-D1-A0ZU-01A-11D-A10N-05	EC	34	0.116393482753843	training	0.382500985410309
TCGA-EO-A3AV-01A-12D-A19Z-05	EC	51	0.59473174065217	training	-0.319110106319529
TCGA-AJ-A2QN-01A-11D-A18O-05	EC	60	0.0837694910980029	training	0.0411629466043112
TCGA-AJ-A2QK-01A-11D-A18O-05	EC	65	0.309267889966975	training	-0.0274196234153195
TCGA-BS-A0WQ-01A-21D-A10A-05	EC	55	0.0385620964611716	training	0.933317401611852
TCGA-EY-A1GT-01A-11D-A13K-05	EC	68	0.145543806921092	training	0.396342650089036
TCGA-AX-A3G6-01A-11D-A212-05	EC	67	0.182930490039338	training	0.609606055465608
TCGA-EY-A1GV-01A-11D-A13K-05	EC	75	0.636986068041	training	-0.975378550336007
TCGA-D1-A17B-01A-22D-A12K-05	EC	69	0.591580741010851	training	-0.472202467884788
TCGA-B5-A3FC-01A-11D-A22B-05	EC	53	0.264577318946579	training	0.225219551222844
TCGA-BG-A0VZ-01A-11D-A10A-05	EC	58	0.244753677333639	training	0.538394163372611
TCGA-B5-A11X-01A-11D-A10N-05	EC	66	0.577148695660366	training	-0.327198440366172
TCGA-B5-A11M-01A-11D-A123-05	EC	43	0.161861333070435	training	-0.750137644911127
TCGA-EO-A3KX-01A-11D-A22B-05	EC	80	0.121987263106887	training	0.875620770894226
TCGA-BG-A0MA-11A-11D-A17F-05	Control	60	0.262389916980759	training	-2.30870370002104
TCGA-BS-A0V4-01A-11D-A14H-05	EC	56	0.322381989568346	training	0.450342410963428
TCGA-EO-A1Y8-01A-11D-A161-05	EC	87	0.031808976888079	training	0.481010905363792
TCGA-A5-A1OH-01A-21D-A22B-05	EC	86	0.072743242018886	training	-0.102994707744813
TCGA-AX-A1CK-01A-11D-A138-05	EC	58	0.0490135423138958	training	1.04773011359094
TCGA-AX-A1CK-11A-11D-A138-05	Control	58	0.251912292555202	training	-2.08980414050012
TCGA-FL-A1YN-11A-11D-A17F-05	Control	NA	0.182120802412992	training	-1.90094336146852
TCGA-AJ-A2QM-01A-11D-A18O-05	EC	67	0.0576417068026677	training	0.38775250201786
TCGA-E6-A8L9-01A-21D-A37Q-05	EC	61	0.231431308959455	training	0.0773150010735595
TCGA-EO-A3KW-01A-11D-A22B-05	EC	72	0.174041591588815	training	0.394819270283797
TCGA-AP-A1DO-01A-11D-A138-05	EC	62	0.178180117401062	training	0.885206721775673
TCGA-AJ-A3OK-01A-12D-A22B-05	EC	73	0.23954437769038	training	-0.185462941857812
TCGA-B5-A0JX-01A-21D-A14N-05	EC	62	0.250473709327233	training	0.238938807907385
TCGA-D1-A1NS-01A-11D-A14H-05	EC	53	0.458291826478768	training	0.0359517638477449
TCGA-B5-A1MV-01A-31D-A14H-05	EC	84	0.356087860546046	training	-0.0308052792659333
TCGA-B5-A11L-01B-21D-A13K-05	EC	71	0.249856106493839	training	0.217093023753641
TCGA-FL-A1YI-11A-11D-A16G-05	Control	NA	0.171641057033599	training	-1.91916237614981
TCGA-AX-A0IS-01A-12D-A10N-05	EC	52	0.135979351100097	training	0.645149997532436
TCGA-SL-A6JA-01A-11D-A31V-05	EC	77	0.0528281028362008	training	0.740414186864382
TCGA-AJ-A3EL-01A-11D-A212-05	EC	47	0.255499532894542	training	0.252365792138516
TCGA-AJ-A6NU-01A-11D-A34S-05	EC	64	0.328867772162265	training	-0.614785905334561
TCGA-EY-A547-01A-11D-A27Y-05	EC	75	0.0205405437594632	training	0.605354162579681
TCGA-EO-A3AS-01A-11D-A19Z-05	EC	86	0.158819458232839	training	0.10999721114266
TCGA-D1-A179-01A-11D-A12K-05	EC	76	0.11947132029056	training	0.492229227699052
TCGA-AP-A059-01A-21D-A123-05	EC	69	0.504688619584204	training	-0.195752767990698
TCGA-AX-A1C4-01A-11D-A138-05	EC	52	0.101598272656488	training	0.879709925352686
TCGA-BS-A0T9-01A-11D-A12K-05	EC	39	0.222273979324486	training	0.0756811476347044
TCGA-BG-A18B-01A-11D-A12K-05	EC	53	0.173784567762747	training	0.986703410574356
TCGA-B5-A1MY-01A-11D-A145-05	EC	62	0.159982367303486	training	0.0494228925898477
TCGA-QS-A8F1-01A-21D-A37Q-05	EC	85	0.0888162997032733	training	0.0320241813924808
TCGA-AX-A2HK-01A-11D-A17F-05	EC	77	0.0665175796301829	training	0.62664290380798
TCGA-A5-A2K2-01A-11D-A18O-05	EC	77	0.0609489959295697	training	0.475785414119518
TCGA-D1-A3DH-01A-11D-A19Z-05	EC	71	0.0946190628098902	training	0.624420903266724
TCGA-A5-A3LP-01A-11D-A22B-05	EC	74	0.284139998146133	training	-0.214422985344071
TCGA-AX-A2H4-01A-21D-A18O-05	EC	66	0.337701401711602	training	0.108633066743967
TCGA-BS-A0V7-01A-21D-A123-05	EC	48	0.198323948490808	training	-0.273484469223755
TCGA-AJ-A3NC-11A-11D-A22B-05	Control	63	0.198690693966073	training	-2.27945481416634
TCGA-PG-A915-01A-11D-A37Q-05	EC	60	0	training	0.290284214862397
TCGA-DI-A2QT-01A-12D-A19Z-05	EC	51	0.063508434098314	training	0.312184615571466
TCGA-AX-A1CI-11A-11D-A138-05	Control	61	0.216012987710323	training	-2.36692779637097
TCGA-BG-A0MA-01A-11D-A17F-05	EC	60	0.129025078298915	training	0.389340801626114
TCGA-BG-A18A-01A-21D-A12K-05	EC	74	0.186198965199986	training	-0.121260387137716
TCGA-PG-A914-01A-11D-A37Q-05	EC	73	0.178618025055325	training	0.275339439133286
TCGA-D1-A16X-01A-11D-A12K-05	EC	54	0.372607676151044	training	0.0150715240671285
TCGA-BK-A6W4-01A-12D-A34S-05	EC	62	0.172699545090135	training	-1.79932475558019
TCGA-AJ-A2QO-01A-11D-A18O-05	EC	85	0.195308079571388	training	0.694518189055609
TCGA-B5-A11O-01A-11D-A123-05	EC	62	0.434664432745659	training	-0.419841572508303
TCGA-EY-A2OO-01A-11D-A19Z-05	EC	56	0.141739281491671	training	0.522836069178955
TCGA-A5-A1OF-01A-11D-A14H-05	EC	47	0.47137457030009	training	-0.207925086805567
TCGA-BG-A2L7-01A-11D-A18O-05	EC	68	0.137553599659891	training	0.41074681399053
TCGA-DF-A2KZ-01A-11D-A212-05	EC	87	0.311332058227045	training	-0.0128221685002895
TCGA-D1-A167-01A-11D-A12K-05	EC	70	0.00608910130067557	training	0.946642692616733
TCGA-BK-A0CC-01B-04D-A27B-05	EC	69	0.228009641864505	training	-0.240095726465666
TCGA-JU-AAVI-01A-11D-A409-05	EC	61	0.328055874682148	training	-0.473021567602311
TCGA-D1-A0ZZ-01A-11D-A10N-05	EC	80	0.122133471165708	training	0.685637892625009
TCGA-AJ-A8CV-01A-11D-A37Q-05	EC	58	0.329355337017277	training	0.145507452154458
TCGA-FI-A2D2-01A-11D-A17F-05	EC	66	0.153761974126122	training	0.0470796883012236
TCGA-FL-A1YH-11A-11D-A16G-05	Control	NA	0.130036754420304	training	-1.70960900800431
TCGA-FI-A2D4-01A-12D-A17F-05	EC	44	0.125896972477416	training	0.710246512010414
TCGA-AX-A2HC-11A-11D-A17F-05	Control	53	0.293599403409842	training	-2.28565192361275
TCGA-EO-A3B0-01A-12D-A19Z-05	EC	43	0.28875728438187	training	0.308345998729994
TCGA-A5-A1OG-01A-11D-A14H-05	EC	65	0.258811929364513	training	-0.111332919826989
TCGA-FI-A2F8-01A-12D-A17F-05	EC	64	0.145523923254245	training	-0.00836014780100338
TCGA-B5-A1MZ-01A-11D-A145-05	EC	54	0.220296277807805	training	0.451247770393474
TCGA-FI-A2D6-01A-11D-A17F-05	EC	74	0.216506913241971	training	0.213364701197728
TCGA-5S-A9Q8-01A-11D-A409-05	EC	51	0.151793612604033	training	0.886815579687631
TCGA-EO-A22S-01A-11D-A18O-05	EC	58	0.232224707435088	training	0.692646577719712
TCGA-D1-A16Q-01A-12D-A12K-05	EC	54	0.196182907965479	training	0.5006864669677
TCGA-DF-A2KU-01A-11D-A17Z-05	EC	NA	0.482726139056234	training	0.190854673865149
TCGA-D1-A169-01A-11D-A12K-05	EC	63	0.340124597904888	training	0.0538502349442069
TCGA-EO-A3AU-01A-21D-A19Z-05	EC	72	0.230470666150809	training	0.42208831143872
TCGA-AX-A2H7-01A-12D-A18O-05	EC	87	0.123811420428785	training	0.569530953360691
TCGA-BG-A3PP-01A-11D-A22B-05	EC	82	0.187832962123968	training	-0.206867096810444
TCGA-BG-A3PP-11A-11D-A22B-05	Control	82	0.179853728557068	training	-2.693484338675
TCGA-B5-A3FA-01A-11D-A19Z-05	EC	73	0.199267342322109	training	0.391262275712279
TCGA-AX-A2H4-11A-11D-A18O-05	Control	66	0.192969544365211	training	-2.48580143337708
TCGA-AX-A3GB-01A-11D-A22B-05	EC	73	0.22874037149066	training	0.108517543615669
TCGA-KP-A3W0-01A-21D-A22B-05	EC	72	0.178423906609282	training	-0.20763200874764
TCGA-B5-A5OE-01A-11D-A31V-05	EC	68	0.0955945442309951	training	0.508860557499144
TCGA-D1-A1NW-01A-11D-A14N-05	EC	72	0.130192768837943	training	-0.0485600735755236
TCGA-BG-A0YV-01A-11D-A10N-05	EC	67	0.0840257295518118	training	0.772148048848166
TCGA-B5-A11H-01A-11D-A123-05	EC	67	0.426895822544576	training	0.21135250066342
TCGA-QF-A5YS-01A-11D-A31V-05	EC	57	0.149415271867008	training	0.321862629377175
TCGA-AJ-A3I9-01A-11D-A22B-05	EC	52	0.0533795269619498	training	0.698922768985042
TCGA-B5-A3FD-01A-11D-A19Z-05	EC	70	0.103079521802744	training	0.390685389039162
TCGA-D1-A15V-01A-11D-A123-05	EC	68	0.071758878365513	training	0.690854412545826
TCGA-D1-A0ZO-01A-11D-A123-05	EC	75	0.174901892456948	training	0.578843410688294
TCGA-BG-A0YU-01A-21D-A10N-05	EC	37	0.0845351335650087	training	0.134937473938382
TCGA-FI-A2D5-01A-11D-A17F-05	EC	56	0.271593702579738	training	0.128495291275418
TCGA-AP-A3K1-01A-11D-A212-05	EC	56	0.065129404074322	training	0.463200110951605
TCGA-AX-A1CR-01A-12D-A138-05	EC	70	0.176282115801873	training	0.128695047118635
TCGA-KJ-A3U4-01A-11D-A22B-05	EC	55	0.249339342167569	training	-0.0033492471924758
TCGA-B5-A0KB-01B-11D-A14H-05	EC	62	0.486422228150606	training	-0.288316506864965
TCGA-EY-A1GR-01A-11D-A13K-05	EC	67	0.206154390902836	training	0.281435734680087
TCGA-AX-A2H8-01A-11D-A17F-05	EC	64	0.270922001062743	training	0.144313658189853
TCGA-D1-A3JP-01A-31D-A22B-05	EC	61	0.322545070338442	training	-0.407817898802947
TCGA-AX-A06D-01A-11D-A123-05	EC	82	0.069134450639646	training	0.920016645325391
TCGA-EY-A1G7-01A-11D-A13K-05	EC	86	0.00484002460973777	training	0.761481697096122
TCGA-EY-A1G8-01A-11D-A13K-05	EC	83	0.0674459035499189	training	1.00223339119865
TCGA-B5-A0K8-01A-11D-A14N-05	EC	71	0.164845755409507	training	0.086204080497007
TCGA-SJ-A6ZJ-01A-12D-A34S-05	EC	61	0.129154123869882	training	0.29398360977549
TCGA-BS-A0UL-01A-11D-A10A-05	EC	54	0.273614202879744	training	-0.884537270046074
TCGA-BK-A26L-01C-04D-A27B-05	EC	71	0.11708583412856	training	-0.321688524318676
TCGA-SL-A6J9-01A-11D-A31V-05	EC	73	0.384703410485998	training	0.0390502755495249
TCGA-AJ-A3EK-01A-11D-A19Z-05	EC	53	0.389549337231622	training	0.189141058846346
TCGA-D1-A16E-01A-22D-A12K-05	EC	73	0.250614197927893	training	-0.103110135977571
TCGA-E6-A1LZ-01A-11D-A145-05	EC	76	0.34708186577424	training	-0.0678664531507603
TCGA-DF-A2KY-01A-21D-A212-05	EC	49	0.377496540306207	training	-0.337259120178115
TCGA-EO-A22U-01A-11D-A17Z-05	EC	83	0.160724237672653	training	0.371892292284466
TCGA-D1-A16G-01A-31D-A12K-05	EC	74	0.433448123527789	training	-0.306187095024507
TCGA-EO-A22X-01A-11D-A17Z-05	EC	36	0.309537530400878	training	0.243707171066088
TCGA-EY-A1GJ-01A-12D-A145-05	EC	73	0.196994508093422	training	0.363016699084603
TCGA-FL-A1YT-11A-12D-A17F-05	Control	NA	0.154989285364387	training	-1.94829851937047
TCGA-AX-A1CF-01A-11D-A138-05	EC	69	0.262849012957842	training	-0.166499591541913
TCGA-AX-A3FW-01A-11D-A22B-05	EC	66	0.0478920747129531	training	0.827921037036306
TCGA-A5-A3LO-01A-11D-A22B-05	EC	64	0.452559415343696	training	-0.301303391557759
TCGA-DF-A2KR-01A-11D-A17Z-05	EC	84	0.13371647861394	training	0.265440118649764
TCGA-BK-A0CC-01A-21D-A27B-05	EC	69	0.197539368211142	training	0.0447009800491374
TCGA-AX-A2HJ-01A-11D-A17F-05	EC	35	0.0883868195016652	training	0.0794869208603151
TCGA-AX-A1CA-01A-12D-A138-05	EC	70	0.215155816234994	training	0.159037807570918
TCGA-DI-A1C3-01A-41D-A138-05	EC	38	0.252045756683023	training	-0.660601858345548
TCGA-AJ-A3BF-01A-11D-A212-05	EC	65	0.229701224323209	training	0.166547385326451
TCGA-AJ-A3BK-01A-11D-A19Z-05	EC	68	0.24754675870539	training	0.488036433541999
TCGA-AJ-A3BI-01A-11D-A212-05	EC	67	0.199633835504554	training	0.627463917899939
TCGA-AX-A3FZ-01A-11D-A22B-05	EC	33	0.172356900790976	training	0.213707951216785
TCGA-D1-A17K-01A-11D-A12K-05	EC	74	0.129815839554761	training	0.55223839157198
TCGA-AP-A05O-01A-12D-A123-05	EC	68	0.347592070902119	training	0.34745142455027
TCGA-EY-A215-01A-11D-A14N-05	EC	60	0.120063396595313	training	0.749871145411469
TCGA-FL-A1YU-11A-11D-A17F-05	Control	NA	0.176179969206726	training	-1.89001336562978
TCGA-AX-A1C7-01A-11D-A138-05	EC	77	0.0443684713245947	training	0.267029079944819
TCGA-A5-A2K5-01A-11D-A17Z-05	EC	76	0.0786690326261896	training	0.674810224745931
TCGA-BK-A139-01A-11D-A27B-05	EC	74	0.461466599462253	training	0.0789309030811132
TCGA-BG-A2AD-01A-21D-A16G-05	EC	63	0.097001896857273	training	0.799657879038696
TCGA-AJ-A3OL-01A-11D-A22B-05	EC	55	0.0355835411123607	training	1.07156280822225
TCGA-KP-A3W4-01A-11D-A22B-05	EC	63	0.159913614237364	training	-0.162844543089126
TCGA-EY-A1GS-01A-11D-A13K-05	EC	71	0.101695782123901	training	-0.196630644296135
TCGA-H5-A2HR-01A-11D-A17Z-05	EC	71	0.137689286320604	training	0.374071627249366
TCGA-BS-A0V6-01A-11D-A123-05	EC	55	0.344853290091828	training	0.274478068747579
TCGA-EY-A210-01A-11D-A161-05	EC	82	0.262973302103964	training	-0.0350081359758934
TCGA-D1-A168-01A-31D-A12K-05	EC	67	0.072692873261815	training	0.391114427133543
TCGA-FL-A1YG-11A-12D-A16G-05	Control	NA	0.183964524658102	training	-2.45425748332951
TCGA-EY-A1GP-01A-11D-A13K-05	EC	54	0.182189658830662	training	0.27506353307616
TCGA-B5-A11F-01A-11D-A10N-05	EC	55	0.0601486567342917	training	0.880215410345375
TCGA-EY-A2ON-01A-21D-A18O-05	EC	61	0.156386855565566	training	0.322822489290877
TCGA-BG-A186-01A-11D-A12K-05	EC	61	0.18927960296475	training	0.277605342857664
TCGA-A5-A7WJ-01A-12D-A34S-05	EC	64	0.0170991096256548	training	0.951216994860088
TCGA-FI-A2EX-01A-11D-A17F-05	EC	58	0.120491385476047	training	0.174330366318642
TCGA-AP-A1DP-01A-11D-A138-05	EC	70	0.147116230692021	training	0.927715436614752
TCGA-A5-AB3J-01A-11D-A409-05	EC	52	0.249711928800658	training	-0.77461012972996
TCGA-AX-A3G4-01A-11D-A212-05	EC	60	0.106629903788312	training	0.0614877852409727
TCGA-BK-A26L-01A-11D-A16G-05	EC	71	0.110830599717255	training	-0.154986576405138
TCGA-BS-A0UA-01A-11D-A123-05	EC	68	0.405779453601289	training	0.156428264148346
TCGA-BK-A26L-01A-11D-A27B-05	EC	71	0.11489868899276	training	-0.175726275146228
TCGA-AJ-A3NE-11A-11D-A22B-05	Control	46	0.227412812170736	training	-1.91683047388259
TCGA-BK-A0CA-01B-02D-A27B-05	EC	61	0.203284933405911	training	-0.216216011657043
TCGA-BK-A0CA-01A-21D-A27B-05	EC	61	0.268961047767425	training	0.0271171432492948
TCGA-D1-A17T-01A-11D-A12K-05	EC	67	0.14862586671163	training	0.693978662764927
TCGA-EY-A1GU-01A-11D-A13K-05	EC	66	0.113659043825578	training	0.711589985398478
TCGA-AW-A1PO-01A-12D-A161-05	EC	66	0.160607860452085	training	0.609123893121042
TCGA-PG-A7D5-01A-11D-A34S-05	EC	62	0.132727629957202	training	0.158889548091925
TCGA-D1-A0ZR-01A-21D-A10N-05	EC	57	0.177466453709942	training	0.51175371488653
TCGA-D1-A2G0-01A-11D-A17F-05	EC	70	0.212850294885376	training	0.0292505646853613
TCGA-EC-A1NJ-01A-31D-A14H-05	EC	73	0.304614474498031	training	0.178144290432714
TCGA-AP-A1E3-01A-11D-A138-05	EC	45	0.252103774770785	training	-0.789965810740148
TCGA-D1-A15X-01A-11D-A123-05	EC	45	0.378617337338273	training	0.137983846942688
TCGA-BG-A0W1-01A-12D-A10A-05	EC	89	0.152221425148622	training	0.663282388548842
TCGA-B5-A11U-01A-11D-A123-05	EC	74	0.195312716876019	training	0.324003679716949
TCGA-BK-A6W3-01A-12D-A34S-05	EC	34	0.224991352542204	training	0.331291453109136
TCGA-FI-A2F9-01A-11D-A17F-05	EC	79	0.0514962179633048	training	0.0582126540101639
TCGA-QF-A5YT-01A-11D-A31V-05	EC	57	0.133092581861962	training	0.82844292997566
TCGA-A5-A0VO-01A-21D-A10A-05	EC	64	0.114376117331066	training	0.5158586388912
TCGA-D1-A17L-01A-11D-A12K-05	EC	81	0.22533051132716	training	0.41294468961128
TCGA-4E-A92E-01A-11D-A37Q-05	EC	54	0.25028873263042	training	-0.0986022189618557
TCGA-D1-A16F-01A-11D-A12K-05	EC	60	0.197280659923338	training	-0.124862202671193
TCGA-EY-A1GH-01A-11D-A13K-05	EC	70	0.244069004968659	training	0.394742942521263
TCGA-AP-A0LF-01A-11D-A123-05	EC	82	0.471342738643262	training	0.125076093382225
TCGA-FI-A2EY-01A-12D-A18O-05	EC	63	0.0395147023547342	training	0.498757912186286
TCGA-D1-A17N-01A-11D-A12K-05	EC	46	0.250421724443478	training	-0.467172011510557
TCGA-AP-A1E0-01A-11D-A138-05	EC	40	0.212351985465293	training	0.322431819391076
TCGA-AJ-A3NH-11A-11D-A22B-05	Control	90	0.216459293686062	training	-2.08995077664154
TCGA-EY-A2OQ-01A-11D-A19Z-05	EC	61	0.149550627718024	training	0.339543944308463
TCGA-EO-A3B1-01A-12D-A19Z-05	EC	63	0.364980325956623	training	-0.16162852373179
TCGA-AP-A0LS-01A-11D-A14H-05	EC	63	0.0800331446093241	training	0.88190047273949
TCGA-EY-A1GI-01A-11D-A13K-05	EC	52	0.273572885372196	training	0.559097145849857
TCGA-AX-A1C9-01A-11D-A138-05	EC	73	0.260860369541632	training	0.445521316396688
TCGA-EY-A3L3-01A-11D-A22B-05	EC	82	0.183292689358095	training	0.442300180775023
TCGA-AX-A3GI-01A-11D-A212-05	EC	66	0.0887260220232109	training	0.757895712028215
TCGA-BG-A3EW-01A-11D-A22B-05	EC	62	0.209590356517256	training	0.695884155779384
TCGA-AX-A2HD-11A-11D-A17F-05	Control	69	0.251366766842541	training	-2.26064191371657
TCGA-B5-A121-01A-31D-A123-05	EC	57	0.148220001317673	training	0.159460553566248
TCGA-EC-A24G-01A-11D-A16G-05	EC	57	0.250208468649139	training	-0.0410743087658848
TCGA-PG-A5BC-01A-12D-A27Y-05	EC	72	0.171499447323166	training	-0.0220540845068741
TCGA-D1-A3JQ-01A-11D-A22B-05	EC	61	0.0918130223969511	training	0.0049520119222126
TCGA-EY-A4KR-01A-11D-A27Y-05	EC	56	0.304585910636756	training	-0.0449193426350993
TCGA-BK-A56F-01A-32D-A27Y-05	EC	75	0.201717750867512	training	0.447312171270933
TCGA-KP-A3VZ-01A-11D-A22B-05	EC	69	0.122158158865034	training	-0.00859814018319893
TCGA-KP-A3W3-01A-11D-A22B-05	EC	72	0.174594103906207	training	0.266087371363163
TCGA-A5-A0G1-01A-11D-A123-05	EC	67	0.645603624949587	training	-0.458267462768451
TCGA-AJ-A3EJ-01A-11D-A19Z-05	EC	74	0.199004506491288	training	-0.0238859680134534
TCGA-DI-A0WH-01A-12D-A12K-05	EC	64	0.113543426615342	training	0.218736020209765
TCGA-D1-A0ZS-01A-11D-A123-05	EC	54	0.313085181882848	training	0.226452428360543
TCGA-D1-A17C-01A-11D-A12K-05	EC	78	0.210901443155565	training	-0.549388924139363
TCGA-PG-A916-01A-11D-A37Q-05	EC	70	0.19923918993891	training	0.559682477921029
TCGA-EO-A22R-11A-11D-A18O-05	Control	56	0.178717680526279	training	-2.58349754435506
TCGA-D1-A1O0-01A-11D-A17F-05	EC	77	0.031307413861406	training	0.652831565055418
TCGA-FI-A2EW-01A-11D-A17F-05	EC	71	0.0896892998165487	training	0.51053121075983
TCGA-EY-A549-01A-11D-A27Y-05	EC	78	0.225009366946717	training	0.566731124480785
TCGA-D1-A0ZP-01A-21D-A10N-05	EC	59	0.0753965188095881	training	0.0804904205795349
TCGA-BG-A0VW-01A-11D-A123-05	EC	77	0.299414517721222	training	0.511131499213308
TCGA-EO-A22R-01A-11D-A18O-05	EC	56	0.223413940208488	training	0.233674494023047
TCGA-AX-A05Y-11A-11D-A27Y-05	Control	57	0.221478741467742	training	-2.26489990294656
TCGA-FI-A3PV-01A-11D-A22B-05	EC	68	0.0811208192608566	training	0.436270758839152
TCGA-AX-A1CN-01A-11D-A138-05	EC	54	0.276379786644043	training	0.274794632347275
TCGA-D1-A16B-01A-11D-A12K-05	EC	64	0.241876196213553	training	0.183646144445334
TCGA-BK-A13C-11A-11D-A123-05	Control	47	0.244625276175205	training	-2.45713715811188
TCGA-AJ-A23O-01A-11D-A161-05	EC	69	0.307936859747562	training	-0.0724726688418863
TCGA-EO-A2CG-01A-12D-A17Z-05	EC	69	0.149206280977249	training	-0.690256320981235
TCGA-D1-A16D-01A-11D-A12K-05	EC	49	0.3217376580213	training	-0.0693622500254994
TCGA-EY-A1GM-01A-12D-A14H-05	EC	60	0.133890706225839	training	0.14440873694801
TCGA-BG-A2AE-11A-11D-A16G-05	Control	57	0.294977785401187	training	-2.49178891011634
TCGA-FI-A2CX-01A-11D-A17F-05	EC	82	0.842277241892293	training	-1.15960517397719
TCGA-EY-A548-01A-11D-A27Y-05	EC	83	0.218486405223635	training	0.322902687701799
TCGA-A5-A0GG-01A-11D-A123-05	EC	76	0.252008844573803	training	-0.630985091083063
TCGA-D1-A17A-01A-11D-A12K-05	EC	59	0.25807845314351	training	0.119909481679319
TCGA-AX-A2HA-11A-11D-A18O-05	Control	35	0.336868421438059	training	-2.23822429734352
TCGA-DI-A1NO-01A-31D-A161-05	EC	68	0.165767409430405	training	0.227662996647071
TCGA-FI-A2CY-01A-11D-A17F-05	EC	60	0.262809743541632	training	-0.0253491862927482
TCGA-A5-A1OJ-01A-11D-A14H-05	EC	31	0.321847435394247	training	-0.559646609972529
TCGA-B5-A3FB-01A-11D-A19Z-05	EC	73	0.365409783875146	training	0.199066727735072
TCGA-E6-A1LX-01A-11D-A14H-05	EC	40	0.261878176876122	training	0.411099362384363
TCGA-B5-A11V-01A-11D-A10N-05	EC	64	0.0667372815359829	training	0.808925246532991
TCGA-EO-A3L0-01A-11D-A22B-05	EC	76	0.420827920284908	training	-0.154404513223776
TCGA-D1-A176-01A-11D-A12K-05	EC	67	0.167209146394739	training	0.71006192292871
TCGA-AJ-A3OJ-01A-11D-A22B-05	EC	54	0.166161878587571	training	0.123285664281354
TCGA-D1-A3DG-01A-11D-A19Z-05	EC	81	0.0941576483673626	training	0.670148510796911
TCGA-BG-A221-01A-21D-A161-05	EC	84	0.338844342590063	training	-0.313859513809528
TCGA-D1-A2G6-01A-11D-A17F-05	EC	53	0.17509847856064	training	-0.164297633059537
TCGA-AX-A1CJ-01A-11D-A138-05	EC	59	0.274627549411929	training	0.3041202811937
TCGA-A5-A0GR-01A-11D-A123-05	EC	69	0.328271757336647	training	-0.123411895784121
TCGA-E6-A1M0-01A-11D-A145-05	EC	56	0.141693536635889	training	0.425683852140734
TCGA-EY-A212-01A-11D-A14N-05	EC	83	0.059761861117468	training	0.509868187349644
TCGA-AX-A2HH-01A-11D-A17F-05	EC	60	0.123360328062684	training	0.847890513665546
TCGA-D1-A16N-01A-11D-A12K-05	EC	51	0.204526993031403	training	0.494832080411246
TCGA-D1-A2G7-01A-21D-A17Z-05	EC	65	0.153483111899007	training	-0.160526443073867
TCGA-EO-A22T-01A-21D-A18O-05	EC	56	0.247007704921844	training	-0.284489590938443
TCGA-DI-A2QY-11A-11D-A19Z-05	Control	64	0.214350244624676	training	-1.92692358458303
TCGA-D1-A17S-01A-11D-A12K-05	EC	59	0.133205473861303	training	0.627644298335155
TCGA-D1-A162-01A-11D-A123-05	EC	69	0.239010306373408	training	0.239272234940074
TCGA-BK-A13B-01A-51D-A22B-05	EC	58	0.140342740623203	training	0.575229691385946
TCGA-DI-A1NN-11A-21D-A16G-05	Control	63	0.254916978700365	training	-2.36994386431113
TCGA-DI-A1NN-01A-11D-A16G-05	EC	63	0.244583267301801	training	0.0121129749436426
TCGA-FL-A1YV-11A-12D-A17F-05	Control	NA	0.150641645178807	training	-2.31713127683519
TCGA-AX-A0J0-11A-11D-A27Y-05	Control	47	0.182666223600814	training	-2.03554142632302
TCGA-BK-A4ZD-01A-11D-A27Y-05	EC	42	0.0109243962779491	training	0.708557809554956
TCGA-BG-A0MK-01A-51D-A19Z-05	EC	52	0.106798854334687	training	0.464792678035915
TCGA-AX-A1CC-01A-11D-A138-05	EC	65	0.340178297690442	training	-1.35061694505344
TCGA-DF-A2KV-01A-11D-A17Z-05	EC	55	0.471276182210029	training	-0.0336224153298871
TCGA-AP-A1DH-01A-31D-A138-05	EC	62	0.444861435160621	training	0.133062156236432
TCGA-D1-A1O7-01A-11D-A14H-05	EC	60	0.283734690156214	training	0.367811809715601
TCGA-D1-A174-01A-11D-A12K-05	EC	51	0.316816044652474	training	0.178324811326703
TCGA-AJ-A5DW-01A-11D-A27Y-05	EC	56	0.124529208346569	training	0.494786452820767
TCGA-EO-A1Y7-01A-11D-A161-05	EC	65	0.0784679242484884	testing	0.814779221619605
TCGA-EY-A1GO-01A-11D-A14H-05	EC	65	0.113836278246736	testing	0.649578533562193
TCGA-EY-A1GL-01A-11D-A13K-05	EC	51	0.140168686489962	testing	0.615174001547431
TCGA-BG-A2AD-11A-11D-A16G-05	Control	63	0.272227889444807	testing	-2.43077018642716
TCGA-D1-A1NZ-01A-21D-A14H-05	EC	60	0.225507926871376	testing	0.543655546854744
TCGA-DI-A1BY-01A-21D-A138-05	EC	63	0.220668809573197	testing	0.258606759626538
TCGA-A5-A2K3-01A-11D-A17Z-05	EC	68	0.699278244717556	testing	-0.528373489762737
TCGA-FI-A2F4-01A-11D-A17F-05	EC	64	0.287138476891368	testing	0.461336036575112
TCGA-BK-A139-01A-11D-A123-05	EC	74	0.457336613059679	testing	0.283454078887287
TCGA-BG-A0MH-01A-11D-A123-05	EC	61	0.244486692769035	testing	0.485419837816612
TCGA-D1-A3DA-01A-12D-A212-05	EC	77	0.226028768934765	testing	0.775503864156402
TCGA-EY-A2OM-01A-11D-A18O-05	EC	55	0.201239647091611	testing	0.516801889715401
TCGA-BG-A187-01A-11D-A12K-05	EC	65	0.123819007163031	testing	0.661221570365226
TCGA-AX-A2IO-01A-11D-A17Z-05	EC	83	0.153049596499513	testing	-0.509738591363256
TCGA-B5-A11J-01A-11D-A123-05	EC	64	0.254390911384441	testing	0.862003386131773
TCGA-D1-A16S-01A-11D-A12K-05	EC	70	0.0995266529487431	testing	0.16799259876653
TCGA-AJ-A8CW-01A-11D-A37Q-05	EC	64	0.23759463861364	testing	0.575964812375457
TCGA-AX-A2HC-01A-11D-A17F-05	EC	53	0.0807250512320006	testing	0.821228711906344
TCGA-QS-A5YR-01A-31D-A31V-05	EC	61	0.369960213495138	testing	-0.0683340061921031
TCGA-AX-A2HG-01A-11D-A17F-05	EC	56	0.251711316216574	testing	0.389546289783228
TCGA-EY-A72D-01A-12D-A34S-05	EC	87	0.0575320573784926	testing	0.465464626475693
TCGA-A5-A2K4-01A-11D-A18O-05	EC	69	0.280582751308075	testing	-0.234834638873312
TCGA-AJ-A23M-01A-11D-A161-05	EC	61	0.147843041110084	testing	0.20367882706686
TCGA-AX-A06H-01A-11D-A123-05	EC	60	0.443320372521384	testing	0.16245699958175
TCGA-D1-A177-01A-21D-A12K-05	EC	70	0.0907443045479354	testing	0.956990544780105
TCGA-D1-A175-01A-11D-A12K-05	EC	48	0.162073212349206	testing	0.257422637359393
TCGA-EC-A1QX-01A-31D-A16G-05	EC	71	0.335157490514722	testing	-0.0588164986372886
TCGA-AX-A06L-01A-11D-A123-05	EC	63	0.184615723940954	testing	0.503950502057254
TCGA-EY-A1GW-01A-22D-A13K-05	EC	73	0.0673808776366613	testing	0.825032824175534
TCGA-B5-A1MU-01A-11D-A13K-05	EC	79	0.296816706365029	testing	-0.637709720651321
TCGA-D1-A1O5-01A-11D-A14H-05	EC	61	0.153890473318678	testing	0.569663094550206
TCGA-AX-A1CI-01A-11D-A138-05	EC	61	0.122932931608492	testing	0.759531144299374
TCGA-E6-A1M0-11A-11D-A145-05	Control	56	0.166051203587691	testing	-2.64395543807996
TCGA-AX-A3G8-01A-11D-A22B-05	EC	76	0.105881494537617	testing	0.853244795923701
TCGA-DF-A2KN-01A-11D-A17Z-05	EC	NA	0.345583683657686	testing	-0.112548636413837
TCGA-BS-A0U5-01A-11D-A10A-05	EC	76	0.132094332270842	testing	0.360424512322095
TCGA-FI-A2D0-01A-11D-A17F-05	EC	55	0.161796194990301	testing	-0.172967822054991
TCGA-D1-A16Y-01A-31D-A12K-05	EC	56	0.134172341842076	testing	0.485997742702882
TCGA-B5-A1MR-01A-31D-A14H-05	EC	65	0.668072430647089	testing	-0.802352183185275
TCGA-B5-A11E-01A-11D-A10N-05	EC	53	0.165355295987318	testing	0.845370179940136
TCGA-AJ-A23N-01A-11D-A22B-05	EC	70	0.177067399629119	testing	-0.209751054617423
TCGA-EO-A1Y5-01A-11D-A161-05	EC	63	0.154433533524238	testing	0.287075405667194
TCGA-BS-A0U9-01B-21D-A10N-05	EC	59	0.154634650356802	testing	0.363149042883948
TCGA-AJ-A2QL-01A-11D-A18O-05	EC	60	0.171554098677004	testing	0.442246705118066
TCGA-AX-A2H7-11A-11D-A18O-05	Control	87	0.212468946208074	testing	-2.39048240380109
TCGA-D1-A101-01A-12D-A10N-05	EC	60	0.406702480303407	testing	-0.344066486028073
TCGA-AX-A2H5-01A-11D-A17F-05	EC	67	0.142843467531582	testing	0.223221425324152
TCGA-D1-A17Q-01A-11D-A12K-05	EC	54	0.0251811663036652	testing	0.766655836914639
TCGA-BG-A0VT-01A-11D-A10N-05	EC	56	0.17002403983537	testing	0.247682081756351
TCGA-EY-A2OP-01A-11D-A19Z-05	EC	63	0.269735062258094	testing	0.640100484862357
TCGA-FL-A1YM-11A-12D-A17F-05	Control	NA	0.169949697408718	testing	-1.57639823017747
TCGA-B5-A1N2-01A-21D-A145-05	EC	70	0.161232731214553	testing	0.0637980445194011
TCGA-EY-A1GF-01A-11D-A13K-05	EC	75	0.110750670081425	testing	0.782080859469709
TCGA-B5-A11Y-01A-21D-A10N-05	EC	59	0.458857187107756	testing	-0.128749531823925
TCGA-DI-A1BU-01A-11D-A138-05	EC	55	0.260250623828005	testing	-0.0392135054510569
TCGA-D1-A161-01A-11D-A123-05	EC	78	0.177550951077009	testing	0.690134829735502
TCGA-D1-A17H-01A-11D-A12K-05	EC	61	0.118075872576512	testing	0.223734089477001
TCGA-K6-A3WQ-01A-11D-A22B-05	EC	60	0.110125423744611	testing	0.315966365441391
TCGA-AX-A1CF-11A-11D-A138-05	Control	69	0.218831062360589	testing	-2.14576292547877
TCGA-BG-A2L7-11A-11D-A18O-05	Control	68	0.22788190870107	testing	-2.23689480239003
TCGA-EO-A3AZ-01A-12D-A19Z-05	EC	80	0.445335537446398	testing	-0.624296897546624
TCGA-BS-A0V8-01A-11D-A123-05	EC	68	0.152478658646887	testing	0.326947757203842
TCGA-FL-A1YL-11A-11D-A16G-05	Control	NA	0.137852586239831	testing	-2.00255325426056
TCGA-AJ-A8CT-01A-11D-A37Q-05	EC	58	0.351094467080369	testing	-0.532120753663127
TCGA-D1-A16V-01A-11D-A12K-05	EC	78	0.280196473557729	testing	0.476998440545141
TCGA-AX-A3FS-01A-11D-A22B-05	EC	82	0.106480097186802	testing	0.420311992034978
TCGA-EY-A1GE-01A-11D-A13K-05	EC	67	0.187584207711887	testing	0.27097420436437
TCGA-AP-A5FX-01A-11D-A27Y-05	EC	68	0.230365536503099	testing	0.255285458783021
TCGA-A5-A7WK-01A-11D-A34S-05	EC	71	0.0721846781755137	testing	0.735012061583255
TCGA-PG-A6IB-01A-21D-A31V-05	EC	68	0.495709558101463	testing	-0.130951085311434
TCGA-2E-A9G8-01A-11D-A409-05	EC	59	0.201765363505581	testing	0.267013461267507
TCGA-B5-A11W-01A-12D-A123-05	EC	61	0.217771613263793	testing	0.933302693436326
TCGA-E6-A2P9-01A-11D-A19Z-05	EC	65	0.213176724730553	testing	0.698695322051761
TCGA-AX-A3G3-01A-11D-A212-05	EC	58	0.25954092387841	testing	-0.504607658896917
TCGA-B5-A11G-01A-13D-A123-05	EC	71	0.247063294641837	testing	0.72659298903549
TCGA-EY-A1H0-01A-11D-A13K-05	EC	57	0.0600884524105926	testing	0.825649775488756
TCGA-EY-A1GD-01A-11D-A13K-05	EC	51	0.136894452749704	testing	0.578497224733402
TCGA-BK-A0CA-01A-21D-A123-05	EC	61	0.253441803327587	testing	0.274745791167597
TCGA-AJ-A3BH-01A-11D-A19Z-05	EC	NA	0.233640963265362	testing	-0.197903898146089
TCGA-AP-A0LM-01A-11D-A123-05	EC	33	0.296882727578871	testing	-0.404428627917235
TCGA-AX-A2H2-01A-11D-A17Z-05	EC	86	0.293801810618559	testing	-0.147744744451092
TCGA-D1-A2G5-01A-11D-A17F-05	EC	50	0.0892358727147713	testing	0.875470088002046
TCGA-BK-A139-01C-08D-A27B-05	EC	74	0.423122836265747	testing	0.195107136330722
TCGA-DF-A2L0-01A-11D-A17Z-05	EC	60	0.216372305715657	testing	0.331158911256656
TCGA-AP-A1E4-01A-12D-A138-05	EC	54	0.126983594640313	testing	0.383587580464975
TCGA-B5-A11R-01A-11D-A123-05	EC	51	0.184349725517159	testing	0.764341271568473
TCGA-A5-A1OK-01A-11D-A14N-05	EC	63	0.24011240218648	testing	-0.0861496337844407
TCGA-B5-A11S-01A-11D-A123-05	EC	63	0.142999742302181	testing	0.532729541373891
TCGA-AX-A2HD-01A-21D-A17F-05	EC	69	0.0831686271600839	testing	0.639889696762348
TCGA-AX-A3G7-01A-12D-A212-05	EC	71	0.209447484104636	testing	0.0790255767356938
TCGA-AJ-A5DV-01A-11D-A27Y-05	EC	65	0.377456079432766	testing	0.398972009080118
TCGA-D1-A16J-01A-11D-A12K-05	EC	61	0.278567072852503	testing	-0.327114854391091
TCGA-D1-A0ZN-01A-11D-A123-05	EC	60	0.165638815066732	testing	0.519247992567319
TCGA-AJ-A3EM-01A-11D-A212-05	EC	69	0.112565504431427	testing	0.298817054650446
TCGA-AX-A0IZ-01A-11D-A123-05	EC	53	0.320033843490321	testing	0.0704661583866977
TCGA-EY-A5W2-01A-11D-A31V-05	EC	72	0.0953299875859338	testing	0.767203229787666
TCGA-B5-A1MS-01B-11D-A22B-05	EC	60	0.0881797869660385	testing	0.400483994191383
TCGA-B5-A3S1-01A-11D-A22B-05	EC	71	0.145420903161005	testing	0.575176966164011
TCGA-QS-A744-01A-11D-A34S-05	EC	86	0.120258534874387	testing	0.803655335905557
TCGA-EO-A2CH-01A-11D-A17Z-05	EC	73	0.184564732090724	testing	0.457996831933655
TCGA-D1-A1NX-01A-11D-A16G-05	EC	66	0.139927888606254	testing	0.253146889229901
TCGA-SJ-A6ZI-01A-12D-A34S-05	EC	64	0.419006014846289	testing	-0.13110614095393
TCGA-AX-A0IZ-11A-11D-A27Y-05	Control	53	0.205155737010732	testing	-2.42576713852593
TCGA-EO-A3AY-01A-12D-A19Z-05	EC	58	0.24597638592797	testing	0.431203243211457
TCGA-B5-A1MW-01A-11D-A17F-05	EC	55	0	testing	0.925791211612836
TCGA-D1-A16O-01A-11D-A12K-05	EC	44	0.116304862341979	testing	0.0739042103501663
TCGA-D1-A165-01A-11D-A12K-05	EC	64	0.113092920436614	testing	0.307953241482933
TCGA-D1-A17M-01A-21D-A12K-05	EC	56	0.173805575648623	testing	0.597463072724633
TCGA-AX-A1CJ-11A-11D-A138-05	Control	59	0.732139667497094	testing	-1.48281289715236
TCGA-DI-A2QU-11A-11D-A18O-05	Control	67	0.20375241202101	testing	-2.12633192333339
TCGA-AX-A3FX-01A-11D-A22B-05	EC	69	0.128620935405045	testing	0.413171998330234
TCGA-AX-A2HA-01A-12D-A18O-05	EC	35	0.102687126857264	testing	0.790135063855763
TCGA-D1-A103-01A-11D-A10N-05	EC	87	0.145365155603172	testing	0.436013887098845
TCGA-FI-A2EU-01A-11D-A17F-05	EC	68	0.0737728201553179	testing	0.316296342051447
TCGA-D1-A0ZQ-01A-11D-A123-05	EC	90	0.160291463104201	testing	0.464980252595434
TCGA-D1-A17U-01A-21D-A12K-05	EC	53	0.191706711756773	testing	0.294705260690267
TCGA-BS-A0VI-01A-11D-A14H-05	EC	58	0.135765085446246	testing	0.268994862952763
TCGA-BG-A220-01A-11D-A161-05	EC	69	0.161572693867542	testing	0.777065435380909
TCGA-AX-A2IN-01A-12D-A17Z-05	EC	63	0.359695243574158	testing	0.0380468907509292
TCGA-EY-A1GK-01A-11D-A13K-05	EC	74	0.27608692732012	testing	0.355405131145531
TCGA-D1-A1O8-01A-11D-A14H-05	EC	70	0.588390247551569	testing	-0.431078616323311
TCGA-EY-A3QX-01A-11D-A22B-05	EC	64	0.276933856006638	testing	0.373270129155027
TCGA-B5-A1MX-01A-11D-A145-05	EC	47	0.238878538619265	testing	0.45800255090153
TCGA-AP-A1DK-01A-11D-A138-05	EC	53	0.372946344598829	testing	-0.648734548093874
TCGA-B5-A0JT-01A-21D-A123-05	EC	63	0.142538891259536	testing	0.405026995431798
TCGA-EY-A214-01A-12D-A161-05	EC	66	0.362516717270165	testing	-0.0395028663633888
TCGA-EY-A1GQ-01A-21D-A13K-05	EC	76	0.150438812894819	testing	0.459080895889911
TCGA-D1-A16R-01A-11D-A12K-05	EC	39	0.171270364079804	testing	0.30162747617586
TCGA-BK-A13C-01A-11D-A123-05	EC	47	0.20845323947686	testing	0.863942572025275
TCGA-FI-A3PX-01A-11D-A22B-05	EC	57	0.0555143443977352	testing	0.806071126206529
TCGA-BG-A2AE-01A-11D-A16G-05	EC	57	0.323092530608654	testing	0.230641686052896
TCGA-AX-A0J0-01A-11D-A10A-05	EC	47	0.139153125296936	testing	0.746931589965994
TCGA-EO-A22T-11A-11D-A18O-05	Control	56	0.173553449209298	testing	-2.56250713752784
TCGA-AJ-A3BD-01A-11D-A19Z-05	EC	57	0.162661054151709	testing	0.371235181415737
TCGA-D1-A0ZV-01A-11D-A10N-05	EC	58	0.334697201871351	testing	-0.143462350510908
TCGA-AX-A1CE-01A-11D-A138-05	EC	60	0.251412460374688	testing	0.557780265463236
TCGA-DI-A2QY-01A-12D-A19Z-05	EC	64	0.0478216792450286	testing	0.100210813473526
TCGA-EO-A22Y-01A-11D-A17Z-05	EC	68	0.10962802890713	testing	0.362495298797324
TCGA-B5-A11I-01A-11D-A10N-05	EC	65	0.352364407817472	testing	0.224297793597805
TCGA-D1-A15W-01A-11D-A123-05	EC	58	0.254049440223499	testing	0.314446234265158
TCGA-DI-A1NO-11A-11D-A161-05	Control	68	0.214117115042562	testing	-2.39282614565034
TCGA-DF-A2KS-01A-11D-A18O-05	EC	69	0.300147062458351	testing	0.360909677045307
TCGA-AJ-A3NF-01A-11D-A22B-05	EC	60	0.271256204368949	testing	-1.05845329997668
TCGA-AP-A1DM-01A-21D-A138-05	EC	60	0.157369521946894	testing	0.405414917204527
TCGA-AX-A3G1-01A-11D-A22B-05	EC	84	0.341387400752722	testing	0.342830250892195
