# Supplementary material for: Short-term hormonal modulation with mifepristone does not induce oncogenic changes in the endometrium of BRCA1/2 pathogenic variant carriers
Source: Commun Med (Lond). 2026 Feb 11;6:150. doi: 10.1038/s43856-026-01412-0 (PMC12996395; doi:10.1038/s43856-026-01412-0)
Supplement: Supplementary file 8 — Supplementary Data 5 [file 43856_2026_1412_MOESM8_ESM.zip › SourceData/3_panel2.txt]

trt	celltype	d
Vitamin B	Epithelial cells	0.116198925537282
Vitamin B	Fibroblasts	0.0235647275707234
Vitamin B	B cells	-0.0223337024349726
Vitamin B	NK cells	-0.0615444814301908
Vitamin B	CD4 T cells	-0.0221757208557772
Vitamin B	Monocytes	-0.0175098785883645
Vitamin B	Neutrophils	-0.00849512772028446
Vitamin B	Eosinophils	-0.00770474207841535
Vitamin B	Epithelial cells	0.00815326591098886
Vitamin B	Fibroblasts	-0.0207878171569684
Vitamin B	B cells	0.000173133784476261
Vitamin B	NK cells	0.00723230714523398
Vitamin B	CD4 T cells	0.00384386680187544
Vitamin B	Monocytes	0.000445039661198618
Vitamin B	Neutrophils	0.0020526104589483
Vitamin B	Eosinophils	-0.00111240660575305
Mifepristone	Epithelial cells	-0.0197268498202651
Mifepristone	Fibroblasts	0.0126691060271736
Mifepristone	B cells	-0.00204112140439778
Mifepristone	NK cells	0.00359900810775729
Mifepristone	CD4 T cells	0.00640606238498914
Mifepristone	Monocytes	0.0052264238085196
Mifepristone	Neutrophils	-0.00769343000089391
Mifepristone	Eosinophils	0.00156080089711712
Mifepristone	Epithelial cells	0.0643643338784816
Mifepristone	Fibroblasts	0.078447865363056
Mifepristone	B cells	-0.021297804243433
Mifepristone	NK cells	-0.068184993759332
Mifepristone	CD4 T cells	-0.0203544578940552
Mifepristone	Monocytes	-0.0142734086373809
Mifepristone	Neutrophils	-0.00833554760183267
Mifepristone	Eosinophils	-0.0103659871055038
Mifepristone	Epithelial cells	-0.00120930234942229
Mifepristone	Fibroblasts	0.0371369636609398
Mifepristone	B cells	-0.00874624285121572
Mifepristone	NK cells	-0.0164060188560586
Mifepristone	CD4 T cells	-0.00406286239115567
Mifepristone	Monocytes	-0.00428495363583865
Mifepristone	Neutrophils	-0.00452308467672136
Mifepristone	Eosinophils	0.0020955010994726
Mifepristone	Epithelial cells	-0.0216252362318832
Mifepristone	Fibroblasts	0.0687504167585548
Mifepristone	B cells	-0.0130595883978396
Mifepristone	NK cells	-0.0152745533105773
Mifepristone	CD4 T cells	-0.00559654275012356
Mifepristone	Monocytes	-0.000455113877840571
Mifepristone	Neutrophils	-0.00984076386029343
Mifepristone	Eosinophils	-0.0028986183299971
Mifepristone	Epithelial cells	-0.0923103752213726
Mifepristone	Fibroblasts	0.0151262481548758
Mifepristone	B cells	0.00658444167330576
Mifepristone	NK cells	0.022508885972118
Mifepristone	CD4 T cells	0.0221626122192217
Mifepristone	Monocytes	0.0233112293854753
Mifepristone	Neutrophils	0.00131710814008325
Mifepristone	Eosinophils	0.0012998496762928
Mifepristone	Epithelial cells	-0.107708517231108
Mifepristone	Fibroblasts	0.0790628365925099
Mifepristone	B cells	0.00227033198686009
Mifepristone	NK cells	0.00757549007805029
Mifepristone	CD4 T cells	0.00720930233659642
Mifepristone	Monocytes	0.0111740206025221
Mifepristone	Neutrophils	-0.000803070533192412
Mifepristone	Eosinophils	0.0012196061677618
Mifepristone	Epithelial cells	-0.115959295032778
Mifepristone	Fibroblasts	0.0556222354856865
Mifepristone	B cells	0.0126056924018324
Mifepristone	NK cells	0.0162760132913918
Mifepristone	CD4 T cells	0.0146579690276805
Mifepristone	Monocytes	0.0126095954301604
Mifepristone	Neutrophils	0.00114759207960774
Mifepristone	Eosinophils	0.00304019731641839
Vitamin B	Epithelial cells	-0.381956973875862
Vitamin B	Fibroblasts	-0.362202217201218
Vitamin B	B cells	-0.0213639719959775
Vitamin B	NK cells	-0.00926718898922208
Vitamin B	CD4 T cells	-0.0143120616295057
Vitamin B	Monocytes	0.105272223279378
Vitamin B	Neutrophils	0.684839012322884
Vitamin B	Eosinophils	-0.00100882191047714
Vitamin B	Epithelial cells	-0.069152896838526
Vitamin B	Fibroblasts	0.0158188111880923
Vitamin B	B cells	0.0119119197228077
Vitamin B	NK cells	0.0198108753090261
Vitamin B	CD4 T cells	0.0101587147412968
Vitamin B	Monocytes	0.005638362181955
Vitamin B	Neutrophils	0.00115625779167582
Vitamin B	Eosinophils	0.00465795590367235
Vitamin B	Epithelial cells	-0.0568475641001869
Vitamin B	Fibroblasts	0.0432657796837078
Vitamin B	B cells	-0.000558918164108711
Vitamin B	NK cells	0.00314717022276868
Vitamin B	CD4 T cells	0.00426311800720773
Vitamin B	Monocytes	0.00411827233812355
Vitamin B	Neutrophils	0.00127361642753158
Vitamin B	Eosinophils	0.00133852558495623
Mifepristone	Epithelial cells	-0.0544598985406227
Mifepristone	Fibroblasts	0.044625459137104
Mifepristone	B cells	-0.00139140016275854
Mifepristone	NK cells	0.00197502193530849
Mifepristone	CD4 T cells	0.00239040336083234
Mifepristone	Monocytes	0.00224412721623264
Mifepristone	Neutrophils	0.00268700341166761
Mifepristone	Eosinophils	0.00192928364223598
Vitamin B	Epithelial cells	-0.184995932855634
Vitamin B	Fibroblasts	-0.12073826776589
Vitamin B	B cells	0.0296456452355189
Vitamin B	NK cells	0.0565300114353112
Vitamin B	CD4 T cells	0.0375366311402396
Vitamin B	Monocytes	0.049300506925411
Vitamin B	Neutrophils	0.132744497157176
Vitamin B	Eosinophils	-2.30912721329185e-05
