# Supplementary material for: Short-term hormonal modulation with mifepristone does not induce oncogenic changes in the endometrium of BRCA1/2 pathogenic variant carriers
Source: Commun Med (Lond). 2026 Feb 11;6:150. doi: 10.1038/s43856-026-01412-0 (PMC12996395; doi:10.1038/s43856-026-01412-0)
Supplement: Supplementary file 8 — Supplementary Data 5 [file 43856_2026_1412_MOESM8_ESM.zip › SourceData/3_panel1.txt]

participant	celltype	cell_prop	time
7	Epithelial cells	0.545628160897319	post
7	Fibroblasts	0.353749103027278	post
7	B cells	0.0230215122783464	post
7	NK cells	0.0314477943783074	post
7	CD4 T cells	0.0265184800809661	post
7	Monocytes	0.015640754676918	post
7	Neutrophils	0.00167037874260578	post
7	Eosinophils	0.00232381591825916	post
11	Epithelial cells	0.472106579366226	pre
11	Fibroblasts	0.303059310495093	pre
11	B cells	0.0482140691851332	pre
11	NK cells	0.0820837391556396	pre
11	CD4 T cells	0.0434039838764442	pre
11	Monocytes	0.0324087598419184	pre
11	Neutrophils	0.0165191160503665	pre
11	Eosinophils	0.00220444202917879	pre
11	Epithelial cells	0.480259845277215	post
11	Fibroblasts	0.282271493338125	post
11	B cells	0.0483872029696095	post
11	NK cells	0.0893160463008736	post
11	CD4 T cells	0.0472478506783196	post
11	Monocytes	0.032853799503117	post
11	Neutrophils	0.0185717265093148	post
11	Eosinophils	0.00109203542342574	post
12	Epithelial cells	0.591425039913315	pre
12	Fibroblasts	0.279017786097294	pre
12	B cells	0.0337795456295548	pre
12	NK cells	0.036261527917996	pre
12	CD4 T cells	0.0350015079976407	pre
12	Monocytes	0.0160132750058967	pre
12	Neutrophils	0.00850131743830302	pre
12	Eosinophils	0	pre
12	Epithelial cells	0.57169819009305	post
12	Fibroblasts	0.291686892124467	post
12	B cells	0.031738424225157	post
12	NK cells	0.0398605360257533	post
12	CD4 T cells	0.0414075703826299	post
12	Monocytes	0.0212396988144163	post
12	Neutrophils	0.000807887437409109	post
12	Eosinophils	0.00156080089711712	post
13	Epithelial cells	0.419044239864509	pre
13	Fibroblasts	0.316579248582189	pre
13	B cells	0.0501241969530247	pre
13	NK cells	0.103768676283979	pre
13	CD4 T cells	0.0489193089205019	pre
13	Monocytes	0.0365903464701372	pre
13	Neutrophils	0.0121665739388676	pre
13	Eosinophils	0.0128074089867909	pre
13	Epithelial cells	0.483408573742991	post
13	Fibroblasts	0.395027113945245	post
13	B cells	0.0288263927095917	post
13	NK cells	0.0355836825246475	post
13	CD4 T cells	0.0285648510264467	post
13	Monocytes	0.0223169378327563	post
13	Neutrophils	0.00383102633703493	post
13	Eosinophils	0.00244142188128711	post
14	Epithelial cells	0.556078191751739	pre
14	Fibroblasts	0.299428999147462	pre
14	B cells	0.034469258998328	pre
14	NK cells	0.0465452871528105	pre
14	CD4 T cells	0.0307666315379818	pre
14	Monocytes	0.0212752404427804	pre
14	Neutrophils	0.0114363909688982	pre
14	Eosinophils	0	pre
14	Epithelial cells	0.554868889402317	post
14	Fibroblasts	0.336565962808401	post
14	B cells	0.0257230161471123	post
14	NK cells	0.0301392682967519	post
14	CD4 T cells	0.0267037691468262	post
14	Monocytes	0.0169902868069417	post
14	Neutrophils	0.00691330629217687	post
14	Eosinophils	0.0020955010994726	post
1	Epithelial cells	0.52284577476507	pre
1	Fibroblasts	0.315327705020402	pre
1	B cells	0.0380940152997516	pre
1	NK cells	0.0481460812782143	pre
1	CD4 T cells	0.0353719357287129	pre
1	Monocytes	0.0251294857899773	pre
1	Neutrophils	0.0112908014029455	pre
1	Eosinophils	0.00379420071492672	pre
1	Epithelial cells	0.501220538533187	post
1	Fibroblasts	0.384078121778957	post
1	B cells	0.025034426901912	post
1	NK cells	0.032871527967637	post
1	CD4 T cells	0.0297753929785893	post
1	Monocytes	0.0246743719121367	post
1	Neutrophils	0.00145003754265209	post
1	Eosinophils	0.000895582384929621	post
2	Epithelial cells	0.583762982400945	pre
2	Fibroblasts	0.316668440965639	pre
2	B cells	0.0254809297967693	pre
2	NK cells	0.029055125747609	pre
2	CD4 T cells	0.0233502136820718	pre
2	Monocytes	0.016197499580126	pre
2	Neutrophils	0.00401424677176764	pre
2	Eosinophils	0.00147056105507208	pre
2	Epithelial cells	0.491452607179573	post
2	Fibroblasts	0.331794689120514	post
2	B cells	0.0320653714700751	post
2	NK cells	0.051564011719727	post
2	CD4 T cells	0.0455128259012936	post
2	Monocytes	0.0395087289656013	post
2	Neutrophils	0.00533135491185088	post
2	Eosinophils	0.00277041073136489	post
3	Epithelial cells	0.575293412029134	pre
3	Fibroblasts	0.321556220165585	pre
3	B cells	0.0270034125550466	pre
3	NK cells	0.0302805853577859	pre
3	CD4 T cells	0.0225493644832023	pre
3	Monocytes	0.0158936605416678	pre
3	Neutrophils	0.00605891231079781	pre
3	Eosinophils	0.00136443255678105	pre
3	Epithelial cells	0.467584894798025	post
3	Fibroblasts	0.400619056758095	post
3	B cells	0.0292737445419066	post
3	NK cells	0.0378560754358362	post
3	CD4 T cells	0.0297586668197987	post
3	Monocytes	0.0270676811441899	post
3	Neutrophils	0.0052558417776054	post
3	Eosinophils	0.00258403872454285	post
4	Epithelial cells	0.581946245003063	pre
4	Fibroblasts	0.332426786964428	pre
4	B cells	0.0214847168029396	pre
4	NK cells	0.0250725582176252	pre
4	CD4 T cells	0.0203965565219551	pre
4	Monocytes	0.0144746904724323	pre
4	Neutrophils	0.00398214806842324	pre
4	Eosinophils	0.000216297949133974	pre
4	Epithelial cells	0.465986949970285	post
4	Fibroblasts	0.388049022450115	post
4	B cells	0.034090409204772	post
4	NK cells	0.0413485715090171	post
4	CD4 T cells	0.0350545255496356	post
4	Monocytes	0.0270842859025926	post
4	Neutrophils	0.00512974014803098	post
4	Eosinophils	0.00325649526555237	post
5	Epithelial cells	0.489514232439613	pre
5	Fibroblasts	0.3884551665962	pre
5	B cells	0.0319803721707415	pre
5	NK cells	0.0365507583018425	pre
5	CD4 T cells	0.0280439805879313	pre
5	Monocytes	0.0174731222994248	pre
5	Neutrophils	0.0069735456937699	pre
5	Eosinophils	0.00100882191047714	pre
5	Epithelial cells	0.107557258563751	post
5	Fibroblasts	0.0262529493949818	post
5	B cells	0.0106164001747639	post
5	NK cells	0.0272835693126204	post
5	CD4 T cells	0.0137319189584256	post
5	Monocytes	0.122745345578803	post
5	Neutrophils	0.691812558016654	post
5	Eosinophils	0	post
6	Epithelial cells	0.537554176514476	pre
6	Fibroblasts	0.315690258608013	pre
6	B cells	0.0305236911994473	pre
6	NK cells	0.047690069354775	pre
6	CD4 T cells	0.0310519892328712	pre
6	Monocytes	0.021051294364439	pre
6	Neutrophils	0.0138877354786504	pre
6	Eosinophils	0.00255078524732796	pre
6	Epithelial cells	0.46840127967595	post
6	Fibroblasts	0.331509069796105	post
6	B cells	0.042435610922255	post
6	NK cells	0.0675009446638011	post
6	CD4 T cells	0.0412107039741681	post
6	Monocytes	0.026689656546394	post
6	Neutrophils	0.0150439932703262	post
6	Eosinophils	0.00720874115100032	post
8	Epithelial cells	0.584247931393407	pre
8	Fibroblasts	0.302188013898854	pre
8	B cells	0.031192912070497	pre
8	NK cells	0.0335715318608241	pre
8	CD4 T cells	0.0265449684042432	pre
8	Monocytes	0.017468733845141	pre
8	Neutrophils	0.000522077772020281	pre
8	Eosinophils	0.00426383075501372	pre
8	Epithelial cells	0.52740036729322	post
8	Fibroblasts	0.345453793582561	post
8	B cells	0.0306339939063883	post
8	NK cells	0.0367187020835928	post
8	CD4 T cells	0.0308080864114509	post
8	Monocytes	0.0215870061832645	post
8	Neutrophils	0.00179569419955186	post
8	Eosinophils	0.00560235633996995	post
9	Epithelial cells	0.537247249741766	pre
9	Fibroblasts	0.35369771628843	pre
9	B cells	0.0280951923228123	pre
9	NK cells	0.0327794456574234	pre
9	CD4 T cells	0.0269655908225202	pre
9	Monocytes	0.0188193443296423	pre
9	Neutrophils	0.00239546083740602	pre
9	Eosinophils	0	pre
9	Epithelial cells	0.482787351201143	post
9	Fibroblasts	0.398323175425534	post
9	B cells	0.0267037921600538	post
9	NK cells	0.0347544675927319	post
9	CD4 T cells	0.0293559941833526	post
9	Monocytes	0.021063471545875	post
9	Neutrophils	0.00508246424907363	post
9	Eosinophils	0.00192928364223598	post
10	Epithelial cells	0.508709140563611	pre
10	Fibroblasts	0.349071516046907	pre
10	B cells	0.0329066854446345	pre
10	NK cells	0.0446143981123383	pre
10	CD4 T cells	0.0291077088507143	pre
10	Monocytes	0.021376766329937	pre
10	Neutrophils	0.0109488971506966	pre
10	Eosinophils	0.00326488750116084	pre
10	Epithelial cells	0.323713207707978	post
10	Fibroblasts	0.228333248281017	post
10	B cells	0.0625523306801534	post
10	NK cells	0.10114440954765	post
10	CD4 T cells	0.066644339990954	post
10	Monocytes	0.0706772732553479	post
10	Neutrophils	0.143693394307873	post
10	Eosinophils	0.00324179622902792	post
7	Epithelial cells	0.429429235360037	pre
7	Fibroblasts	0.330184375456555	pre
7	B cells	0.045355214713319	pre
7	NK cells	0.0929922758084982	pre
7	CD4 T cells	0.0486942009367433	pre
7	Monocytes	0.0331506332652825	pre
7	Neutrophils	0.0101655064628902	pre
7	Eosinophils	0.0100285579966745	pre
