# Supplementary material for: Short-term hormonal modulation with mifepristone does not induce oncogenic changes in the endometrium of BRCA1/2 pathogenic variant carriers
Source: Commun Med (Lond). 2026 Feb 11;6:150. doi: 10.1038/s43856-026-01412-0 (PMC12996395; doi:10.1038/s43856-026-01412-0)
Supplement: Supplementary file 8 — Supplementary Data 5 [file 43856_2026_1412_MOESM8_ESM.zip › SourceData/2e.txt]

PC1	PC2	mens_phase
-71.7871238175145	15.6470844831339	unknown
43.0678665342913	36.1079806964749	late luteal
55.7050428308953	38.3526238933324	late luteal
-63.6426732736448	-19.5689945439813	late luteal
-58.2733591397693	-66.8268519649216	no menstruation
65.2894395186082	43.097348971537	late luteal
-71.161107857404	-43.8676135439677	no menstruation
-21.6021066811469	33.5807698946222	mid luteal
-70.7986364796875	-1.97917082386987	no menstruation
-14.0129556420131	20.611024866933	late luteal
-46.6843202049724	-60.8527511458711	no menstruation
-78.7361050117925	-0.274861957392407	mid luteal
-12.9128753591185	-46.0663234997205	no menstruation
-77.2293642901459	1.46706794772089	unknown
-49.2553474285244	-65.8748973042557	no menstruation
-83.7012050103023	5.92281467004078	mid luteal
-59.9714380190668	-47.3889157292371	no menstruation
-75.7719344224404	16.2341162891811	mid luteal
684.843418070884	-41.2642432271046	mid luteal
-6.80540451388485	47.1110550862735	mid luteal
5.40704768216055	58.7695970245355	late luteal
-77.5582188751681	-4.13728280683788	mid luteal
-62.4183660067322	11.3350526470206	early luteal
-64.0734078194646	27.9038612055597	mid luteal
-62.1017685436892	-43.1474997642096	no menstruation
-37.1636320601241	20.5943466851868	irregular menstruation
272.421157878383	23.7144939900133	ongoing menstruation
38.9273779413808	40.8001679598036	late luteal
