# Supplementary material for: Short-term hormonal modulation with mifepristone does not induce oncogenic changes in the endometrium of BRCA1/2 pathogenic variant carriers
Source: Commun Med (Lond). 2026 Feb 11;6:150. doi: 10.1038/s43856-026-01412-0 (PMC12996395; doi:10.1038/s43856-026-01412-0)
Supplement: Supplementary file 8 — Supplementary Data 5 [file 43856_2026_1412_MOESM8_ESM.zip › SourceData/2d.txt]

PC1	PC2	trt	time
-71.7871238175145	15.6470844831339	Vitamin B	post
43.0678665342913	36.1079806964749	Vitamin B	pre
55.7050428308953	38.3526238933324	Vitamin B	post
-63.6426732736448	-19.5689945439813	Mifepristone	pre
-58.2733591397693	-66.8268519649216	Mifepristone	post
65.2894395186082	43.097348971537	Mifepristone	pre
-71.161107857404	-43.8676135439677	Mifepristone	post
-21.6021066811469	33.5807698946222	Mifepristone	pre
-70.7986364796875	-1.97917082386987	Mifepristone	post
-14.0129556420131	20.611024866933	Mifepristone	pre
-46.6843202049724	-60.8527511458711	Mifepristone	post
-78.7361050117925	-0.274861957392407	Mifepristone	pre
-12.9128753591185	-46.0663234997205	Mifepristone	post
-77.2293642901459	1.46706794772089	Mifepristone	pre
-49.2553474285244	-65.8748973042557	Mifepristone	post
-83.7012050103023	5.92281467004078	Mifepristone	pre
-59.9714380190668	-47.3889157292371	Mifepristone	post
-75.7719344224404	16.2341162891811	Vitamin B	pre
684.843418070884	-41.2642432271046	Vitamin B	post
-6.80540451388485	47.1110550862735	Vitamin B	pre
5.40704768216055	58.7695970245355	Vitamin B	post
-77.5582188751681	-4.13728280683788	Vitamin B	pre
-62.4183660067322	11.3350526470206	Vitamin B	post
-64.0734078194646	27.9038612055597	Mifepristone	pre
-62.1017685436892	-43.1474997642096	Mifepristone	post
-37.1636320601241	20.5943466851868	Vitamin B	pre
272.421157878383	23.7144939900133	Vitamin B	post
38.9273779413808	40.8001679598036	Vitamin B	pre
