# Supplementary material for: Short-term hormonal modulation with mifepristone does not induce oncogenic changes in the endometrium of BRCA1/2 pathogenic variant carriers
Source: Commun Med (Lond). 2026 Feb 11;6:150. doi: 10.1038/s43856-026-01412-0 (PMC12996395; doi:10.1038/s43856-026-01412-0)
Supplement: Supplementary file 8 — Supplementary Data 5 [file 43856_2026_1412_MOESM8_ESM.zip › SourceData/s3c.txt]

sample	beta	density	ic
1	-0.0534634628092961	0.00249122174790376	0.100622736075403
1	-0.0512918622820659	0.00359609247985879	0.100622736075403
1	-0.0491202617548357	0.00516847396247623	0.100622736075403
1	-0.0469486612276055	0.00741255602226249	0.100622736075403
1	-0.0447770607003753	0.0104892877270294	0.100622736075403
1	-0.0426054601731451	0.0146493065089701	0.100622736075403
1	-0.0404338596459149	0.0201982159275585	0.100622736075403
1	-0.0382622591186848	0.0275027696906658	0.100622736075403
1	-0.0360906585914546	0.0369964393398032	0.100622736075403
1	-0.0339190580642244	0.0491841071522926	0.100622736075403
1	-0.0317474575369942	0.0649979251539378	0.100622736075403
1	-0.029575857009764	0.0853265617820372	0.100622736075403
1	-0.0274042564825339	0.110669122012383	0.100622736075403
1	-0.0252326559553037	0.141861051454476	0.100622736075403
1	-0.0230610554280735	0.179777646749896	0.100622736075403
1	-0.0208894549008433	0.225313823915028	0.100622736075403
1	-0.0187178543736131	0.279359756950235	0.100622736075403
1	-0.0165462538463829	0.342772505833012	0.100622736075403
1	-0.0143746533191528	0.417391244195664	0.100622736075403
1	-0.0122030527919226	0.503787603937424	0.100622736075403
1	-0.0100314522646924	0.601596500333612	0.100622736075403
1	-0.0078598517374622	0.71096838092831	0.100622736075403
1	-0.00568825121023202	0.831788616469861	0.100622736075403
1	-0.00351665068300184	0.963649537167876	0.100622736075403
1	-0.00134505015577165	1.10582895758352	0.100622736075403
1	0.000826550371458533	1.25727615321844	0.100622736075403
1	0.00299815089868871	1.41718566521328	0.100622736075403
1	0.0051697514259189	1.58288416785855	0.100622736075403
1	0.00734135195314908	1.75169662492841	0.100622736075403
1	0.00951295248037927	1.921213031514	0.100622736075403
1	0.0116845530076094	2.08887132950543	0.100622736075403
1	0.0138561535348396	2.25202181852735	0.100622736075403
1	0.0160277540620698	2.4079959171194	0.100622736075403
1	0.0181993545893	2.55417782263768	0.100622736075403
1	0.0203709551165302	2.68629883498336	0.100622736075403
1	0.0225425556437604	2.80245829781454	0.100622736075403
1	0.0247141561709905	2.90155474392442	0.100622736075403
1	0.0268857566982207	2.98221364692642	0.100622736075403
1	0.0290573572254509	3.04346009389331	0.100622736075403
1	0.0312289577526811	3.08473396379923	0.100622736075403
1	0.0334005582799113	3.10589373320171	0.100622736075403
1	0.0355721588071415	3.1072090385865	0.100622736075403
1	0.0377437593343716	3.08708604495145	0.100622736075403
1	0.0399153598616018	3.04862588415938	0.100622736075403
1	0.042086960388832	2.99410789215872	0.100622736075403
1	0.0442585609160622	2.92524349320448	0.100622736075403
1	0.0464301614432924	2.84389032408791	0.100622736075403
1	0.0486017619705226	2.75199817666136	0.100622736075403
1	0.0507733624977527	2.65155671248014	0.100622736075403
1	0.0529449630249829	2.54454588343749	0.100622736075403
1	0.0551165635522131	2.43257937769764	0.100622736075403
1	0.0572881640794433	2.31830965601508	0.100622736075403
1	0.0594597646066735	2.20342945218408	0.100622736075403
1	0.0616313651339037	2.08932811076783	0.100622736075403
1	0.0638029656611338	1.97721171667201	0.100622736075403
1	0.065974566188364	1.86809946080971	0.100622736075403
1	0.0681461667155942	1.76282465891331	0.100622736075403
1	0.0703177672428244	1.66204003073351	0.100622736075403
1	0.0724893677700546	1.5670252783987	0.100622736075403
1	0.0746609682972848	1.47744320568326	0.100622736075403
1	0.0768325688245149	1.39329832448595	0.100622736075403
1	0.0790041693517451	1.31458607387371	0.100622736075403
1	0.0811757698789753	1.24121588709178	0.100622736075403
1	0.0833473704062055	1.17302768854276	0.100622736075403
1	0.0855189709334357	1.10980754816809	0.100622736075403
1	0.0876905714606658	1.05130229380749	0.100622736075403
1	0.089862171987896	0.997879843318476	0.100622736075403
1	0.0920337725151262	0.948517848732595	0.100622736075403
1	0.0942053730423564	0.902893195554379	0.100622736075403
1	0.0963769735695866	0.860727935788858	0.100622736075403
1	0.0985485740968168	0.821758698801456	0.100622736075403
1	0.100720174624047	0.785739495791821	0.100622736075403
1	0.102891775151277	0.752443467067892	0.100622736075403
1	0.105063375678507	0.721670486442578	0.100622736075403
1	0.107234976205738	0.693573615484604	0.100622736075403
1	0.109406576732968	0.667580798396113	0.100622736075403
1	0.111578177260198	0.643551248192067	0.100622736075403
1	0.113749777787428	0.621357027833808	0.100622736075403
1	0.115921378314658	0.600881028460763	0.100622736075403
1	0.118092978841888	0.582015044245308	0.100622736075403
1	0.120264579369119	0.564657985997746	0.100622736075403
1	0.122436179896349	0.548732292484536	0.100622736075403
1	0.124607780423579	0.534310826557905	0.100622736075403
1	0.126779380950809	0.521088549584796	0.100622736075403
1	0.128950981478039	0.508980686100477	0.100622736075403
1	0.13112258200527	0.497904363566388	0.100622736075403
1	0.1332941825325	0.487778744029236	0.100622736075403
1	0.13546578305973	0.47852527964724	0.100622736075403
1	0.13763738358696	0.470068064987516	0.100622736075403
1	0.13980898411419	0.462350046171915	0.100622736075403
1	0.14198058464142	0.455363480916571	0.100622736075403
1	0.144152185168651	0.44894274381404	0.100622736075403
1	0.146323785695881	0.443030636946556	0.100622736075403
1	0.148495386223111	0.437574801226018	0.100622736075403
1	0.150666986750341	0.432527762358357	0.100622736075403
1	0.152838587277571	0.42784689035967	0.100622736075403
1	0.155010187804802	0.423494277721638	0.100622736075403
1	0.157181788332032	0.419445783319934	0.100622736075403
1	0.159353388859262	0.415691852672355	0.100622736075403
1	0.161524989386492	0.412170748937875	0.100622736075403
1	0.163696589913722	0.408862819183754	0.100622736075403
1	0.165868190440952	0.405751080100859	0.100622736075403
1	0.168039790968183	0.402820861606269	0.100622736075403
1	0.170211391495413	0.400059472189504	0.100622736075403
1	0.172382992022643	0.397455888948984	0.100622736075403
1	0.174554592549873	0.3950068695558	0.100622736075403
1	0.176726193077103	0.392712464834685	0.100622736075403
1	0.178897793604334	0.390547539276228	0.100622736075403
1	0.181069394131564	0.388505534022013	0.100622736075403
1	0.183240994658794	0.386580316028814	0.100622736075403
1	0.185412595186024	0.384766071607521	0.100622736075403
1	0.187584195713254	0.383057211634708	0.100622736075403
1	0.189755796240484	0.381448287089315	0.100622736075403
1	0.191927396767715	0.379938933120815	0.100622736075403
1	0.194098997294945	0.378526987854097	0.100622736075403
1	0.196270597822175	0.37719642468709	0.100622736075403
1	0.198442198349405	0.375941542181197	0.100622736075403
1	0.200613798876635	0.374756477278886	0.100622736075403
1	0.202785399403866	0.373635207844009	0.100622736075403
1	0.204956999931096	0.372571571685927	0.100622736075403
1	0.207128600458326	0.371559302930246	0.100622736075403
1	0.209300200985556	0.37059461260095	0.100622736075403
1	0.211471801512786	0.369670722501691	0.100622736075403
1	0.213643402040016	0.368777278914466	0.100622736075403
1	0.215815002567247	0.367908834398893	0.100622736075403
1	0.217986603094477	0.367060525464062	0.100622736075403
1	0.220158203621707	0.36622821878368	0.100622736075403
1	0.222329804148937	0.365408651029525	0.100622736075403
1	0.224501404676167	0.36459955788923	0.100622736075403
1	0.226673005203398	0.363800576516616	0.100622736075403
1	0.228844605730628	0.363012477904793	0.100622736075403
1	0.231016206257858	0.362236648298384	0.100622736075403
1	0.233187806785088	0.361476477790998	0.100622736075403
1	0.235359407312318	0.36073640591246	0.100622736075403
1	0.237531007839549	0.360021770030497	0.100622736075403
1	0.239702608366779	0.359338622571521	0.100622736075403
1	0.241874208894009	0.358693521512477	0.100622736075403
1	0.244045809421239	0.358098119999937	0.100622736075403
1	0.246217409948469	0.357560604246924	0.100622736075403
1	0.248389010475699	0.357083551493429	0.100622736075403
1	0.25056061100293	0.356672445216862	0.100622736075403
1	0.25273221153016	0.35633195832538	0.100622736075403
1	0.25490381205739	0.356065864935135	0.100622736075403
1	0.25707541258462	0.355876994316126	0.100622736075403
1	0.25924701311185	0.355767226849477	0.100622736075403
1	0.261418613639081	0.355745581004707	0.100622736075403
1	0.263590214166311	0.355809288257407	0.100622736075403
1	0.265761814693541	0.355952014656667	0.100622736075403
1	0.267933415220771	0.35617246656072	0.100622736075403
1	0.270105015748001	0.356469096692063	0.100622736075403
1	0.272276616275231	0.356840219860248	0.100622736075403
1	0.274448216802462	0.357284109085347	0.100622736075403
1	0.276619817329692	0.357799069338804	0.100622736075403
1	0.278791417856922	0.358391011602083	0.100622736075403
1	0.280963018384152	0.359054255425395	0.100622736075403
1	0.283134618911382	0.359783435312161	0.100622736075403
1	0.285306219438613	0.360577115024456	0.100622736075403
1	0.287477819965843	0.361433795553653	0.100622736075403
1	0.289649420493073	0.362351872265804	0.100622736075403
1	0.291821021020303	0.363329602503037	0.100622736075403
1	0.293992621547533	0.364365086984694	0.100622736075403
1	0.296164222074763	0.36546272374967	0.100622736075403
1	0.298335822601994	0.366615521289973	0.100622736075403
1	0.300507423129224	0.367818724669826	0.100622736075403
1	0.302679023656454	0.369070257127012	0.100622736075403
1	0.304850624183684	0.370368278325613	0.100622736075403
1	0.307022224710914	0.371711293786543	0.100622736075403
1	0.309193825238145	0.373098260398214	0.100622736075403
1	0.311365425765375	0.374528683735826	0.100622736075403
1	0.313537026292605	0.376008721906219	0.100622736075403
1	0.315708626819835	0.377535516552804	0.100622736075403
1	0.317880227347065	0.379109583440496	0.100622736075403
1	0.320051827874295	0.38073359961839	0.100622736075403
1	0.322223428401526	0.382410761926744	0.100622736075403
1	0.324395028928756	0.384144660679465	0.100622736075403
1	0.326566629455986	0.385939130851189	0.100622736075403
1	0.328738229983216	0.387798084220994	0.100622736075403
1	0.330909830510446	0.389735804980489	0.100622736075403
1	0.333081431037677	0.391747999112437	0.100622736075403
1	0.335253031564907	0.393835385969944	0.100622736075403
1	0.337424632092137	0.395999542745204	0.100622736075403
1	0.339596232619367	0.398241139308688	0.100622736075403
1	0.341767833146597	0.400559884644384	0.100622736075403
1	0.343939433673828	0.402954509836478	0.100622736075403
1	0.346111034201058	0.40542278876726	0.100622736075403
1	0.348282634728288	0.407971635694541	0.100622736075403
1	0.350454235255518	0.410586121823376	0.100622736075403
1	0.352625835782748	0.413260559845117	0.100622736075403
1	0.354797436309978	0.415989997333482	0.100622736075403
1	0.356969036837209	0.418769477742166	0.100622736075403
1	0.359140637364439	0.421594237246171	0.100622736075403
1	0.361312237891669	0.424459891310784	0.100622736075403
1	0.363483838418899	0.427362605729949	0.100622736075403
1	0.365655438946129	0.430304437702776	0.100622736075403
1	0.367827039473359	0.433277653419599	0.100622736075403
1	0.36999864000059	0.436281389204407	0.100622736075403
1	0.37217024052782	0.439315690975813	0.100622736075403
1	0.37434184105505	0.442381327745122	0.100622736075403
1	0.37651344158228	0.445479657598563	0.100622736075403
1	0.37868504210951	0.448612461425674	0.100622736075403
1	0.380856642636741	0.451782067079079	0.100622736075403
1	0.383028243163971	0.454996690210913	0.100622736075403
1	0.385199843691201	0.458251804799193	0.100622736075403
1	0.387371444218431	0.461547959981829	0.100622736075403
1	0.389543044745661	0.464884735272697	0.100622736075403
1	0.391714645272892	0.468260577782822	0.100622736075403
1	0.393886245800122	0.471672675433429	0.100622736075403
1	0.396057846327352	0.475116869180278	0.100622736075403
1	0.398229446854582	0.478587943455306	0.100622736075403
1	0.400401047381812	0.482079255072975	0.100622736075403
1	0.402572647909042	0.485577751031971	0.100622736075403
1	0.404744248436273	0.489073348670398	0.100622736075403
1	0.406915848963503	0.492555225333958	0.100622736075403
1	0.409087449490733	0.496012073031908	0.100622736075403
1	0.411259050017963	0.49943237210332	0.100622736075403
1	0.413430650545193	0.502804678636969	0.100622736075403
1	0.415602251072424	0.506115778362122	0.100622736075403
1	0.417773851599654	0.509345439788666	0.100622736075403
1	0.419945452126884	0.512493487596734	0.100622736075403
1	0.422117052654114	0.515553007396797	0.100622736075403
1	0.424288653181344	0.518518729202272	0.100622736075403
1	0.426460253708574	0.521387129935629	0.100622736075403
1	0.428631854235805	0.524156486232952	0.100622736075403
1	0.430803454763035	0.526826876525459	0.100622736075403
1	0.432975055290265	0.529396366388979	0.100622736075403
1	0.435146655817495	0.531861812073553	0.100622736075403
1	0.437318256344725	0.534241372808121	0.100622736075403
1	0.439489856871956	0.536541752131128	0.100622736075403
1	0.441661457399186	0.538770301170373	0.100622736075403
1	0.443833057926416	0.54093474947383	0.100622736075403
1	0.446004658453646	0.543042948136789	0.100622736075403
1	0.448176258980876	0.545102632192324	0.100622736075403
1	0.450347859508107	0.547119523038313	0.100622736075403
1	0.452519460035337	0.549099955677125	0.100622736075403
1	0.454691060562567	0.551054451671724	0.100622736075403
1	0.456862661089797	0.552988115321966	0.100622736075403
1	0.459034261617027	0.554905447393595	0.100622736075403
1	0.461205862144257	0.556810430505499	0.100622736075403
1	0.463377462671488	0.55870663180074	0.100622736075403
1	0.465549063198718	0.560597315990244	0.100622736075403
1	0.467720663725948	0.562485649597713	0.100622736075403
1	0.469892264253178	0.564375541335885	0.100622736075403
1	0.472063864780408	0.566270269893563	0.100622736075403
1	0.474235465307638	0.568172911296398	0.100622736075403
1	0.476407065834869	0.570086513343527	0.100622736075403
1	0.478578666362099	0.572014002978221	0.100622736075403
1	0.480750266889329	0.573958065531372	0.100622736075403
1	0.482921867416559	0.575920999938996	0.100622736075403
1	0.485093467943789	0.577906128244692	0.100622736075403
1	0.48726506847102	0.579914746914125	0.100622736075403
1	0.48943666899825	0.581944098078891	0.100622736075403
1	0.49160826952548	0.583992159894546	0.100622736075403
1	0.49377987005271	0.58605560180454	0.100622736075403
1	0.49595147057994	0.588129746619854	0.100622736075403
1	0.49812307110717	0.590208574918109	0.100622736075403
1	0.500294671634401	0.592284773575773	0.100622736075403
1	0.502466272161631	0.594347814940091	0.100622736075403
1	0.504637872688861	0.596384915504325	0.100622736075403
1	0.506809473216091	0.59838644093203	0.100622736075403
1	0.508981073743321	0.600341554228478	0.100622736075403
1	0.511152674270552	0.602239570893423	0.100622736075403
1	0.513324274797782	0.604070301230582	0.100622736075403
1	0.515495875325012	0.605824394773502	0.100622736075403
1	0.517667475852242	0.607493679789128	0.100622736075403
1	0.519839076379472	0.60906229274453	0.100622736075403
1	0.522010676906703	0.610527087574576	0.100622736075403
1	0.524182277433933	0.611893810043272	0.100622736075403
1	0.526353877961163	0.613163811736754	0.100622736075403
1	0.528525478488393	0.614340790791613	0.100622736075403
1	0.530697079015623	0.615430715303267	0.100622736075403
1	0.532868679542853	0.616441676899531	0.100622736075403
1	0.535040280070084	0.617383676038784	0.100622736075403
1	0.537211880597314	0.618264111793421	0.100622736075403
1	0.539383481124544	0.61910214177351	0.100622736075403
1	0.541555081651774	0.619914971356176	0.100622736075403
1	0.543726682179004	0.620716117204543	0.100622736075403
1	0.545898282706235	0.621518434833339	0.100622736075403
1	0.548069883233465	0.622333693422925	0.100622736075403
1	0.550241483760695	0.623172187217765	0.100622736075403
1	0.552413084287925	0.624042392396281	0.100622736075403
1	0.554584684815155	0.624955599770504	0.100622736075403
1	0.556756285342385	0.625913110033314	0.100622736075403
1	0.558927885869616	0.626912761287444	0.100622736075403
1	0.561099486396846	0.627952123449813	0.100622736075403
1	0.563271086924076	0.629026732315434	0.100622736075403
1	0.565442687451306	0.63013037989281	0.100622736075403
1	0.567614287978536	0.631255463614493	0.100622736075403
1	0.569785888505767	0.632393386573595	0.100622736075403
1	0.571957489032997	0.633533935802668	0.100622736075403
1	0.574129089560227	0.634665805237724	0.100622736075403
1	0.576300690087457	0.635781067391703	0.100622736075403
1	0.578472290614687	0.636873237841259	0.100622736075403
1	0.580643891141918	0.637937482417489	0.100622736075403
1	0.582815491669148	0.638970847786568	0.100622736075403
1	0.584987092196378	0.639972417162791	0.100622736075403
1	0.587158692723608	0.640943387783671	0.100622736075403
1	0.589330293250838	0.641884432610523	0.100622736075403
1	0.591501893778068	0.642805894584963	0.100622736075403
1	0.593673494305299	0.643716623646692	0.100622736075403
1	0.595845094832529	0.64462580729487	0.100622736075403
1	0.598016695359759	0.645543413858754	0.100622736075403
1	0.600188295886989	0.646479846450205	0.100622736075403
1	0.602359896414219	0.647445603358444	0.100622736075403
1	0.604531496941449	0.648450953487759	0.100622736075403
1	0.60670309746868	0.649514742890066	0.100622736075403
1	0.60887469799591	0.650640656350915	0.100622736075403
1	0.61104629852314	0.651834714426851	0.100622736075403
1	0.61321789905037	0.653102674882848	0.100622736075403
1	0.6153894995776	0.654449033921882	0.100622736075403
1	0.617561100104831	0.655877030499003	0.100622736075403
1	0.619732700632061	0.657388679168819	0.100622736075403
1	0.621904301159291	0.658984827479513	0.100622736075403
1	0.624075901686521	0.660678369903246	0.100622736075403
1	0.626247502213751	0.662454563247643	0.100622736075403
1	0.628419102740981	0.664310071081746	0.100622736075403
1	0.630590703268212	0.666241582043487	0.100622736075403
1	0.632762303795442	0.668245211314429	0.100622736075403
1	0.634933904322672	0.670316588935629	0.100622736075403
1	0.637105504849902	0.672450944554127	0.100622736075403
1	0.639277105377132	0.674643324150445	0.100622736075403
1	0.641448705904363	0.676895662373756	0.100622736075403
1	0.643620306431593	0.6791928420056	0.100622736075403
1	0.645791906958823	0.681529370618532	0.100622736075403
1	0.647963507486053	0.683899867914672	0.100622736075403
1	0.650135108013283	0.686299153995489	0.100622736075403
1	0.652306708540514	0.688722340192324	0.100622736075403
1	0.654478309067744	0.691164921955351	0.100622736075403
1	0.656649909594974	0.693623027162007	0.100622736075403
1	0.658821510122204	0.696094305737952	0.100622736075403
1	0.660993110649434	0.698574213010017	0.100622736075403
1	0.663164711176664	0.701061437060399	0.100622736075403
1	0.665336311703895	0.703555584008844	0.100622736075403
1	0.667507912231125	0.706057220637852	0.100622736075403
1	0.669679512758355	0.708567898417483	0.100622736075403
1	0.671851113285585	0.711090157140465	0.100622736075403
1	0.674022713812815	0.713628013372788	0.100622736075403
1	0.676194314340046	0.716189698229503	0.100622736075403
1	0.678365914867276	0.718778788880186	0.100622736075403
1	0.680537515394506	0.721401595112225	0.100622736075403
1	0.682709115921736	0.724064789068679	0.100622736075403
1	0.684880716448966	0.726775217553213	0.100622736075403
1	0.687052316976196	0.729539707139618	0.100622736075403
1	0.689223917503427	0.732364866635391	0.100622736075403
1	0.691395518030657	0.735259479243144	0.100622736075403
1	0.693567118557887	0.738237393893834	0.100622736075403
1	0.695738719085117	0.741293772478468	0.100622736075403
1	0.697910319612347	0.744431724335162	0.100622736075403
1	0.700081920139577	0.747653343714427	0.100622736075403
1	0.702253520666808	0.750959728891894	0.100622736075403
1	0.704425121194038	0.754351039608788	0.100622736075403
1	0.706596721721268	0.757826591014309	0.100622736075403
1	0.708768322248498	0.761388681018129	0.100622736075403
1	0.710939922775728	0.765040896204841	0.100622736075403
1	0.713111523302959	0.768770790196621	0.100622736075403
1	0.715283123830189	0.772576160265877	0.100622736075403
1	0.717454724357419	0.776455111122368	0.100622736075403
1	0.719626324884649	0.780406224304181	0.100622736075403
1	0.721797925411879	0.784428702563818	0.100622736075403
1	0.72396952593911	0.788522485829081	0.100622736075403
1	0.72614112646634	0.792692575205351	0.100622736075403
1	0.72831272699357	0.796945463681866	0.100622736075403
1	0.7304843275208	0.801276159923497	0.100622736075403
1	0.73265592804803	0.805688411356026	0.100622736075403
1	0.73482752857526	0.810186517852641	0.100622736075403
1	0.736999129102491	0.814775182646398	0.100622736075403
1	0.739170729629721	0.819459351698007	0.100622736075403
1	0.741342330156951	0.824244046328395	0.100622736075403
1	0.743513930684181	0.829141733127004	0.100622736075403
1	0.745685531211411	0.834161848429392	0.100622736075403
1	0.747857131738642	0.839297558567122	0.100622736075403
1	0.750028732265872	0.844552079995471	0.100622736075403
1	0.752200332793102	0.849928000083278	0.100622736075403
1	0.754371933320332	0.855427287445734	0.100622736075403
1	0.756543533847562	0.861051334483867	0.100622736075403
1	0.758715134374792	0.866801030592885	0.100622736075403
1	0.760886734902023	0.872686806473712	0.100622736075403
1	0.763058335429253	0.878710366621717	0.100622736075403
1	0.765229935956483	0.884860618031272	0.100622736075403
1	0.767401536483713	0.891138052127507	0.100622736075403
1	0.769573137010943	0.8975435504849	0.100622736075403
1	0.771744737538174	0.90407850407653	0.100622736075403
1	0.773916338065404	0.910744909600625	0.100622736075403
1	0.776087938592634	0.917545440379707	0.100622736075403
1	0.778259539119864	0.924496309390849	0.100622736075403
1	0.780431139647094	0.931601740080622	0.100622736075403
1	0.782602740174325	0.938856087009353	0.100622736075403
1	0.784774340701555	0.94626512246537	0.100622736075403
1	0.786945941228785	0.953835032983695	0.100622736075403
1	0.789117541756015	0.961572310216234	0.100622736075403
1	0.791289142283245	0.969483641624936	0.100622736075403
1	0.793460742810475	0.977575804535151	0.100622736075403
1	0.795632343337706	0.985875269663672	0.100622736075403
1	0.797803943864936	0.994384433718955	0.100622736075403
1	0.799975544392166	1.00309679190406	0.100622736075403
1	0.802147144919396	1.01201843106126	0.100622736075403
1	0.804318745446626	1.02115518108121	0.100622736075403
1	0.806490345973856	1.03051260324216	0.100622736075403
1	0.808661946501087	1.04009597874579	0.100622736075403
1	0.810833547028317	1.04991029472419	0.100622736075403
1	0.813005147555547	1.0599870440219	0.100622736075403
1	0.815176748082777	1.07031875606491	0.100622736075403
1	0.817348348610007	1.08089546923469	0.100622736075403
1	0.819519949137238	1.091720237911	0.100622736075403
1	0.821691549664468	1.10279557590213	0.100622736075403
1	0.823863150191698	1.1141234506962	0.100622736075403
1	0.826034750718928	1.12570531325033	0.100622736075403
1	0.828206351246158	1.13754217121131	0.100622736075403
1	0.830377951773389	1.1496660613385	0.100622736075403
1	0.832549552300619	1.16205865590854	0.100622736075403
1	0.834721152827849	1.17470967238972	0.100622736075403
1	0.836892753355079	1.1876219618782	0.100622736075403
1	0.839064353882309	1.2008002085023	0.100622736075403
1	0.841235954409539	1.21425153140978	0.100622736075403
1	0.84340755493677	1.22798610426675	0.100622736075403
1	0.845579155464	1.24201777827457	0.100622736075403
1	0.84775075599123	1.25641122885218	0.100622736075403
1	0.84992235651846	1.27116719996322	0.100622736075403
1	0.85209395704569	1.28630727954103	0.100622736075403
1	0.854265557572921	1.30187041253613	0.100622736075403
1	0.856437158100151	1.31790167014325	0.100622736075403
1	0.858608758627381	1.33445229551926	0.100622736075403
1	0.860780359154611	1.35157968622998	0.100622736075403
1	0.862951959681841	1.36934732375814	0.100622736075403
1	0.865123560209071	1.38794212616848	0.100622736075403
1	0.867295160736302	1.40737400898521	0.100622736075403
1	0.869466761263532	1.4277103119761	0.100622736075403
1	0.871638361790762	1.44904169927315	0.100622736075403
1	0.873809962317992	1.47146418749965	0.100622736075403
1	0.875981562845222	1.49507898297878	0.100622736075403
1	0.878153163372453	1.51999225163452	0.100622736075403
1	0.880324763899683	1.54631479927453	0.100622736075403
1	0.882496364426913	1.57442297521937	0.100622736075403
1	0.884667964954143	1.60424442208033	0.100622736075403
1	0.886839565481373	1.63587868824603	0.100622736075403
1	0.889011166008604	1.66944591415251	0.100622736075403
1	0.891182766535834	1.70506352513588	0.100622736075403
1	0.893354367063064	1.74284408897172	0.100622736075403
1	0.895525967590294	1.78289297357031	0.100622736075403
1	0.897697568117524	1.82530582558083	0.100622736075403
1	0.899869168644754	1.87058425924336	0.100622736075403
1	0.902040769171985	1.91839798334129	0.100622736075403
1	0.904212369699215	1.96877070922023	0.100622736075403
1	0.906383970226445	2.02170845321933	0.100622736075403
1	0.908555570753675	2.0771891991168	0.100622736075403
1	0.910727171280905	2.13515975708946	0.100622736075403
1	0.912898771808136	2.19553248104369	0.100622736075403
1	0.915070372335366	2.25819804498387	0.100622736075403
1	0.917241972862596	2.32325235366617	0.100622736075403
1	0.919413573389826	2.39007670834719	0.100622736075403
1	0.921585173917056	2.45836082082992	0.100622736075403
1	0.923756774444286	2.52773219725021	0.100622736075403
1	0.925928374971517	2.59775084492788	0.100622736075403
1	0.928099975498747	2.66790417229713	0.100622736075403
1	0.930271576025977	2.73760227095617	0.100622736075403
1	0.932443176553207	2.80613472846049	0.100622736075403
1	0.934614777080437	2.87227300229269	0.100622736075403
1	0.936786377607667	2.93528296812782	0.100622736075403
1	0.938957978134898	2.99418029444727	0.100622736075403
1	0.941129578662128	3.04791082334934	0.100622736075403
1	0.943301179189358	3.09536306291278	0.100622736075403
1	0.945472779716588	3.13538413473042	0.100622736075403
1	0.947644380243818	3.1667991762274	0.100622736075403
1	0.949815980771049	3.18810353801541	0.100622736075403
1	0.951987581298279	3.19668720956801	0.100622736075403
1	0.954159181825509	3.19291164217382	0.100622736075403
1	0.956330782352739	3.17591069261911	0.100622736075403
1	0.958502382879969	3.14498762451734	0.100622736075403
1	0.9606739834072	3.09964608443511	0.100622736075403
1	0.96284558393443	3.03961791840681	0.100622736075403
1	0.96501718446166	2.96488704514616	0.100622736075403
1	0.96718878498889	2.8751557884517	0.100622736075403
1	0.96936038551612	2.7700141472136	0.100622736075403
1	0.97153198604335	2.65234207024507	0.100622736075403
1	0.973703586570581	2.52343221054462	0.100622736075403
1	0.975875187097811	2.38480701104166	0.100622736075403
1	0.978046787625041	2.23818375189247	0.100622736075403
1	0.980218388152271	2.08543403772387	0.100622736075403
1	0.982389988679501	1.92853857570686	0.100622736075403
1	0.984561589206732	1.76956128398997	0.100622736075403
1	0.986733189733962	1.61108852953815	0.100622736075403
1	0.988904790261192	1.45525909141836	0.100622736075403
1	0.991076390788422	1.30382846095252	0.100622736075403
1	0.993247991315652	1.15836560935521	0.100622736075403
1	0.995419591842883	1.02022478132408	0.100622736075403
1	0.997591192370113	0.890524478569274	0.100622736075403
1	0.999762792897343	0.770133813658541	0.100622736075403
1	1.00193439342457	0.660305783965616	0.100622736075403
1	1.0041059939518	0.561852990042511	0.100622736075403
1	1.00627759447903	0.473679109455237	0.100622736075403
1	1.00844919500626	0.395553108807471	0.100622736075403
1	1.01062079553349	0.327080355249962	0.100622736075403
1	1.01279239606072	0.267731805173618	0.100622736075403
1	1.01496399658795	0.216873537025704	0.100622736075403
1	1.01713559711518	0.173795967985691	0.100622736075403
1	1.01930719764241	0.138182285198032	0.100622736075403
1	1.02147879816964	0.109170990846872	0.100622736075403
1	1.02365039869687	0.0853481733697193	0.100622736075403
1	1.02582199922411	0.0660032183370429	0.100622736075403
1	1.02799359975134	0.0504747072050329	0.100622736075403
1	1.03016520027857	0.0381573539071792	0.100622736075403
1	1.0323368008058	0.0285063714585965	0.100622736075403
1	1.03450840133303	0.0210394864018175	0.100622736075403
1	1.03668000186026	0.015447734985704	0.100622736075403
1	1.03885160238749	0.0112896749408549	0.100622736075403
1	1.04102320291472	0.00815247527645124	0.100622736075403
1	1.04319480344195	0.00581480783837724	0.100622736075403
1	1.04536640396918	0.00409522083093991	0.100622736075403
1	1.04753800449641	0.00284698916663412	0.100622736075403
1	1.04970960502364	0.00195318510460171	0.100622736075403
1	1.05188120555087	0.00132203943535603	0.100622736075403
1	1.0540528060781	0.000894686487486021	0.100622736075403
1	1.05622440660533	0.000603591580280516	0.100622736075403
2	-0.06	0.000610428752532374	0.224834110138681
2	-0.0578150331819183	0.000929033224603851	0.224834110138681
2	-0.0556300663638366	0.00140110248679921	0.224834110138681
2	-0.0534450995457549	0.00208317771930129	0.224834110138681
2	-0.0512601327276732	0.00305426250943483	0.224834110138681
2	-0.0490751659095915	0.00441702179865979	0.224834110138681
2	-0.0468901990915098	0.00630274512472383	0.224834110138681
2	-0.0447052322734282	0.00887678268235207	0.224834110138681
2	-0.0425202654553465	0.012344410570453	0.224834110138681
2	-0.0403352986372648	0.0171781380930669	0.224834110138681
2	-0.0381503318191831	0.0236597004934013	0.224834110138681
2	-0.0359653650011014	0.0321706589752058	0.224834110138681
2	-0.0337803981830197	0.0431979127631638	0.224834110138681
2	-0.031595431364938	0.0573007630186507	0.224834110138681
2	-0.0294104645468563	0.0751108350270938	0.224834110138681
2	-0.0272254977287746	0.0973294512217785	0.224834110138681
2	-0.0250405309106929	0.124722117708259	0.224834110138681
2	-0.0228555640926112	0.159126946363191	0.224834110138681
2	-0.0206705972745295	0.20089374256473	0.224834110138681
2	-0.0184856304564478	0.250726922535106	0.224834110138681
2	-0.0163006636383662	0.309446989138827	0.224834110138681
2	-0.0141156968202845	0.37779957792628	0.224834110138681
2	-0.0119307300022028	0.456419351556505	0.224834110138681
2	-0.00974576318412108	0.545792490983188	0.224834110138681
2	-0.00756079636603939	0.646218571805822	0.224834110138681
2	-0.00537582954795769	0.759324099336244	0.224834110138681
2	-0.003190862729876	0.883337957429731	0.224834110138681
2	-0.00100589591179431	1.01729411789952	0.224834110138681
2	0.00117907090628738	1.16014714135911	0.224834110138681
2	0.00336403772436908	1.31053229742088	0.224834110138681
2	0.00554900454245078	1.4667786607919	0.224834110138681
2	0.00773397136053246	1.62693241344421	0.224834110138681
2	0.00991893817861415	1.78879036530524	0.224834110138681
2	0.0121039049966958	1.94931049028925	0.224834110138681
2	0.0142888718147775	2.1055026115363	0.224834110138681
2	0.0164738386328592	2.25479356251246	0.224834110138681
2	0.0186588054509409	2.394666685926	0.224834110138681
2	0.0208437722690226	2.52275256171945	0.224834110138681
2	0.0230287390871043	2.63689415358448	0.224834110138681
2	0.025213705905186	2.73520625566227	0.224834110138681
2	0.0273986727232677	2.81612783296691	0.224834110138681
2	0.0295836395413494	2.87550403891257	0.224834110138681
2	0.0317686063594311	2.91519060584879	0.224834110138681
2	0.0339535731775128	2.93539240246256	0.224834110138681
2	0.0361385399955945	2.93643705429133	0.224834110138681
2	0.0383235068136761	2.91902207005328	0.224834110138681
2	0.0405084736317578	2.88418005021454	0.224834110138681
2	0.0426934404498395	2.83323694466606	0.224834110138681
2	0.0448784072679212	2.76776447272102	0.224834110138681
2	0.0470633740860029	2.68794997212248	0.224834110138681
2	0.0492483409040846	2.59792630868533	0.224834110138681
2	0.0514333077221663	2.49979352627376	0.224834110138681
2	0.053618274540248	2.39548464487247	0.224834110138681
2	0.0558032413583297	2.28686160519268	0.224834110138681
2	0.0579882081764114	2.17568019035689	0.224834110138681
2	0.0601731749944931	2.06356068724685	0.224834110138681
2	0.0623581418125748	1.95196449635942	0.224834110138681
2	0.0645431086306565	1.84269037952157	0.224834110138681
2	0.0667280754487382	1.73665130040739	0.224834110138681
2	0.0689130422668199	1.63460611480752	0.224834110138681
2	0.0710980090849015	1.5371531462997	0.224834110138681
2	0.0732829759029832	1.44472727629163	0.224834110138681
2	0.0754679427210649	1.35761386240517	0.224834110138681
2	0.0776529095391466	1.27596428517477	0.224834110138681
2	0.0798378763572283	1.19981267600631	0.224834110138681
2	0.08202284317531	1.12994225497913	0.224834110138681
2	0.0842078099933917	1.06528178228218	0.224834110138681
2	0.0863927768114734	1.00557443867302	0.224834110138681
2	0.0885777436295551	0.950551643386408	0.224834110138681
2	0.0907627104476368	0.899924823208668	0.224834110138681
2	0.0929476772657185	0.853395827844835	0.224834110138681
2	0.0951326440838001	0.810665858045305	0.224834110138681
2	0.0973176109018818	0.771442902702269	0.224834110138681
2	0.0995025777199635	0.735928335459716	0.224834110138681
2	0.101687544538045	0.703288962187547	0.224834110138681
2	0.103872511356127	0.673298530194146	0.224834110138681
2	0.106057478174209	0.645751990545351	0.224834110138681
2	0.10824244499229	0.620464398976109	0.224834110138681
2	0.110427411810372	0.597269589189107	0.224834110138681
2	0.112612378628454	0.576018435577212	0.224834110138681
2	0.114797345446535	0.556582721602095	0.224834110138681
2	0.116982312264617	0.539085798012698	0.224834110138681
2	0.119167279082699	0.52312598064506	0.224834110138681
2	0.12135224590078	0.508603563835039	0.224834110138681
2	0.123537212718862	0.495423181926909	0.224834110138681
2	0.125722179536944	0.483492668956506	0.224834110138681
2	0.127907146355026	0.472722229745973	0.224834110138681
2	0.130092113173107	0.463023913502462	0.224834110138681
2	0.132277079991189	0.454317739476494	0.224834110138681
2	0.134462046809271	0.446637212840709	0.224834110138681
2	0.136647013627352	0.439744126082897	0.224834110138681
2	0.138831980445434	0.433561309184943	0.224834110138681
2	0.141016947263516	0.428015601953678	0.224834110138681
2	0.143201914081597	0.423038454431146	0.224834110138681
2	0.145386880899679	0.418566445709903	0.224834110138681
2	0.147571847717761	0.414541702947726	0.224834110138681
2	0.149756814535842	0.410915898855187	0.224834110138681
2	0.151941781353924	0.407684766611431	0.224834110138681
2	0.154126748172006	0.404750763803083	0.224834110138681
2	0.156311714990088	0.402083424079984	0.224834110138681
2	0.158496681808169	0.399657135386183	0.224834110138681
2	0.160681648626251	0.397450615783224	0.224834110138681
2	0.162866615444333	0.395446363502144	0.224834110138681
2	0.165051582262414	0.393630097611826	0.224834110138681
2	0.167236549080496	0.391992598312011	0.224834110138681
2	0.169421515898578	0.390545672912921	0.224834110138681
2	0.171606482716659	0.389255440196109	0.224834110138681
2	0.173791449534741	0.388115851434789	0.224834110138681
2	0.175976416352823	0.387121566556045	0.224834110138681
2	0.178161383170904	0.386267807003615	0.224834110138681
2	0.180346349988986	0.385550249567559	0.224834110138681
2	0.182531316807068	0.384964952858586	0.224834110138681
2	0.18471628362515	0.384510566114441	0.224834110138681
2	0.186901250443231	0.384199449874423	0.224834110138681
2	0.189086217261313	0.38400947871181	0.224834110138681
2	0.191271184079395	0.383937785840837	0.224834110138681
2	0.193456150897476	0.383981463665975	0.224834110138681
2	0.195641117715558	0.384137426914816	0.224834110138681
2	0.19782608453364	0.38440226593418	0.224834110138681
2	0.200011051351721	0.384772096237107	0.224834110138681
2	0.202196018169803	0.385244448966466	0.224834110138681
2	0.204380984987885	0.38582415056894	0.224834110138681
2	0.206565951805966	0.386489780774969	0.224834110138681
2	0.208750918624048	0.387233624449909	0.224834110138681
2	0.21093588544213	0.388047156506244	0.224834110138681
2	0.213120852260212	0.388921175853314	0.224834110138681
2	0.215305819078293	0.389845980415946	0.224834110138681
2	0.217490785896375	0.390811577143171	0.224834110138681
2	0.219675752714457	0.391808399683874	0.224834110138681
2	0.221860719532538	0.392826753802207	0.224834110138681
2	0.22404568635062	0.393853575155893	0.224834110138681
2	0.226230653168702	0.394881065689818	0.224834110138681
2	0.228415619986783	0.395902488382079	0.224834110138681
2	0.230600586804865	0.396912225723521	0.224834110138681
2	0.232785553622947	0.397905783255533	0.224834110138681
2	0.234970520441028	0.398879740241238	0.224834110138681
2	0.23715548725911	0.39983095651017	0.224834110138681
2	0.239340454077192	0.400755003430618	0.224834110138681
2	0.241525420895274	0.40165418970725	0.224834110138681
2	0.243710387713355	0.402527965705096	0.224834110138681
2	0.245895354531437	0.403375831315638	0.224834110138681
2	0.248080321349519	0.404197233067275	0.224834110138681
2	0.2502652881676	0.404991507968479	0.224834110138681
2	0.252450254985682	0.405757875977389	0.224834110138681
2	0.254635221803764	0.406494513337316	0.224834110138681
2	0.256820188621845	0.407197474426445	0.224834110138681
2	0.259005155439927	0.407870329784576	0.224834110138681
2	0.261190122258009	0.408513364770842	0.224834110138681
2	0.26337508907609	0.409127618807224	0.224834110138681
2	0.265560055894172	0.409715013021442	0.224834110138681
2	0.267745022712254	0.410278435052355	0.224834110138681
2	0.269929989530336	0.410821775559798	0.224834110138681
2	0.272114956348417	0.411349628124366	0.224834110138681
2	0.274299923166499	0.411868678230268	0.224834110138681
2	0.276484889984581	0.412387697158611	0.224834110138681
2	0.278669856802662	0.412913700939643	0.224834110138681
2	0.280854823620744	0.413453628858871	0.224834110138681
2	0.283039790438826	0.414014072842936	0.224834110138681
2	0.285224757256907	0.414601024577229	0.224834110138681
2	0.287409724074989	0.415219649027222	0.224834110138681
2	0.289594690893071	0.415875654426054	0.224834110138681
2	0.291779657711152	0.416575707907798	0.224834110138681
2	0.293964624529234	0.417316086919789	0.224834110138681
2	0.296149591347316	0.418096518173665	0.224834110138681
2	0.298334558165398	0.418915748616549	0.224834110138681
2	0.300519524983479	0.419771727260175	0.224834110138681
2	0.302704491801561	0.420661813142153	0.224834110138681
2	0.304889458619643	0.421583001821594	0.224834110138681
2	0.307074425437724	0.422533224992008	0.224834110138681
2	0.309259392255806	0.423510832022199	0.224834110138681
2	0.311444359073888	0.42451015745763	0.224834110138681
2	0.313629325891969	0.425529654960351	0.224834110138681
2	0.315814292710051	0.426568521192078	0.224834110138681
2	0.317999259528133	0.427626714105229	0.224834110138681
2	0.320184226346214	0.428704926757323	0.224834110138681
2	0.322369193164296	0.429804518620263	0.224834110138681
2	0.324554159982378	0.430928646504231	0.224834110138681
2	0.32673912680046	0.432082180622582	0.224834110138681
2	0.328924093618541	0.433264776517987	0.224834110138681
2	0.331109060436623	0.434478677628069	0.224834110138681
2	0.333294027254705	0.435725727152232	0.224834110138681
2	0.335478994072786	0.437007219746959	0.224834110138681
2	0.337663960890868	0.438323785133271	0.224834110138681
2	0.33984892770895	0.439675307795793	0.224834110138681
2	0.342033894527031	0.441062499100213	0.224834110138681
2	0.344218861345113	0.442485064513118	0.224834110138681
2	0.346403828163195	0.443936313603883	0.224834110138681
2	0.348588794981276	0.445413150385322	0.224834110138681
2	0.350773761799358	0.44691233595267	0.224834110138681
2	0.35295872861744	0.448430716571462	0.224834110138681
2	0.355143695435522	0.449965459211637	0.224834110138681
2	0.357328662253603	0.45151428769402	0.224834110138681
2	0.359513629071685	0.453076394266716	0.224834110138681
2	0.361698595889767	0.454652418066009	0.224834110138681
2	0.363883562707848	0.456242645187399	0.224834110138681
2	0.36606852952593	0.457850142077605	0.224834110138681
2	0.368253496344012	0.459479308327672	0.224834110138681
2	0.370438463162093	0.461135791324715	0.224834110138681
2	0.372623429980175	0.462826344798097	0.224834110138681
2	0.374808396798257	0.464558633182787	0.224834110138681
2	0.376993363616338	0.46634453059547	0.224834110138681
2	0.37917833043442	0.468198074143342	0.224834110138681
2	0.381363297252502	0.470121954869039	0.224834110138681
2	0.383548264070584	0.472123552999126	0.224834110138681
2	0.385733230888665	0.474209065258517	0.224834110138681
2	0.387918197706747	0.476383198941351	0.224834110138681
2	0.390103164524829	0.478648912833864	0.224834110138681
2	0.39228813134291	0.481007212715899	0.224834110138681
2	0.394473098160992	0.483462353086318	0.224834110138681
2	0.396658064979074	0.486013086591912	0.224834110138681
2	0.398843031797155	0.488643040956431	0.224834110138681
2	0.401027998615237	0.491343781998797	0.224834110138681
2	0.403212965433319	0.494105504259403	0.224834110138681
2	0.4053979322514	0.496917380129363	0.224834110138681
2	0.407582899069482	0.499767936640943	0.224834110138681
2	0.409767865887564	0.502645449829985	0.224834110138681
2	0.411952832705646	0.505538462569948	0.224834110138681
2	0.414137799523727	0.508433435093162	0.224834110138681
2	0.416322766341809	0.511319832182077	0.224834110138681
2	0.418507733159891	0.514190106154917	0.224834110138681
2	0.420692699977972	0.5170383598019	0.224834110138681
2	0.422877666796054	0.519860429150269	0.224834110138681
2	0.425062633614136	0.522653906678982	0.224834110138681
2	0.427247600432217	0.525418106858121	0.224834110138681
2	0.429432567250299	0.52815226944258	0.224834110138681
2	0.431617534068381	0.530859299890757	0.224834110138681
2	0.433802500886462	0.533546310535315	0.224834110138681
2	0.435987467704544	0.536218363472651	0.224834110138681
2	0.438172434522626	0.538880962186091	0.224834110138681
2	0.440357401340707	0.541539790393884	0.224834110138681
2	0.442542368158789	0.544200461946892	0.224834110138681
2	0.444727334976871	0.54686828642226	0.224834110138681
2	0.446912301794953	0.549549275226847	0.224834110138681
2	0.449097268613034	0.552248629105338	0.224834110138681
2	0.451282235431116	0.554967658644557	0.224834110138681
2	0.453467202249198	0.557707813104605	0.224834110138681
2	0.455652169067279	0.560469511684113	0.224834110138681
2	0.457837135885361	0.563252164231146	0.224834110138681
2	0.460022102703443	0.566054218387458	0.224834110138681
2	0.462207069521524	0.568873230700819	0.224834110138681
2	0.464392036339606	0.57170660221923	0.224834110138681
2	0.466577003157688	0.574549161490686	0.224834110138681
2	0.46876196997577	0.577394969668828	0.224834110138681
2	0.470946936793851	0.580239044426793	0.224834110138681
2	0.473131903611933	0.583076270105499	0.224834110138681
2	0.475316870430015	0.585901510924446	0.224834110138681
2	0.477501837248096	0.588709713029446	0.224834110138681
2	0.479686804066178	0.591495994075853	0.224834110138681
2	0.48187177088426	0.594253159676618	0.224834110138681
2	0.484056737702341	0.596975539953964	0.224834110138681
2	0.486241704520423	0.599661797863837	0.224834110138681
2	0.488426671338505	0.602308626552443	0.224834110138681
2	0.490611638156586	0.604913100730607	0.224834110138681
2	0.492796604974668	0.607472671326241	0.224834110138681
2	0.49498157179275	0.609985157939548	0.224834110138681
2	0.497166538610832	0.612448740608455	0.224834110138681
2	0.499351505428913	0.614857632485753	0.224834110138681
2	0.501536472246995	0.617210552166456	0.224834110138681
2	0.503721439065077	0.619511223951577	0.224834110138681
2	0.505906405883158	0.621759515929709	0.224834110138681
2	0.50809137270124	0.623955669747372	0.224834110138681
2	0.510276339519322	0.626100307581241	0.224834110138681
2	0.512461306337403	0.62819443656397	0.224834110138681
2	0.514646273155485	0.630239449921551	0.224834110138681
2	0.516831239973567	0.632233252652269	0.224834110138681
2	0.519016206791648	0.634179150039856	0.224834110138681
2	0.52120117360973	0.636083669617343	0.224834110138681
2	0.523386140427812	0.637949891307019	0.224834110138681
2	0.525571107245894	0.639781198088907	0.224834110138681
2	0.527756074063975	0.641581260861614	0.224834110138681
2	0.529941040882057	0.64335402512626	0.224834110138681
2	0.532126007700139	0.645103699215249	0.224834110138681
2	0.53431097451822	0.646833619300157	0.224834110138681
2	0.536495941336302	0.64855022634316	0.224834110138681
2	0.538680908154384	0.650259948726804	0.224834110138681
2	0.540865874972465	0.651967962871739	0.224834110138681
2	0.543050841790547	0.653679504753108	0.224834110138681
2	0.545235808608629	0.655399779741697	0.224834110138681
2	0.54742077542671	0.657133854195695	0.224834110138681
2	0.549605742244792	0.65888652970241	0.224834110138681
2	0.551790709062874	0.660664809885328	0.224834110138681
2	0.553975675880956	0.662472689006661	0.224834110138681
2	0.556160642699037	0.66431081291057	0.224834110138681
2	0.558345609517119	0.666180492408091	0.224834110138681
2	0.560530576335201	0.668081920118306	0.224834110138681
2	0.562715543153282	0.670014128056388	0.224834110138681
2	0.564900509971364	0.671974987716475	0.224834110138681
2	0.567085476789446	0.673961255174649	0.224834110138681
2	0.569270443607527	0.675970050006845	0.224834110138681
2	0.571455410425609	0.677993934211237	0.224834110138681
2	0.573640377243691	0.680025541171406	0.224834110138681
2	0.575825344061772	0.682058844008886	0.224834110138681
2	0.578010310879854	0.684088008232467	0.224834110138681
2	0.580195277697936	0.686107647564467	0.224834110138681
2	0.582380244516018	0.688113058731059	0.224834110138681
2	0.584565211334099	0.690100428340425	0.224834110138681
2	0.586750178152181	0.692064743562636	0.224834110138681
2	0.588935144970263	0.694005404856893	0.224834110138681
2	0.591120111788344	0.695924380074873	0.224834110138681
2	0.593305078606426	0.697823440353293	0.224834110138681
2	0.595490045424508	0.699705431539841	0.224834110138681
2	0.597675012242589	0.701574155598646	0.224834110138681
2	0.599859979060671	0.703434236672017	0.224834110138681
2	0.602044945878753	0.70529097695819	0.224834110138681
2	0.604229912696834	0.707151348639185	0.224834110138681
2	0.606414879514916	0.709023201926605	0.224834110138681
2	0.608599846332998	0.710912783419524	0.224834110138681
2	0.61078481315108	0.712826496075711	0.224834110138681
2	0.612969779969161	0.714770574795402	0.224834110138681
2	0.615154746787243	0.716750960654401	0.224834110138681
2	0.617339713605325	0.71877316899266	0.224834110138681
2	0.619524680423406	0.720842149868815	0.224834110138681
2	0.621709647241488	0.722968122357639	0.224834110138681
2	0.62389461405957	0.725152118042705	0.224834110138681
2	0.626079580877651	0.727392450122196	0.224834110138681
2	0.628264547695733	0.729689045517123	0.224834110138681
2	0.630449514513815	0.732040363260228	0.224834110138681
2	0.632634481331896	0.734443344730389	0.224834110138681
2	0.634819448149978	0.736893413070503	0.224834110138681
2	0.63700441496806	0.739384527020069	0.224834110138681
2	0.639189381786142	0.741911763339704	0.224834110138681
2	0.641374348604223	0.744462082675413	0.224834110138681
2	0.643559315422305	0.747024140264638	0.224834110138681
2	0.645744282240386	0.749588322222173	0.224834110138681
2	0.647929249058468	0.752145385447288	0.224834110138681
2	0.65011421587655	0.754686861422977	0.224834110138681
2	0.652299182694632	0.75720544202051	0.224834110138681
2	0.654484149512713	0.759695335548173	0.224834110138681
2	0.656669116330795	0.762148635653838	0.224834110138681
2	0.658854083148877	0.764566322381314	0.224834110138681
2	0.661039049966959	0.766952096122038	0.224834110138681
2	0.66322401678504	0.769310149568368	0.224834110138681
2	0.665408983603122	0.771646661405129	0.224834110138681
2	0.667593950421204	0.773969558686087	0.224834110138681
2	0.669778917239285	0.776288224050918	0.224834110138681
2	0.671963884057367	0.77861315602243	0.224834110138681
2	0.674148850875449	0.780959531944784	0.224834110138681
2	0.67633381769353	0.783340286104827	0.224834110138681
2	0.678518784511612	0.785765366747054	0.224834110138681
2	0.680703751329694	0.788244712926938	0.224834110138681
2	0.682888718147775	0.790787057629242	0.224834110138681
2	0.685073684965857	0.793399682797839	0.224834110138681
2	0.687258651783939	0.796088224637729	0.224834110138681
2	0.689443618602021	0.79885653196652	0.224834110138681
2	0.691628585420102	0.80171657833803	0.224834110138681
2	0.693813552238184	0.804660987401759	0.224834110138681
2	0.695998519056265	0.807683293373137	0.224834110138681
2	0.698183485874347	0.81077915191383	0.224834110138681
2	0.700368452692429	0.813943041878897	0.224834110138681
2	0.702553419510511	0.817168564362479	0.224834110138681
2	0.704738386328592	0.820448774559938	0.224834110138681
2	0.706923353146674	0.823776541070612	0.224834110138681
2	0.709108319964756	0.827149103285401	0.224834110138681
2	0.711293286782837	0.830555775817502	0.224834110138681
2	0.713478253600919	0.833990877844344	0.224834110138681
2	0.715663220419001	0.837452034929112	0.224834110138681
2	0.717848187237082	0.840938815409797	0.224834110138681
2	0.720033154055164	0.844452886494852	0.224834110138681
2	0.722218120873246	0.847998097732642	0.224834110138681
2	0.724403087691327	0.85158048728076	0.224834110138681
2	0.726588054509409	0.855216042953929	0.224834110138681
2	0.728773021327491	0.858913615192681	0.224834110138681
2	0.730957988145573	0.862683896071297	0.224834110138681
2	0.733142954963654	0.866540021834449	0.224834110138681
2	0.735327921781736	0.870495411448041	0.224834110138681
2	0.737512888599818	0.874563312184571	0.224834110138681
2	0.739697855417899	0.878756358386404	0.224834110138681
2	0.741882822235981	0.883086156337478	0.224834110138681
2	0.744067789054063	0.887584080872741	0.224834110138681
2	0.746252755872144	0.892244436890898	0.224834110138681
2	0.748437722690226	0.897067404493679	0.224834110138681
2	0.750622689508308	0.902056023395218	0.224834110138681
2	0.752807656326389	0.907211466000738	0.224834110138681
2	0.754992623144471	0.912533213172315	0.224834110138681
2	0.757177589962553	0.918019281198087	0.224834110138681
2	0.759362556780635	0.923666490344915	0.224834110138681
2	0.761547523598716	0.929491591953078	0.224834110138681
2	0.763732490416798	0.935471730850082	0.224834110138681
2	0.76591745723488	0.941597608651647	0.224834110138681
2	0.768102424052961	0.947864700208255	0.224834110138681
2	0.770287390871043	0.954268854705651	0.224834110138681
2	0.772472357689125	0.960806384408902	0.224834110138681
2	0.774657324507206	0.967474105339135	0.224834110138681
2	0.776842291325288	0.974269331533684	0.224834110138681
2	0.77902725814337	0.981207242230344	0.224834110138681
2	0.781212224961451	0.988271029435248	0.224834110138681
2	0.783397191779533	0.995455833968708	0.224834110138681
2	0.785582158597615	1.00275990449105	0.224834110138681
2	0.787767125415697	1.01018131798446	0.224834110138681
2	0.789952092233778	1.01771789842445	0.224834110138681
2	0.79213705905186	1.02536716487891	0.224834110138681
2	0.794322025869942	1.03312631324887	0.224834110138681
2	0.796506992688023	1.04100711086356	0.224834110138681
2	0.798691959506105	1.04899235000727	0.224834110138681
2	0.800876926324187	1.05707650798908	0.224834110138681
2	0.803061893142268	1.06525674932771	0.224834110138681
2	0.80524685996035	1.07353087824068	0.224834110138681
2	0.807431826778432	1.08189761853259	0.224834110138681
2	0.809616793596514	1.09035690405865	0.224834110138681
2	0.811801760414595	1.09891017303678	0.224834110138681
2	0.813986727232677	1.10757648936016	0.224834110138681
2	0.816171694050759	1.11635085693951	0.224834110138681
2	0.81835666086884	1.12524104336557	0.224834110138681
2	0.820541627686922	1.13425913769926	0.224834110138681
2	0.822726594505004	1.14341975290681	0.224834110138681
2	0.824911561323085	1.15273993755811	0.224834110138681
2	0.827096528141167	1.16223901601812	0.224834110138681
2	0.829281494959249	1.17193835810975	0.224834110138681
2	0.83146646177733	1.18190044726699	0.224834110138681
2	0.833651428595412	1.19212390846359	0.224834110138681
2	0.835836395413494	1.20263087997499	0.224834110138681
2	0.838021362231576	1.21344677345739	0.224834110138681
2	0.840206329049657	1.22459662443772	0.224834110138681
2	0.842391295867739	1.23610481676354	0.224834110138681
2	0.844576262685821	1.24799489814521	0.224834110138681
2	0.846761229503902	1.26028950233304	0.224834110138681
2	0.848946196321984	1.2730817153214	0.224834110138681
2	0.851131163140066	1.28633475812033	0.224834110138681
2	0.853316129958147	1.30006588593155	0.224834110138681
2	0.855501096776229	1.31429858599437	0.224834110138681
2	0.857686063594311	1.32905893004566	0.224834110138681
2	0.859871030412392	1.344376686472	0.224834110138681
2	0.862055997230474	1.36028650813894	0.224834110138681
2	0.864240964048556	1.37682917294123	0.224834110138681
2	0.866425930866638	1.39417569809223	0.224834110138681
2	0.868610897684719	1.41229513176234	0.224834110138681
2	0.870795864502801	1.43125774194926	0.224834110138681
2	0.872980831320883	1.45115008735589	0.224834110138681
2	0.875165798138964	1.47207020443966	0.224834110138681
2	0.877350764957046	1.4941274373411	0.224834110138681
2	0.879535731775128	1.51744190685795	0.224834110138681
2	0.881720698593209	1.54214359784462	0.224834110138681
2	0.883905665411291	1.56865426284893	0.224834110138681
2	0.886090632229373	1.596900961206	0.224834110138681
2	0.888275599047454	1.62702612795097	0.224834110138681
2	0.890460565865536	1.65917505738735	0.224834110138681
2	0.892645532683618	1.69348697156656	0.224834110138681
2	0.8948304995017	1.73009150758719	0.224834110138681
2	0.897015466319781	1.76910515696506	0.224834110138681
2	0.899200433137863	1.81062794155362	0.224834110138681
2	0.901385399955945	1.855181701828	0.224834110138681
2	0.903570366774026	1.90238198818861	0.224834110138681
2	0.905755333592108	1.95223365913293	0.224834110138681
2	0.90794030041019	2.00470899131995	0.224834110138681
2	0.910125267228271	2.05974532946188	0.224834110138681
2	0.912310234046353	2.11724274777002	0.224834110138681
2	0.914495200864435	2.1770616549915	0.224834110138681
2	0.916680167682516	2.23902717669808	0.224834110138681
2	0.918865134500598	2.30314613407919	0.224834110138681
2	0.92105010131868	2.3687530707296	0.224834110138681
2	0.923235068136762	2.4354747742745	0.224834110138681
2	0.925420034954843	2.50287578230955	0.224834110138681
2	0.927605001772925	2.57045362185726	0.224834110138681
2	0.929789968591006	2.63763426156929	0.224834110138681
2	0.931974935409088	2.7037680139971	0.224834110138681
2	0.93415990222717	2.76810563062824	0.224834110138681
2	0.936344869045252	2.82921761971859	0.224834110138681
2	0.938529835863333	2.8864402421193	0.224834110138681
2	0.940714802681415	2.93875464813734	0.224834110138681
2	0.942899769499497	2.9850837124557	0.224834110138681
2	0.945084736317578	3.02430749804573	0.224834110138681
2	0.94726970313566	3.05528238666699	0.224834110138681
2	0.949454669953742	3.07686377415998	0.224834110138681
2	0.951639636771823	3.0878026576017	0.224834110138681
2	0.953824603589905	3.08513297918508	0.224834110138681
2	0.956009570407987	3.06962993756535	0.224834110138681
2	0.958194537226069	3.04059115477629	0.224834110138681
2	0.96037950404415	2.99751345790431	0.224834110138681
2	0.962564470862232	2.94012102014896	0.224834110138681
2	0.964749437680314	2.8683889394281	0.224834110138681
2	0.966934404498395	2.78256148736606	0.224834110138681
2	0.969119371316477	2.6829812578032	0.224834110138681
2	0.971304338134559	2.56900338655608	0.224834110138681
2	0.97348930495264	2.44397786926902	0.224834110138681
2	0.975674271770722	2.3094155677623	0.224834110138681
2	0.977859238588804	2.16701953544235	0.224834110138681
2	0.980044205406885	2.01864234857201	0.224834110138681
2	0.982229172224967	1.86623931084844	0.224834110138681
2	0.984414139043049	1.71181862456785	0.224834110138681
2	0.986599105861131	1.55743245529011	0.224834110138681
2	0.988784072679212	1.40573661301416	0.224834110138681
2	0.990969039497294	1.25845494169903	0.224834110138681
2	0.993154006315376	1.11712202129008	0.224834110138681
2	0.995338973133457	0.983051857880294	0.224834110138681
2	0.997523939951539	0.857319469285667	0.224834110138681
2	0.999708906769621	0.740750148291728	0.224834110138681
2	1.0018938735877	0.633916252352074	0.224834110138681
2	1.00407884040578	0.537362753930353	0.224834110138681
2	1.00626380722387	0.452371381868936	0.224834110138681
2	1.00844877404195	0.377215155506943	0.224834110138681
2	1.01063374086003	0.311472966867242	0.224834110138681
2	1.01281870767811	0.254597857288731	0.224834110138681
2	1.01500367449619	0.205946931256556	0.224834110138681
2	1.01718864131427	0.164810221370993	0.224834110138681
2	1.01937360813236	0.13043797319545	0.224834110138681
2	1.02155857495044	0.102195735630296	0.224834110138681
2	1.02374354176852	0.0797544722265973	0.224834110138681
2	1.0259285085866	0.0615724994948349	0.224834110138681
2	1.02811347540468	0.0470082400618317	0.224834110138681
2	1.03029844222276	0.0354785488005132	0.224834110138681
2	1.03248340904085	0.0264616326138505	0.224834110138681
2	1.03466837585893	0.019497874247239	0.224834110138681
2	1.03685334267701	0.0141888230889552	0.224834110138681
2	1.03903830949509	0.0102232255566618	0.224834110138681
2	1.04122327631317	0.00737209529289947	0.224834110138681
2	1.04340824313125	0.00525089595302529	0.224834110138681
2	1.04559320994934	0.00369281773414941	0.224834110138681
2	1.04777817676742	0.0025634239794309	0.224834110138681
2	1.0499631435855	0.00175586412782964	0.224834110138681
2	1.05214811040358	0.00118645798685983	0.224834110138681
2	1.05433307722166	0.000790679726386285	0.224834110138681
2	1.05651804403974	0.000522278878799776	0.224834110138681
3	-0.052995522707682	0.00234453468355964	0.23746866138466
3	-0.0508202105408182	0.00338450666034091	0.23746866138466
3	-0.0486448983739544	0.00490366841267525	0.23746866138466
3	-0.0464695862070905	0.0070351466926236	0.23746866138466
3	-0.0442942740402267	0.00995855796867379	0.23746866138466
3	-0.0421189618733628	0.0139128085410967	0.23746866138466
3	-0.039943649706499	0.0191894868898365	0.23746866138466
3	-0.0377683375396352	0.026138953531111	0.23746866138466
3	-0.0355930253727713	0.0351759201066214	0.23746866138466
3	-0.0334177132059075	0.0467842839953178	0.23746866138466
3	-0.0312424010390436	0.0621122210197855	0.23746866138466
3	-0.0290670888721798	0.0815730316926849	0.23746866138466
3	-0.026891776705316	0.105847406611395	0.23746866138466
3	-0.0247164645384521	0.135742725182514	0.23746866138466
3	-0.0225411523715883	0.172106912080031	0.23746866138466
3	-0.0203658402047244	0.215809380063849	0.23746866138466
3	-0.0181905280378606	0.267717896024239	0.23746866138466
3	-0.0160152158709967	0.328671407369471	0.23746866138466
3	-0.0138399037041329	0.401101102371419	0.23746866138466
3	-0.0116645915372691	0.484327325275456	0.23746866138466
3	-0.00948927937040522	0.578601101074463	0.23746866138466
3	-0.00731396720354138	0.684080379553569	0.23746866138466
3	-0.00513865503667754	0.800666401140853	0.23746866138466
3	-0.0029633428698137	0.927975179774924	0.23746866138466
3	-0.000788030702949853	1.06531498542097	0.23746866138466
3	0.00138728146391399	1.21167085332856	0.23746866138466
3	0.00356259363077783	1.36653946309636	0.23746866138466
3	0.00573790579764167	1.52656883214878	0.23746866138466
3	0.00791321796450551	1.68957689724141	0.23746866138466
3	0.0100885301313694	1.85320027011235	0.23746866138466
3	0.0122638422982332	2.01491968056174	0.23746866138466
3	0.014439154465097	2.17212286823762	0.23746866138466
3	0.0166144666319609	2.32217240766471	0.23746866138466
3	0.0187897787988247	2.4624190104499	0.23746866138466
3	0.0209650909656886	2.58793917061299	0.23746866138466
3	0.0231404031325524	2.69826725155069	0.23746866138466
3	0.0253157152994162	2.7916711288682	0.23746866138466
3	0.0274910274662801	2.86678837564524	0.23746866138466
3	0.0296663396331439	2.92265498132814	0.23746866138466
3	0.0318416518000078	2.95872255309499	0.23746866138466
3	0.0340169639668716	2.97486397975189	0.23746866138466
3	0.0361922761337354	2.97111646564857	0.23746866138466
3	0.0383675883005993	2.94578747012856	0.23746866138466
3	0.0405429004674631	2.90319083924485	0.23746866138466
3	0.042718212634327	2.84486326059012	0.23746866138466
3	0.0448935248011908	2.77254506690781	0.23746866138466
3	0.0470688369680546	2.68812422052698	0.23746866138466
3	0.0492441491349185	2.5935807992276	0.23746866138466
3	0.0514194613017823	2.49093302622681	0.23746866138466
3	0.0535947734686462	2.38210229037068	0.23746866138466
3	0.05577008563551	2.26897049201214	0.23746866138466
3	0.0579453978023739	2.15414754146213	0.23746866138466
3	0.0601207099692377	2.0391944983866	0.23746866138466
3	0.0622960221361015	1.92549137069607	0.23746866138466
3	0.0644713343029654	1.81422850605845	0.23746866138466
3	0.0666466464698292	1.70640332940561	0.23746866138466
3	0.0688219586366931	1.60282201009173	0.23746866138466
3	0.0709972708035569	1.50427252790927	0.23746866138466
3	0.0731725829704208	1.41182070592436	0.23746866138466
3	0.0753478951372846	1.32498295861045	0.23746866138466
3	0.0775232073041484	1.24382389817405	0.23746866138466
3	0.0796985194710123	1.16830589592103	0.23746866138466
3	0.0818738316378761	1.09830675579568	0.23746866138466
3	0.08404914380474	1.03363663824203	0.23746866138466
3	0.0862244559716038	0.974054027173276	0.23746866138466
3	0.0883997681384676	0.919457549514707	0.23746866138466
3	0.0905750803053315	0.86985840221538	0.23746866138466
3	0.0927503924721953	0.824330295307831	0.23746866138466
3	0.0949257046390592	0.782568342405094	0.23746866138466
3	0.097101016805923	0.744279569425624	0.23746866138466
3	0.0992763289727868	0.709186731049611	0.23746866138466
3	0.101451641139651	0.677030987736563	0.23746866138466
3	0.103626953306515	0.647573538799749	0.23746866138466
3	0.105802265473378	0.620705575202383	0.23746866138466
3	0.107977577640242	0.596343524240114	0.23746866138466
3	0.110152889807106	0.574027499178473	0.23746866138466
3	0.11232820197397	0.553607814545033	0.23746866138466
3	0.114503514140834	0.534948324544351	0.23746866138466
3	0.116678826307698	0.517924438426683	0.23746866138466
3	0.118854138474561	0.502421224797707	0.23746866138466
3	0.121029450641425	0.488331649552039	0.23746866138466
3	0.123204762808289	0.475623752392736	0.23746866138466
3	0.125380074975153	0.464240326390277	0.23746866138466
3	0.127555387142017	0.4539474842009	0.23746866138466
3	0.129730699308881	0.444658552639736	0.23746866138466
3	0.131906011475744	0.436289707052023	0.23746866138466
3	0.134081323642608	0.42876009520546	0.23746866138466
3	0.136256635809472	0.421992079703312	0.23746866138466
3	0.138431947976336	0.415911570825828	0.23746866138466
3	0.1406072601432	0.410484012117622	0.23746866138466
3	0.142782572310064	0.405646120911656	0.23746866138466
3	0.144957884476928	0.401278586160864	0.23746866138466
3	0.147133196643791	0.397329599117885	0.23746866138466
3	0.149308508810655	0.393752669177297	0.23746866138466
3	0.151483820977519	0.390506580792644	0.23746866138466
3	0.153659133144383	0.38755526716506	0.23746866138466
3	0.155834445311247	0.384867607093299	0.23746866138466
3	0.158009757478111	0.382432998741352	0.23746866138466
3	0.160185069644974	0.380228252497444	0.23746866138466
3	0.162360381811838	0.378215793485845	0.23746866138466
3	0.164535693978702	0.376382886219871	0.23746866138466
3	0.166711006145566	0.374719396932231	0.23746866138466
3	0.16888631831243	0.373217409904693	0.23746866138466
3	0.171061630479294	0.371870860573241	0.23746866138466
3	0.173236942646157	0.370675187190641	0.23746866138466
3	0.175412254813021	0.369639158256253	0.23746866138466
3	0.177587566979885	0.368759651498975	0.23746866138466
3	0.179762879146749	0.368022474557747	0.23746866138466
3	0.181938191313613	0.367425856966544	0.23746866138466
3	0.184113503480477	0.366967911855563	0.23746866138466
3	0.186288815647341	0.366646489449345	0.23746866138466
3	0.188464127814204	0.366459060458174	0.23746866138466
3	0.190639439981068	0.366402630138623	0.23746866138466
3	0.192814752147932	0.366485025268868	0.23746866138466
3	0.194990064314796	0.36669849358668	0.23746866138466
3	0.19716537648166	0.367028620787786	0.23746866138466
3	0.199340688648524	0.36747017415261	0.23746866138466
3	0.201516000815387	0.368017654512176	0.23746866138466
3	0.203691312982251	0.368665389172306	0.23746866138466
3	0.205866625149115	0.369407620876673	0.23746866138466
3	0.208041937315979	0.37023858858516	0.23746866138466
3	0.210217249482843	0.371160307431678	0.23746866138466
3	0.212392561649707	0.372162748400479	0.23746866138466
3	0.21456787381657	0.37323506886925	0.23746866138466
3	0.216743185983434	0.374371951560648	0.23746866138466
3	0.218918498150298	0.375568089512569	0.23746866138466
3	0.221093810317162	0.376818123038159	0.23746866138466
3	0.223269122484026	0.378116574913213	0.23746866138466
3	0.22544443465089	0.379457787979862	0.23746866138466
3	0.227619746817753	0.380839023180036	0.23746866138466
3	0.229795058984617	0.382250376856219	0.23746866138466
3	0.231970371151481	0.383683148208246	0.23746866138466
3	0.234145683318345	0.385130508583156	0.23746866138466
3	0.236320995485209	0.386585515031336	0.23746866138466
3	0.238496307652073	0.38804121137965	0.23746866138466
3	0.240671619818937	0.389490744225602	0.23746866138466
3	0.2428469319858	0.390927490738562	0.23746866138466
3	0.245022244152664	0.39234204435195	0.23746866138466
3	0.247197556319528	0.393728965960786	0.23746866138466
3	0.249372868486392	0.395084760138533	0.23746866138466
3	0.251548180653256	0.396405836120164	0.23746866138466
3	0.25372349282012	0.39768953022457	0.23746866138466
3	0.255898804986983	0.398934140976727	0.23746866138466
3	0.258074117153847	0.400138939629116	0.23746866138466
3	0.260249429320711	0.401304155638521	0.23746866138466
3	0.262424741487575	0.40242639925846	0.23746866138466
3	0.264600053654439	0.403511900462791	0.23746866138466
3	0.266775365821303	0.404565287809892	0.23746866138466
3	0.268950677988166	0.405590118063568	0.23746866138466
3	0.27112599015503	0.406590239778128	0.23746866138466
3	0.273301302321894	0.407569642115648	0.23746866138466
3	0.275476614488758	0.408532306011998	0.23746866138466
3	0.277651926655622	0.409482061312791	0.23746866138466
3	0.279827238822486	0.41042171437469	0.23746866138466
3	0.28200255098935	0.411355813575261	0.23746866138466
3	0.284177863156213	0.412286876941872	0.23746866138466
3	0.286353175323077	0.413216622142944	0.23746866138466
3	0.288528487489941	0.414146279852692	0.23746866138466
3	0.290703799656805	0.415076661098673	0.23746866138466
3	0.292879111823669	0.416008250063376	0.23746866138466
3	0.295054423990533	0.416941319460138	0.23746866138466
3	0.297229736157396	0.417876395843888	0.23746866138466
3	0.29940504832426	0.418813784491481	0.23746866138466
3	0.301580360491124	0.419754295553367	0.23746866138466
3	0.303755672657988	0.420699244880143	0.23746866138466
3	0.305930984824852	0.42165046848152	0.23746866138466
3	0.308106296991716	0.422610339438447	0.23746866138466
3	0.310281609158579	0.423581748024579	0.23746866138466
3	0.312456921325443	0.424568044312828	0.23746866138466
3	0.314632233492307	0.425576660969672	0.23746866138466
3	0.316807545659171	0.426609595463563	0.23746866138466
3	0.318982857826035	0.427670335312675	0.23746866138466
3	0.321158169992899	0.42876226827077	0.23746866138466
3	0.323333482159762	0.429888269974152	0.23746866138466
3	0.325508794326626	0.431050572463648	0.23746866138466
3	0.32768410649349	0.43225066287914	0.23746866138466
3	0.329859418660354	0.4334892169875	0.23746866138466
3	0.332034730827218	0.434772051773278	0.23746866138466
3	0.334210042994082	0.436091554356091	0.23746866138466
3	0.336385355160946	0.437445520683516	0.23746866138466
3	0.338560667327809	0.438831515230121	0.23746866138466
3	0.340735979494673	0.440246879187835	0.23746866138466
3	0.342911291661537	0.441688907772733	0.23746866138466
3	0.345086603828401	0.443155024654235	0.23746866138466
3	0.347261915995265	0.444643036164835	0.23746866138466
3	0.349437228162129	0.446154062699523	0.23746866138466
3	0.351612540328992	0.447683769973326	0.23746866138466
3	0.353787852495856	0.44923208650719	0.23746866138466
3	0.35596316466272	0.450799627999401	0.23746866138466
3	0.358138476829584	0.452387662968079	0.23746866138466
3	0.360313788996448	0.453998055545707	0.23746866138466
3	0.362489101163312	0.455633188193246	0.23746866138466
3	0.364664413330176	0.457296285187144	0.23746866138466
3	0.366839725497039	0.458995626240358	0.23746866138466
3	0.369015037663903	0.460730254627804	0.23746866138466
3	0.371190349830767	0.462503398588858	0.23746866138466
3	0.373365661997631	0.46431808765564	0.23746866138466
3	0.375540974164495	0.466177051903289	0.23746866138466
3	0.377716286331359	0.468082633197893	0.23746866138466
3	0.379891598498222	0.470036710041417	0.23746866138466
3	0.382066910665086	0.472041759614607	0.23746866138466
3	0.38424222283195	0.474104818481208	0.23746866138466
3	0.386417534998814	0.476218395708084	0.23746866138466
3	0.388592847165678	0.478381759157757	0.23746866138466
3	0.390768159332542	0.480593722290005	0.23746866138466
3	0.392943471499405	0.482852724503884	0.23746866138466
3	0.395118783666269	0.485156922276553	0.23746866138466
3	0.397294095833133	0.487504288046364	0.23746866138466
3	0.399469407999997	0.489893908823557	0.23746866138466
3	0.401644720166861	0.492327355069566	0.23746866138466
3	0.403820032333725	0.494797222403797	0.23746866138466
3	0.405995344500588	0.497301996433829	0.23746866138466
3	0.408170656667452	0.499840458895233	0.23746866138466
3	0.410345968834316	0.502411694678188	0.23746866138466
3	0.41252128100118	0.505015081129289	0.23746866138466
3	0.414696593168044	0.507650260995809	0.23746866138466
3	0.416871905334908	0.510318364602942	0.23746866138466
3	0.419047217501772	0.513022259375185	0.23746866138466
3	0.421222529668635	0.515758002745037	0.23746866138466
3	0.423397841835499	0.518525646204816	0.23746866138466
3	0.425573154002363	0.521325100265888	0.23746866138466
3	0.427748466169227	0.52415606291696	0.23746866138466
3	0.429923778336091	0.527017949866743	0.23746866138466
3	0.432099090502955	0.52990982697896	0.23746866138466
3	0.434274402669818	0.532831616516748	0.23746866138466
3	0.436449714836682	0.535782631753687	0.23746866138466
3	0.438625027003546	0.53875665162227	0.23746866138466
3	0.44080033917041	0.541750253847327	0.23746866138466
3	0.442975651337274	0.544759409264105	0.23746866138466
3	0.445150963504138	0.54777950698823	0.23746866138466
3	0.447326275671001	0.550805405224289	0.23746866138466
3	0.449501587837865	0.553831509092877	0.23746866138466
3	0.451676900004729	0.556851100248414	0.23746866138466
3	0.453852212171593	0.559855696957524	0.23746866138466
3	0.456027524338457	0.562840050355653	0.23746866138466
3	0.458202836505321	0.565798679763756	0.23746866138466
3	0.460378148672185	0.568726764213085	0.23746866138466
3	0.462553460839048	0.571620336126206	0.23746866138466
3	0.464728773005912	0.574476451459777	0.23746866138466
3	0.466904085172776	0.577293330073817	0.23746866138466
3	0.46907939733964	0.5800679274369	0.23746866138466
3	0.471254709506504	0.582800496895326	0.23746866138466
3	0.473430021673368	0.585498054040012	0.23746866138466
3	0.475605333840231	0.588164611248108	0.23746866138466
3	0.477780646007095	0.590805005192371	0.23746866138466
3	0.479955958173959	0.593424661623766	0.23746866138466
3	0.482131270340823	0.596029340100375	0.23746866138466
3	0.484306582507687	0.59862486614637	0.23746866138466
3	0.486481894674551	0.601217062823	0.23746866138466
3	0.488657206841414	0.60381222484363	0.23746866138466
3	0.490832519008278	0.606414289089174	0.23746866138466
3	0.493007831175142	0.609025830242432	0.23746866138466
3	0.495183143342006	0.611648279329833	0.23746866138466
3	0.49735845550887	0.614281899122166	0.23746866138466
3	0.499533767675734	0.616925801115579	0.23746866138466
3	0.501709079842597	0.619578001448846	0.23746866138466
3	0.503884392009461	0.622235511194427	0.23746866138466
3	0.506059704176325	0.624892999034601	0.23746866138466
3	0.508235016343189	0.627545146746408	0.23746866138466
3	0.510410328510053	0.630186701559016	0.23746866138466
3	0.512585640676917	0.632812219204106	0.23746866138466
3	0.514760952843781	0.635416207228914	0.23746866138466
3	0.516936265010644	0.637993255954838	0.23746866138466
3	0.519111577177508	0.640538156093405	0.23746866138466
3	0.521286889344372	0.643042033008018	0.23746866138466
3	0.523462201511236	0.645499978015435	0.23746866138466
3	0.5256375136781	0.64791120369076	0.23746866138466
3	0.527812825844964	0.650272687350474	0.23746866138466
3	0.529988138011827	0.652582033108984	0.23746866138466
3	0.532163450178691	0.654837503176764	0.23746866138466
3	0.534338762345555	0.657038041227035	0.23746866138466
3	0.536514074512419	0.659183287082164	0.23746866138466
3	0.538689386679283	0.661268163681788	0.23746866138466
3	0.540864698846147	0.663296260494909	0.23746866138466
3	0.54304001101301	0.665273341349557	0.23746866138466
3	0.545215323179874	0.667202059821276	0.23746866138466
3	0.547390635346738	0.669085510771793	0.23746866138466
3	0.549565947513602	0.6709271353761	0.23746866138466
3	0.551741259680466	0.672730619974503	0.23746866138466
3	0.55391657184733	0.674499791546618	0.23746866138466
3	0.556091884014194	0.676235693747491	0.23746866138466
3	0.558267196181057	0.677944639778697	0.23746866138466
3	0.560442508347921	0.679631807175393	0.23746866138466
3	0.562617820514785	0.681300392622381	0.23746866138466
3	0.564793132681649	0.682953323415801	0.23746866138466
3	0.566968444848513	0.684593260990613	0.23746866138466
3	0.569143757015377	0.686222617779173	0.23746866138466
3	0.57131906918224	0.687843585198399	0.23746866138466
3	0.573494381349104	0.689457701772008	0.23746866138466
3	0.575669693515968	0.691067705796958	0.23746866138466
3	0.577845005682832	0.692675615859226	0.23746866138466
3	0.580020317849696	0.694283102273443	0.23746866138466
3	0.58219563001656	0.695891794610928	0.23746866138466
3	0.584370942183423	0.697503286033515	0.23746866138466
3	0.586546254350287	0.699119134536929	0.23746866138466
3	0.588721566517151	0.700740863035862	0.23746866138466
3	0.590896878684015	0.702371162848862	0.23746866138466
3	0.593072190850879	0.704011207306017	0.23746866138466
3	0.595247503017743	0.705662213886149	0.23746866138466
3	0.597422815184606	0.707325807202252	0.23746866138466
3	0.59959812735147	0.709003783319319	0.23746866138466
3	0.601773439518334	0.71069818289262	0.23746866138466
3	0.603948751685198	0.712411367176577	0.23746866138466
3	0.606124063852062	0.714146093834547	0.23746866138466
3	0.608299376018926	0.715909738244028	0.23746866138466
3	0.61047468818579	0.717704577506012	0.23746866138466
3	0.612650000352653	0.719534561208367	0.23746866138466
3	0.614825312519517	0.72140494539695	0.23746866138466
3	0.617000624686381	0.72332143009561	0.23746866138466
3	0.619175936853245	0.725290056602996	0.23746866138466
3	0.621351249020109	0.727317077628868	0.23746866138466
3	0.623526561186973	0.729408801795403	0.23746866138466
3	0.625701873353836	0.731582869564522	0.23746866138466
3	0.6278771855207	0.733837151141763	0.23746866138466
3	0.630052497687564	0.736174599389915	0.23746866138466
3	0.632227809854428	0.738598724562494	0.23746866138466
3	0.634403122021292	0.741111814100154	0.23746866138466
3	0.636578434188156	0.743714767471987	0.23746866138466
3	0.638753746355019	0.746406957228025	0.23746866138466
3	0.640929058521883	0.749186120074486	0.23746866138466
3	0.643104370688747	0.752059735318291	0.23746866138466
3	0.645279682855611	0.755008314664979	0.23746866138466
3	0.647454995022475	0.758022238598199	0.23746866138466
3	0.649630307189339	0.761091579927138	0.23746866138466
3	0.651805619356203	0.764205228229848	0.23746866138466
3	0.653980931523066	0.767351142779025	0.23746866138466
3	0.65615624368993	0.770516640273714	0.23746866138466
3	0.658331555856794	0.773688713319203	0.23746866138466
3	0.660506868023658	0.776850564002688	0.23746866138466
3	0.662682180190522	0.779989022014875	0.23746866138466
3	0.664857492357386	0.783093407309376	0.23746866138466
3	0.667032804524249	0.786154468640845	0.23746866138466
3	0.669208116691113	0.789164653501644	0.23746866138466
3	0.671383428857977	0.79211828246533	0.23746866138466
3	0.673558741024841	0.795011663358247	0.23746866138466
3	0.675734053191705	0.797842875268373	0.23746866138466
3	0.677909365358569	0.800603203811752	0.23746866138466
3	0.680084677525432	0.803306268896083	0.23746866138466
3	0.682259989692296	0.805956951406788	0.23746866138466
3	0.68443530185916	0.808561235446092	0.23746866138466
3	0.686610614026024	0.811125907370691	0.23746866138466
3	0.688785926192888	0.813658259905976	0.23746866138466
3	0.690961238359752	0.816165810928299	0.23746866138466
3	0.693136550526615	0.818655932303696	0.23746866138466
3	0.695311862693479	0.821136057235166	0.23746866138466
3	0.697487174860343	0.823615290859947	0.23746866138466
3	0.699662487027207	0.82609956804797	0.23746866138466
3	0.701837799194071	0.828594387544139	0.23746866138466
3	0.704013111360935	0.831104918504665	0.23746866138466
3	0.706188423527799	0.833636135921559	0.23746866138466
3	0.708363735694662	0.836192977319082	0.23746866138466
3	0.710539047861526	0.838781339908119	0.23746866138466
3	0.71271436002839	0.841412674941358	0.23746866138466
3	0.714889672195254	0.844088819545029	0.23746866138466
3	0.717064984362118	0.846816825384562	0.23746866138466
3	0.719240296528982	0.849604487438403	0.23746866138466
3	0.721415608695845	0.85246034344917	0.23746866138466
3	0.723590920862709	0.855393641424456	0.23746866138466
3	0.725766233029573	0.85841427749091	0.23746866138466
3	0.727941545196437	0.861536147599379	0.23746866138466
3	0.730116857363301	0.86478467725701	0.23746866138466
3	0.732292169530165	0.868157637026933	0.23746866138466
3	0.734467481697028	0.871666224870352	0.23746866138466
3	0.736642793863892	0.875321429996173	0.23746866138466
3	0.738818106030756	0.879133875095581	0.23746866138466
3	0.74099341819762	0.883113659662368	0.23746866138466
3	0.743168730364484	0.887270204630648	0.23746866138466
3	0.745344042531348	0.891619822703916	0.23746866138466
3	0.747519354698212	0.896188761448013	0.23746866138466
3	0.749694666865075	0.900958587134794	0.23746866138466
3	0.751869979031939	0.905933233016458	0.23746866138466
3	0.754045291198803	0.911115025638792	0.23746866138466
3	0.756220603365667	0.916504568153933	0.23746866138466
3	0.758395915532531	0.922100641758171	0.23746866138466
3	0.760571227699395	0.927900129143666	0.23746866138466
3	0.762746539866258	0.933907133024828	0.23746866138466
3	0.764921852033122	0.940125424390714	0.23746866138466
3	0.767097164199986	0.946521079363244	0.23746866138466
3	0.76927247636685	0.953082238741506	0.23746866138466
3	0.771447788533714	0.959795696516101	0.23746866138466
3	0.773623100700578	0.966647198006804	0.23746866138466
3	0.775798412867441	0.973621781961084	0.23746866138466
3	0.777973725034305	0.980704161428546	0.23746866138466
3	0.780149037201169	0.987883417530803	0.23746866138466
3	0.782324349368033	0.995145438941324	0.23746866138466
3	0.784499661534897	1.00246770760978	0.23746866138466
3	0.786674973701761	1.00983976053082	0.23746866138466
3	0.788850285868625	1.01725335200348	0.23746866138466
3	0.791025598035488	1.02470269137704	0.23746866138466
3	0.793200910202352	1.03218461000523	0.23746866138466
3	0.795376222369216	1.03969865439409	0.23746866138466
3	0.79755153453608	1.04724987127388	0.23746866138466
3	0.799726846702944	1.05484712792889	0.23746866138466
3	0.801902158869808	1.06249586912494	0.23746866138466
3	0.804077471036671	1.07020697853326	0.23746866138466
3	0.806252783203535	1.07799291602563	0.23746866138466
3	0.808428095370399	1.08586741155036	0.23746866138466
3	0.810603407537263	1.09384517360222	0.23746866138466
3	0.812778719704127	1.10194162098842	0.23746866138466
3	0.814954031870991	1.11018433088506	0.23746866138466
3	0.817129344037855	1.11859705412876	0.23746866138466
3	0.819304656204718	1.12718353339648	0.23746866138466
3	0.821479968371582	1.13596026624236	0.23746866138466
3	0.823655280538446	1.14494389315033	0.23746866138466
3	0.82583059270531	1.1541512572932	0.23746866138466
3	0.828005904872174	1.16359947245936	0.23746866138466
3	0.830181217039038	1.17330599180081	0.23746866138466
3	0.832356529205901	1.18331387467165	0.23746866138466
3	0.834531841372765	1.19364723859315	0.23746866138466
3	0.836707153539629	1.2043017086444	0.23746866138466
3	0.838882465706493	1.21529664408869	0.23746866138466
3	0.841057777873357	1.2266516469812	0.23746866138466
3	0.843233090040221	1.23838647664656	0.23746866138466
3	0.845408402207084	1.25052097747029	0.23746866138466
3	0.847583714373948	1.26307503108226	0.23746866138466
3	0.849759026540812	1.27611178831156	0.23746866138466
3	0.851934338707676	1.28964962500073	0.23746866138466
3	0.85410965087454	1.3036761822948	0.23746866138466
3	0.856284963041404	1.31821354906778	0.23746866138466
3	0.858460275208268	1.33328562034412	0.23746866138466
3	0.860635587375131	1.34891885258862	0.23746866138466
3	0.862810899541995	1.36514312692452	0.23746866138466
3	0.864986211708859	1.38199270905465	0.23746866138466
3	0.867161523875723	1.39958158007018	0.23746866138466
3	0.869336836042587	1.41794986430791	0.23746866138466
3	0.871512148209451	1.43711412572162	0.23746866138466
3	0.873687460376314	1.45714531113138	0.23746866138466
3	0.875862772543178	1.47812467148339	0.23746866138466
3	0.878038084710042	1.50014403283702	0.23746866138466
3	0.880213396876906	1.52330576658178	0.23746866138466
3	0.88238870904377	1.54772243211125	0.23746866138466
3	0.884564021210634	1.57368772225689	0.23746866138466
3	0.886739333377497	1.6012962001815	0.23746866138466
3	0.888914645544361	1.63060595759709	0.23746866138466
3	0.891089957711225	1.66175644617928	0.23746866138466
3	0.893265269878089	1.69488512526471	0.23746866138466
3	0.895440582044953	1.7301243245192	0.23746866138466
3	0.897615894211817	1.76759796792525	0.23746866138466
3	0.89979120637868	1.80741819950996	0.23746866138466
3	0.901966518545544	1.84998439011407	0.23746866138466
3	0.904141830712408	1.89520863129271	0.23746866138466
3	0.906317142879272	1.94300560739922	0.23746866138466
3	0.908492455046136	1.99338019853955	0.23746866138466
3	0.910667767213	2.04630456845883	0.23746866138466
3	0.912843079379864	2.10171491901997	0.23746866138466
3	0.915018391546727	2.15950813421058	0.23746866138466
3	0.917193703713591	2.21953827310356	0.23746866138466
3	0.919369015880455	2.28182805867106	0.23746866138466
3	0.921544328047319	2.34586384518901	0.23746866138466
3	0.923719640214183	2.41121798507969	0.23746866138466
3	0.925894952381047	2.47747657064965	0.23746866138466
3	0.92807026454791	2.54415463804473	0.23746866138466
3	0.930245576714774	2.61069182594144	0.23746866138466
3	0.932420888881638	2.67644867041309	0.23746866138466
3	0.934596201048502	2.74070375549738	0.23746866138466
3	0.936771513215366	2.80216303398456	0.23746866138466
3	0.93894682538223	2.85994306675715	0.23746866138466
3	0.941122137549093	2.91310264571405	0.23746866138466
3	0.943297449715957	2.96056528897236	0.23746866138466
3	0.945472761882821	3.0012112609091	0.23746866138466
3	0.947648074049685	3.03389650826423	0.23746866138466
3	0.949823386216549	3.05747491228775	0.23746866138466
3	0.951998698383413	3.07082374226499	0.23746866138466
3	0.954174010550276	3.07103964233176	0.23746866138466
3	0.95634932271714	3.05841218995927	0.23746866138466
3	0.958524634884004	3.03247095700451	0.23746866138466
3	0.960699947050868	2.99268264487485	0.23746866138466
3	0.962875259217732	2.93873404191921	0.23746866138466
3	0.965050571384596	2.87055537614926	0.23746866138466
3	0.967225883551459	2.78833865577344	0.23746866138466
3	0.969401195718323	2.69255028462708	0.23746866138466
3	0.971576507885187	2.58219832103308	0.23746866138466
3	0.973751820052051	2.46045591808159	0.23746866138466
3	0.975927132218915	2.32893823520303	0.23746866138466
3	0.978102444385779	2.18928683066587	0.23746866138466
3	0.980277756552642	2.043298595858	0.23746866138466
3	0.982453068719506	1.89288107948234	0.23746866138466
3	0.98462838088637	1.74000464485023	0.23746866138466
3	0.986803693053234	1.58665247724256	0.23746866138466
3	0.988979005220098	1.43541519750395	0.23746866138466
3	0.991154317386962	1.28814361581475	0.23746866138466
3	0.993329629553826	1.14638879398642	0.23746866138466
3	0.995504941720689	1.01150026821829	0.23746866138466
3	0.997680253887553	0.884597774892822	0.23746866138466
3	0.999855566054417	0.76655872573682	0.23746866138466
3	1.00203087822128	0.658012974976817	0.23746866138466
3	1.00420619038814	0.559387293442805	0.23746866138466
3	1.00638150255501	0.472391131069945	0.23746866138466
3	1.00855681472187	0.395195015945065	0.23746866138466
3	1.01073212688874	0.327426852996681	0.23746866138466
3	1.0129074390556	0.268582487997799	0.23746866138466
3	1.01508275122246	0.218054933148786	0.23746866138466
3	1.01725806338933	0.175162819776414	0.23746866138466
3	1.01943337555619	0.139177551566674	0.23746866138466
3	1.02160868772306	0.109417434302155	0.23746866138466
3	1.02378399988992	0.0857251840658603	0.23746866138466
3	1.02595931205678	0.0664505581100348	0.23746866138466
3	1.02813462422365	0.0509453224641219	0.23746866138466
3	1.03030993639051	0.038616723148707	0.23746866138466
3	1.03248524855737	0.028931212175624	0.23746866138466
3	1.03466056072424	0.0214160288506608	0.23746866138466
3	1.0368358728911	0.0156588842186444	0.23746866138466
3	1.03901118505797	0.0113291258373895	0.23746866138466
3	1.04118649722483	0.00820744226604581	0.23746866138466
3	1.04336180939169	0.00587387036279707	0.23746866138466
3	1.04553712155856	0.00415134155521019	0.23746866138466
3	1.04771243372542	0.0028963824844714	0.23746866138466
3	1.04988774589229	0.00199432454100596	0.23746866138466
3	1.05206305805915	0.00135484776396796	0.23746866138466
3	1.05423837022601	0.000907893172922407	0.23746866138466
3	1.05641368239288	0.00060283038040915	0.23746866138466
3	1.05858899455974	0.000403149890280583	0.23746866138466
4	-0.0540082493052041	0.00260170962934027	0.129557173989391
4	-0.0518357338320445	0.00375610423129241	0.129557173989391
4	-0.049663218358885	0.00540947245906559	0.129557173989391
4	-0.0474907028857254	0.00775916497991887	0.129557173989391
4	-0.0453181874125659	0.010980624181591	0.129557173989391
4	-0.0431456719394063	0.0153360444994472	0.129557173989391
4	-0.0409731564662468	0.0211449925309229	0.129557173989391
4	-0.0388006409930872	0.0287908157148844	0.129557173989391
4	-0.0366281255199277	0.0387263982385041	0.129557173989391
4	-0.0344556100467682	0.0514789952198112	0.129557173989391
4	-0.0322830945736086	0.0680896580162055	0.129557173989391
4	-0.0301105791004491	0.0893668780422227	0.129557173989391
4	-0.0279380636272895	0.115881462026367	0.129557173989391
4	-0.02576554815413	0.148501748660301	0.129557173989391
4	-0.0235930326809704	0.188135976751227	0.129557173989391
4	-0.0214205172078109	0.235710881875031	0.129557173989391
4	-0.0192480017346514	0.292145982380431	0.129557173989391
4	-0.0170754862614918	0.358323674656876	0.129557173989391
4	-0.0149029707883323	0.436309463721444	0.129557173989391
4	-0.0127304553151727	0.526344754047719	0.129557173989391
4	-0.0105579398420132	0.628182934508687	0.129557173989391
4	-0.00838542436885364	0.741952176963244	0.129557173989391
4	-0.00621290889569411	0.867501476306123	0.129557173989391
4	-0.00404039342253456	1.00437199877711	0.129557173989391
4	-0.00186787794937501	1.15177531243673	0.129557173989391
4	0.000304637523784526	1.30857951613106	0.129557173989391
4	0.00247715299694407	1.47394297852315	0.129557173989391
4	0.00464966847010361	1.64485907225142	0.129557173989391
4	0.00682218394326316	1.81864278468267	0.129557173989391
4	0.0089946994164227	1.99276144853372	0.129557173989391
4	0.0111672148895822	2.16453112012078	0.129557173989391
4	0.0133397303627418	2.33118470877879	0.129557173989391
4	0.0155122458359013	2.48994453371204	0.129557173989391
4	0.0176847613090609	2.63809777639635	0.129557173989391
4	0.0198572767822204	2.77095637219562	0.129557173989391
4	0.02202979225538	2.8870338564466	0.129557173989391
4	0.0242023077285395	2.98507051671714	0.129557173989391
4	0.026374823201699	3.06369590344755	0.129557173989391
4	0.0285473386748586	3.12196291022348	0.129557173989391
4	0.0307198541480181	3.15936222964437	0.129557173989391
4	0.0328923696211777	3.17582478468537	0.129557173989391
4	0.0350648850943372	3.17171227229557	0.129557173989391
4	0.0372374005674968	3.14524690687087	0.129557173989391
4	0.0394099160406563	3.10024293675274	0.129557173989391
4	0.0415824315138158	3.03887385772202	0.129557173989391
4	0.0437549469869754	2.96298327876214	0.129557173989391
4	0.0459274624601349	2.87455844755958	0.129557173989391
4	0.0480999779332945	2.77567292884936	0.129557173989391
4	0.050272493406454	2.66843135770111	0.129557173989391
4	0.0524450088796136	2.55491726997661	0.129557173989391
4	0.0546175243527731	2.43688211540697	0.129557173989391
4	0.0567900398259326	2.31708335443366	0.129557173989391
4	0.0589625552990922	2.19719729467711	0.129557173989391
4	0.0611350707722517	2.0786446853813	0.129557173989391
4	0.0633075862454113	1.96264877536176	0.129557173989391
4	0.0654801017185708	1.85023275412146	0.129557173989391
4	0.0676526171917304	1.7422220683815	0.129557173989391
4	0.0698251326648899	1.63925117325755	0.129557173989391
4	0.0719976481380494	1.54271444526474	0.129557173989391
4	0.074170163611209	1.45202035970944	0.129557173989391
4	0.0763426790843685	1.36719081671828	0.129557173989391
4	0.0785151945575281	1.28817749256233	0.129557173989391
4	0.0806877100306876	1.2148443233776	0.129557173989391
4	0.0828602255038472	1.14698485336963	0.129557173989391
4	0.0850327409770067	1.08433862294127	0.129557173989391
4	0.0872052564501663	1.02662414887012	0.129557173989391
4	0.0893777719233258	0.974173846339087	0.129557173989391
4	0.0915502873964853	0.925843969386791	0.129557173989391
4	0.0937228028696449	0.881306280153265	0.129557173989391
4	0.0958953183428044	0.840245663023345	0.129557173989391
4	0.098067833815964	0.802364423783673	0.129557173989391
4	0.100240349289123	0.767385426403366	0.129557173989391
4	0.102412864762283	0.735054156325963	0.129557173989391
4	0.104585380235443	0.705170828610855	0.129557173989391
4	0.106757895708602	0.677794170228264	0.129557173989391
4	0.108930411181762	0.65238426108764	0.129557173989391
4	0.111102926654921	0.628792458654507	0.129557173989391
4	0.113275442128081	0.6068873101207	0.129557173989391
4	0.11544795760124	0.586552366909452	0.129557173989391
4	0.1176204730744	0.567684017760117	0.129557173989391
4	0.119792988547559	0.550189387624163	0.129557173989391
4	0.121965504020719	0.534013831813114	0.129557173989391
4	0.124138019493878	0.519206326804127	0.129557173989391
4	0.126310534967038	0.505512689150249	0.129557173989391
4	0.128483050440198	0.492866730371895	0.129557173989391
4	0.130655565913357	0.481204634538586	0.129557173989391
4	0.132828081386517	0.470464563825838	0.129557173989391
4	0.135000596859676	0.460586416778386	0.129557173989391
4	0.137173112332836	0.451511717675297	0.129557173989391
4	0.139345627805995	0.4432073752574	0.129557173989391
4	0.141518143279155	0.43567226368929	0.129557173989391
4	0.143690658752314	0.428755370487972	0.129557173989391
4	0.145863174225474	0.422407096760698	0.129557173989391
4	0.148035689698633	0.416580059133169	0.129557173989391
4	0.150208205171793	0.411229137979433	0.129557173989391
4	0.152380720644953	0.406311497940254	0.129557173989391
4	0.154553236118112	0.401786583843181	0.129557173989391
4	0.156725751591272	0.397630156859673	0.129557173989391
4	0.158898267064431	0.393821791003173	0.129557173989391
4	0.161070782537591	0.390285814083187	0.129557173989391
4	0.16324329801075	0.386992026774599	0.129557173989391
4	0.16541581348391	0.383912339207764	0.129557173989391
4	0.167588328957069	0.381020785905122	0.129557173989391
4	0.169760844430229	0.378293550068193	0.129557173989391
4	0.171933359903388	0.375708994023404	0.129557173989391
4	0.174105875376548	0.37325339940666	0.129557173989391
4	0.176278390849708	0.370911744291379	0.129557173989391
4	0.178450906322867	0.368657027476739	0.129557173989391
4	0.180623421796027	0.366478189783078	0.129557173989391
4	0.182795937269186	0.36436626720651	0.129557173989391
4	0.184968452742346	0.362314280746692	0.129557173989391
4	0.187140968215505	0.360317103430057	0.129557173989391
4	0.189313483688665	0.358371306903973	0.129557173989391
4	0.191485999161824	0.356478242746824	0.129557173989391
4	0.193658514634984	0.354639427080956	0.129557173989391
4	0.195831030108143	0.352850994868979	0.129557173989391
4	0.198003545581303	0.351114852836801	0.129557173989391
4	0.200176061054463	0.349433451781127	0.129557173989391
4	0.202348576527622	0.347809631500452	0.129557173989391
4	0.204521092000782	0.346246478008921	0.129557173989391
4	0.206693607473941	0.344747193084621	0.129557173989391
4	0.208866122947101	0.34332039985742	0.129557173989391
4	0.21103863842026	0.341971072210874	0.129557173989391
4	0.21321115389342	0.340695647531596	0.129557173989391
4	0.215383669366579	0.339496389068976	0.129557173989391
4	0.217556184839739	0.338375145822017	0.129557173989391
4	0.219728700312898	0.337333316702323	0.129557173989391
4	0.221901215786058	0.336371828250506	0.129557173989391
4	0.224073731259217	0.335491126594715	0.129557173989391
4	0.226246246732377	0.334698126267839	0.129557173989391
4	0.228418762205537	0.333991610461786	0.129557173989391
4	0.230591277678696	0.33336390637427	0.129557173989391
4	0.232763793151856	0.332813683087982	0.129557173989391
4	0.234936308625015	0.332339448803166	0.129557173989391
4	0.237108824098175	0.331939629201813	0.129557173989391
4	0.239281339571334	0.331612640709386	0.129557173989391
4	0.241453855044494	0.331356955774918	0.129557173989391
4	0.243626370517653	0.331177792959505	0.129557173989391
4	0.245798885990813	0.331071782306131	0.129557173989391
4	0.247971401463972	0.331032939960824	0.129557173989391
4	0.250143916937132	0.33106034565033	0.129557173989391
4	0.252316432410292	0.331153117941303	0.129557173989391
4	0.254488947883451	0.331310347115424	0.129557173989391
4	0.256661463356611	0.331531021810876	0.129557173989391
4	0.25883397882977	0.331813952533455	0.129557173989391
4	0.26100649430293	0.332163957703775	0.129557173989391
4	0.263179009776089	0.332575741885408	0.129557173989391
4	0.265351525249249	0.333043152199938	0.129557173989391
4	0.267524040722408	0.333563317203295	0.129557173989391
4	0.269696556195568	0.334132994329186	0.129557173989391
4	0.271869071668727	0.334748627095331	0.129557173989391
4	0.274041587141887	0.335406425364641	0.129557173989391
4	0.276214102615047	0.336102467670183	0.129557173989391
4	0.278386618088206	0.336836298727368	0.129557173989391
4	0.280559133561366	0.337601084729769	0.129557173989391
4	0.282731649034525	0.338392090146764	0.129557173989391
4	0.284904164507685	0.339206935539639	0.129557173989391
4	0.287076679980844	0.340044014820261	0.129557173989391
4	0.289249195454004	0.340902592952545	0.129557173989391
4	0.291421710927163	0.341782873085901	0.129557173989391
4	0.293594226400323	0.342686029179244	0.129557173989391
4	0.295766741873482	0.34361798773476	0.129557173989391
4	0.297939257346642	0.344580666531339	0.129557173989391
4	0.300111772819802	0.345577194477595	0.129557173989391
4	0.302284288292961	0.346612065605786	0.129557173989391
4	0.304456803766121	0.347689877101205	0.129557173989391
4	0.30662931923928	0.348815085654861	0.129557173989391
4	0.30880183471244	0.349991765825365	0.129557173989391
4	0.310974350185599	0.351223378453455	0.129557173989391
4	0.313146865658759	0.352520747652931	0.129557173989391
4	0.315319381131918	0.353878956024699	0.129557173989391
4	0.317491896605078	0.355295929902064	0.129557173989391
4	0.319664412078237	0.356770229259518	0.129557173989391
4	0.321836927551397	0.358299444321712	0.129557173989391
4	0.324009443024556	0.359880359656355	0.129557173989391
4	0.326181958497716	0.361509159720238	0.129557173989391
4	0.328354473970876	0.363181669606812	0.129557173989391
4	0.330526989444035	0.364898730389192	0.129557173989391
4	0.332699504917195	0.366650732340223	0.129557173989391
4	0.334872020390354	0.368434057519449	0.129557173989391
4	0.337044535863514	0.370246790046578	0.129557173989391
4	0.339217051336673	0.372088083813229	0.129557173989391
4	0.341389566809833	0.373958229016473	0.129557173989391
4	0.343562082282992	0.375858664430429	0.129557173989391
4	0.345734597756152	0.377791934893113	0.129557173989391
4	0.347907113229311	0.379768416213154	0.129557173989391
4	0.350079628702471	0.381788102355531	0.129557173989391
4	0.35225214417563	0.383855784939922	0.129557173989391
4	0.35442465964879	0.385976669271514	0.129557173989391
4	0.35659717512195	0.38815579526863	0.129557173989391
4	0.358769690595109	0.390397812025137	0.129557173989391
4	0.360942206068269	0.392706774114762	0.129557173989391
4	0.363114721541428	0.395086060450972	0.129557173989391
4	0.365287237014588	0.397550273616015	0.129557173989391
4	0.367459752487747	0.400088252832467	0.129557173989391
4	0.369632267960907	0.402699548533091	0.129557173989391
4	0.371804783434066	0.405382758405434	0.129557173989391
4	0.373977298907226	0.40813562478779	0.129557173989391
4	0.376149814380385	0.410955153616246	0.129557173989391
4	0.378322329853545	0.41383775044265	0.129557173989391
4	0.380494845326705	0.416779995971441	0.129557173989391
4	0.382667360799864	0.419784385367786	0.129557173989391
4	0.384839876273024	0.422837251698362	0.129557173989391
4	0.387012391746183	0.425934330909474	0.129557173989391
4	0.389184907219343	0.429071614597806	0.129557173989391
4	0.391357422692502	0.432245422624789	0.129557173989391
4	0.393529938165662	0.435452455755661	0.129557173989391
4	0.395702453638821	0.43868982884937	0.129557173989391
4	0.397874969111981	0.441955647234997	0.129557173989391
4	0.40004748458514	0.445250716329883	0.129557173989391
4	0.4022200000583	0.448569582719751	0.129557173989391
4	0.40439251553146	0.451911161875571	0.129557173989391
4	0.406565031004619	0.455274605815192	0.129557173989391
4	0.408737546477779	0.45865924143196	0.129557173989391
4	0.410910061950938	0.462064506402587	0.129557173989391
4	0.413082577424098	0.465489883234154	0.129557173989391
4	0.415255092897257	0.468935438061489	0.129557173989391
4	0.417427608370417	0.472402247769194	0.129557173989391
4	0.419600123843576	0.475886653894883	0.129557173989391
4	0.421772639316736	0.479387338095964	0.129557173989391
4	0.423945154789895	0.482902601844173	0.129557173989391
4	0.426117670263055	0.486430310258878	0.129557173989391
4	0.428290185736215	0.489967843909088	0.129557173989391
4	0.430462701209374	0.493512060427785	0.129557173989391
4	0.432635216682534	0.497059158941972	0.129557173989391
4	0.434807732155693	0.500603390532225	0.129557173989391
4	0.436980247628853	0.50413925609427	0.129557173989391
4	0.439152763102012	0.507661194358476	0.129557173989391
4	0.441325278575172	0.511163338723509	0.129557173989391
4	0.443497794048331	0.514639639556597	0.129557173989391
4	0.445670309521491	0.51808400110967	0.129557173989391
4	0.44784282499465	0.521490429616326	0.129557173989391
4	0.45001534046781	0.524850526492549	0.129557173989391
4	0.452187855940969	0.528154713777084	0.129557173989391
4	0.454360371414129	0.531403885301828	0.129557173989391
4	0.456532886887289	0.534594656218352	0.129557173989391
4	0.458705402360448	0.537724466994578	0.129557173989391
4	0.460877917833608	0.540791576473872	0.129557173989391
4	0.463050433306767	0.543795016538309	0.129557173989391
4	0.465222948779927	0.546734509206311	0.129557173989391
4	0.467395464253086	0.54960636566974	0.129557173989391
4	0.469567979726246	0.552408920225807	0.129557173989391
4	0.471740495199405	0.555149668120917	0.129557173989391
4	0.473913010672565	0.557829188851032	0.129557173989391
4	0.476085526145724	0.560447639635787	0.129557173989391
4	0.478258041618884	0.563004604246809	0.129557173989391
4	0.480430557092044	0.565498974485102	0.129557173989391
4	0.482603072565203	0.567928868571149	0.129557173989391
4	0.484775588038363	0.570286275899899	0.129557173989391
4	0.486948103511522	0.572564891107197	0.129557173989391
4	0.489120618984682	0.574766510054073	0.129557173989391
4	0.491293134457841	0.576886180210586	0.129557173989391
4	0.493465649931001	0.578918799375323	0.129557173989391
4	0.49563816540416	0.580859345848581	0.129557173989391
4	0.49781068087732	0.582703116372232	0.129557173989391
4	0.499983196350479	0.58444596558455	0.129557173989391
4	0.502155711823639	0.586075558412656	0.129557173989391
4	0.504328227296798	0.587589489733381	0.129557173989391
4	0.506500742769958	0.588996499765094	0.129557173989391
4	0.508673258243118	0.59029797089933	0.129557173989391
4	0.510845773716277	0.591496739101265	0.129557173989391
4	0.513018289189437	0.592597063939861	0.129557173989391
4	0.515190804662596	0.593604554013258	0.129557173989391
4	0.517363320135756	0.594526049120797	0.129557173989391
4	0.519535835608915	0.595363189784715	0.129557173989391
4	0.521708351082075	0.59612911744621	0.129557173989391
4	0.523880866555234	0.596839005380999	0.129557173989391
4	0.526053382028394	0.597502330348893	0.129557173989391
4	0.528225897501553	0.598128292441223	0.129557173989391
4	0.530398412974713	0.598725559617616	0.129557173989391
4	0.532570928447873	0.599302032366547	0.129557173989391
4	0.534743443921032	0.599864633491431	0.129557173989391
4	0.536915959394192	0.600418820850611	0.129557173989391
4	0.539088474867351	0.600969891992546	0.129557173989391
4	0.541260990340511	0.601520364822332	0.129557173989391
4	0.54343350581367	0.602070933824233	0.129557173989391
4	0.54560602128683	0.602621052841762	0.129557173989391
4	0.547778536759989	0.603169071306486	0.129557173989391
4	0.549951052233149	0.603712403230445	0.129557173989391
4	0.552123567706308	0.604247725093617	0.129557173989391
4	0.554296083179468	0.604769209879478	0.129557173989391
4	0.556468598652628	0.605272527268209	0.129557173989391
4	0.558641114125787	0.60575456215139	0.129557173989391
4	0.560813629598947	0.606212056364115	0.129557173989391
4	0.562986145072106	0.6066424569643	0.129557173989391
4	0.565158660545266	0.607044075326897	0.129557173989391
4	0.567331176018425	0.607416213770698	0.129557173989391
4	0.569503691491585	0.607759257439323	0.129557173989391
4	0.571676206964744	0.608071797107703	0.129557173989391
4	0.573848722437904	0.608360003513092	0.129557173989391
4	0.576021237911063	0.608629516534563	0.129557173989391
4	0.578193753384223	0.608885687910624	0.129557173989391
4	0.580366268857383	0.609134597285075	0.129557173989391
4	0.582538784330542	0.609382898313643	0.129557173989391
4	0.584711299803702	0.609637657439546	0.129557173989391
4	0.586883815276861	0.609906189299635	0.129557173989391
4	0.589056330750021	0.610200106494203	0.129557173989391
4	0.59122884622318	0.61052600813487	0.129557173989391
4	0.59340136169634	0.610889939801953	0.129557173989391
4	0.595573877169499	0.611298215620592	0.129557173989391
4	0.597746392642659	0.611756621560286	0.129557173989391
4	0.599918908115818	0.612270357197194	0.129557173989391
4	0.602091423588978	0.612843990632898	0.129557173989391
4	0.604263939062137	0.613481425175143	0.129557173989391
4	0.606436454535297	0.614196122612078	0.129557173989391
4	0.608608970008457	0.614982369969903	0.129557173989391
4	0.610781485481616	0.615839925429387	0.129557173989391
4	0.612954000954776	0.616769303686034	0.129557173989391
4	0.615126516427935	0.617770288496045	0.129557173989391
4	0.617299031901095	0.618841934197084	0.129557173989391
4	0.619471547374254	0.619982573043663	0.129557173989391
4	0.621644062847414	0.621189829956359	0.129557173989391
4	0.623816578320573	0.622469748532738	0.129557173989391
4	0.625989093793733	0.623808420764993	0.129557173989391
4	0.628161609266892	0.625200555581372	0.129557173989391
4	0.630334124740052	0.626641261536469	0.129557173989391
4	0.632506640213212	0.628125451887627	0.129557173989391
4	0.634679155686371	0.62964799637814	0.129557173989391
4	0.636851671159531	0.63120388339585	0.129557173989391
4	0.63902418663269	0.632788389301257	0.129557173989391
4	0.64119670210585	0.634400572922479	0.129557173989391
4	0.643369217579009	0.636032662346248	0.129557173989391
4	0.645541733052169	0.637682531196901	0.129557173989391
4	0.647714248525328	0.639349054885701	0.129557173989391
4	0.649886763998488	0.641032100720418	0.129557173989391
4	0.652059279471647	0.642732512278766	0.129557173989391
4	0.654231794944807	0.644452058120415	0.129557173989391
4	0.656404310417967	0.646193580506975	0.129557173989391
4	0.658576825891126	0.647965159895916	0.129557173989391
4	0.660749341364286	0.649767451119882	0.129557173989391
4	0.662921856837445	0.65160475678272	0.129557173989391
4	0.665094372310605	0.653481405374211	0.129557173989391
4	0.667266887783764	0.655401624536618	0.129557173989391
4	0.669439403256924	0.657369442108739	0.129557173989391
4	0.671611918730083	0.659388617365889	0.129557173989391
4	0.673784434203243	0.661463742719202	0.129557173989391
4	0.675956949676402	0.663606199690451	0.129557173989391
4	0.678129465149562	0.665810593818217	0.129557173989391
4	0.680301980622722	0.668079632907353	0.129557173989391
4	0.682474496095881	0.670416040610916	0.129557173989391
4	0.684647011569041	0.672822631343795	0.129557173989391
4	0.6868195270422	0.675302364717323	0.129557173989391
4	0.68899204251536	0.677858375247728	0.129557173989391
4	0.691164557988519	0.68049646945867	0.129557173989391
4	0.693337073461679	0.683230037917328	0.129557173989391
4	0.695509588934838	0.686051435304932	0.129557173989391
4	0.697682104407998	0.688963830865302	0.129557173989391
4	0.699854619881157	0.691970015845027	0.129557173989391
4	0.702027135354317	0.695072274666433	0.129557173989391
4	0.704199650827476	0.69827227765692	0.129557173989391
4	0.706372166300636	0.701571001478027	0.129557173989391
4	0.708544681773795	0.704972620889294	0.129557173989391
4	0.710717197246955	0.70848491722348	0.129557173989391
4	0.712889712720115	0.712093660952537	0.129557173989391
4	0.715062228193274	0.715796949310818	0.129557173989391
4	0.717234743666434	0.719592706012431	0.129557173989391
4	0.719407259139593	0.723478870889993	0.129557173989391
4	0.721579774612753	0.727453583110973	0.129557173989391
4	0.723752290085912	0.731515350626012	0.129557173989391
4	0.725924805559072	0.735667537701096	0.129557173989391
4	0.728097321032231	0.739915795968085	0.129557173989391
4	0.730269836505391	0.744250864344707	0.129557173989391
4	0.73244235197855	0.748674299159374	0.129557173989391
4	0.73461486745171	0.753188259575902	0.129557173989391
4	0.73678738292487	0.757795431660313	0.129557173989391
4	0.738959898398029	0.762498950839087	0.129557173989391
4	0.741132413871189	0.76730232928234	0.129557173989391
4	0.743304929344348	0.772216032427955	0.129557173989391
4	0.745477444817508	0.777250524027988	0.129557173989391
4	0.747649960290667	0.782399274468059	0.129557173989391
4	0.749822475763827	0.787667339431579	0.129557173989391
4	0.751994991236986	0.793060265442223	0.129557173989391
4	0.754167506710146	0.798584178621864	0.129557173989391
4	0.756340022183305	0.804245865360126	0.129557173989391
4	0.758512537656465	0.810052837691259	0.129557173989391
4	0.760685053129625	0.816025163586165	0.129557173989391
4	0.762857568602784	0.822179091347653	0.129557173989391
4	0.765030084075944	0.828509755538675	0.129557173989391
4	0.767202599549103	0.835027653845839	0.129557173989391
4	0.769375115022263	0.841743412017951	0.129557173989391
4	0.771547630495422	0.848667522817599	0.129557173989391
4	0.773720145968582	0.855810068171888	0.129557173989391
4	0.775892661441741	0.863180432938698	0.129557173989391
4	0.778065176914901	0.870806984496167	0.129557173989391
4	0.780237692388061	0.878699515502537	0.129557173989391
4	0.78241020786122	0.886841801976336	0.129557173989391
4	0.78458272333438	0.895236437397137	0.129557173989391
4	0.786755238807539	0.903884276992882	0.129557173989391
4	0.788927754280699	0.912784507573143	0.129557173989391
4	0.791100269753858	0.921934776365236	0.129557173989391
4	0.793272785227018	0.931331375701696	0.129557173989391
4	0.795445300700177	0.940990991651162	0.129557173989391
4	0.797617816173337	0.950902466256057	0.129557173989391
4	0.799790331646496	0.961041368090399	0.129557173989391
4	0.801962847119656	0.971402000596941	0.129557173989391
4	0.804135362592815	0.981979328004088	0.129557173989391
4	0.806307878065975	0.992769297374842	0.129557173989391
4	0.808480393539134	1.003769137547	0.129557173989391
4	0.810652909012294	1.01497763084171	0.129557173989391
4	0.812825424485454	1.02641722870413	0.129557173989391
4	0.814997939958613	1.03808478915746	0.129557173989391
4	0.817170455431773	1.04997289667399	0.129557173989391
4	0.819342970904932	1.0620902333877	0.129557173989391
4	0.821515486378092	1.07444766898582	0.129557173989391
4	0.823688001851251	1.08705815620895	0.129557173989391
4	0.825860517324411	1.09993657655281	0.129557173989391
4	0.82803303279757	1.11309953737493	0.129557173989391
4	0.83020554827073	1.12660215099082	0.129557173989391
4	0.832378063743889	1.14045175948419	0.129557173989391
4	0.834550579217049	1.15465149775657	0.129557173989391
4	0.836723094690209	1.16922149245128	0.129557173989391
4	0.838895610163368	1.18418151524105	0.129557173989391
4	0.841068125636528	1.19955069190803	0.129557173989391
4	0.843240641109687	1.21534726654505	0.129557173989391
4	0.845413156582847	1.23158843228441	0.129557173989391
4	0.847585672056006	1.24834934538781	0.129557173989391
4	0.849758187529166	1.265612486853	0.129557173989391
4	0.851930703002325	1.28337073303085	0.129557173989391
4	0.854103218475485	1.30163804253471	0.129557173989391
4	0.856275733948644	1.32042912879009	0.129557173989391
4	0.858448249421804	1.33976023784819	0.129557173989391
4	0.860620764894964	1.35965002343033	0.129557173989391
4	0.862793280368123	1.3801205090185	0.129557173989391
4	0.864965795841283	1.40128554641795	0.129557173989391
4	0.867138311314442	1.4231289227473	0.129557173989391
4	0.869310826787602	1.44567455340479	0.129557173989391
4	0.871483342260761	1.46897684023348	0.129557173989391
4	0.873655857733921	1.49310006130895	0.129557173989391
4	0.87582837320708	1.51811906745047	0.129557173989391
4	0.87800088868024	1.54411981130377	0.129557173989391
4	0.880173404153399	1.5711996885947	0.129557173989391
4	0.882345919626559	1.599663190074	0.129557173989391
4	0.884518435099719	1.62952039388166	0.129557173989391
4	0.886690950572878	1.66087940208805	0.129557173989391
4	0.888863466046038	1.69388634290998	0.129557173989391
4	0.891035981519197	1.72869385724194	0.129557173989391
4	0.893208496992357	1.76545911657459	0.129557173989391
4	0.895381012465516	1.80434156305253	0.129557173989391
4	0.897553527938676	1.8455003788413	0.129557173989391
4	0.899726043411835	1.88949726709197	0.129557173989391
4	0.901898558884995	1.9361635142275	0.129557173989391
4	0.904071074358154	1.98559062264911	0.129557173989391
4	0.906243589831314	2.03788651139275	0.129557173989391
4	0.908416105304473	2.09313602678521	0.129557173989391
4	0.910588620777633	2.1513962997308	0.129557173989391
4	0.912761136250793	2.21269179740924	0.129557173989391
4	0.914933651723952	2.27700904949817	0.129557173989391
4	0.917106167197112	2.34474671453239	0.129557173989391
4	0.919278682670271	2.41526596925957	0.129557173989391
4	0.921451198143431	2.48833661810226	0.129557173989391
4	0.92362371361659	2.56366645985848	0.129557173989391
4	0.92579622908975	2.64088222191128	0.129557173989391
4	0.927968744562909	2.71952220349046	0.129557173989391
4	0.930141260036069	2.79902929258992	0.129557173989391
4	0.932313775509228	2.87873968974722	0.129557173989391
4	0.934486290982388	2.95757298755535	0.129557173989391
4	0.936658806455548	3.03453423346996	0.129557173989391
4	0.938831321928707	3.10855243774807	0.129557173989391
4	0.941003837401867	3.17845540835376	0.129557173989391
4	0.943176352875026	3.24298122302618	0.129557173989391
4	0.945348868348186	3.30079374189607	0.129557173989391
4	0.947521383821345	3.35050224362941	0.129557173989391
4	0.949693899294505	3.39049637430546	0.129557173989391
[truncated: 12,337 more rows]
