# Supplementary material for: Short-term hormonal modulation with mifepristone does not induce oncogenic changes in the endometrium of BRCA1/2 pathogenic variant carriers
Source: Commun Med (Lond). 2026 Feb 11;6:150. doi: 10.1038/s43856-026-01412-0 (PMC12996395; doi:10.1038/s43856-026-01412-0)
Supplement: Supplementary file 8 — Supplementary Data 5 [file 43856_2026_1412_MOESM8_ESM.zip › SourceData/s3b.txt]

mMed	uMed
11.9384769386664	11.8153832958135
11.8703647195834	11.728345714711
12.1334633465234	11.9797824307031
12.1962947450283	12.0282514281628
12.2682495719945	12.0313565962557
12.2012050072995	12.006676715309
12.3920490393642	12.1913677134189
12.1433832139898	12.2088439907346
11.977995368613	11.8285332104556
12.0241007802529	11.8340759534349
12.1208858427878	11.940313597146
12.0798180852124	11.9614496943982
12.1218572456127	11.9340593949008
12.0347989625773	11.9476369379518
12.2209828510818	12.0907740546408
11.9804966361835	11.7553048882624
11.8245610299703	11.6648916692861
11.9943534368589	11.8185821774809
11.8898841703028	11.7569732261654
12.0031665066652	11.8141818841903
11.9822806045583	11.8257538328831
12.4125698468052	11.72366094441
12.3356694869461	12.0774833568595
12.2544381482673	11.9262959947811
11.6266216523584	11.5196362528432
11.8719052376592	11.7338627196785
11.8237652797897	11.7021726853655
12.1854949242109	11.9657842846621
12.1108095268987	11.9076418036655
12.2309210881379	11.8649599151426
12.357002092265	12.1062357616157
