# Supplementary material for: Short-term hormonal modulation with mifepristone does not induce oncogenic changes in the endometrium of BRCA1/2 pathogenic variant carriers
Source: Commun Med (Lond). 2026 Feb 11;6:150. doi: 10.1038/s43856-026-01412-0 (PMC12996395; doi:10.1038/s43856-026-01412-0)
Supplement: Supplementary file 8 — Supplementary Data 5 [file 43856_2026_1412_MOESM8_ESM.zip › SourceData/2c.txt]

PC1	PC2	ic
-71.7871238175145	15.6470844831339	0.100622736075403
43.0678665342913	36.1079806964749	0.224834110138681
55.7050428308953	38.3526238933324	0.23746866138466
-63.6426732736448	-19.5689945439813	0.129557173989391
-58.2733591397693	-66.8268519649216	0.136614917782483
65.2894395186082	43.097348971537	0.264376511553302
-71.161107857404	-43.8676135439677	0.121564312311764
-21.6021066811469	33.5807698946222	0.144492809100799
-70.7986364796875	-1.97917082386987	0.108565147789281
-14.0129556420131	20.611024866933	0.161826520214528
-46.6843202049724	-60.8527511458711	0.114701339687857
-78.7361050117925	-0.274861957392407	0.0995685766334158
-12.9128753591185	-46.0663234997205	0.176752703699913
-77.2293642901459	1.46706794772089	0.103150367805281
-49.2553474285244	-65.8748973042557	0.13179604844388
-83.7012050103023	5.92281467004078	0.0856269680325094
-59.9714380190668	-47.3889157292371	0.145964027579601
-75.7719344224404	16.2341162891811	0.122030600964187
684.843418070884	-41.2642432271046	0.866189792041267
-6.80540451388485	47.1110550862735	0.146755564877511
5.40704768216055	58.7695970245355	0.200089650527945
-77.5582188751681	-4.13728280683788	0.113564054707739
-62.4183660067322	11.3350526470206	0.127145839124218
-64.0734078194646	27.9038612055597	0.109055033969804
-62.1017685436892	-43.1474997642096	0.118889473373323
-37.1636320601241	20.5943466851868	0.142219343389482
272.421157878383	23.7144939900133	0.447953544011006
38.9273779413808	40.8001679598036	0.240386389183408
