# Supplementary material for: Short-term hormonal modulation with mifepristone does not induce oncogenic changes in the endometrium of BRCA1/2 pathogenic variant carriers
Source: Commun Med (Lond). 2026 Feb 11;6:150. doi: 10.1038/s43856-026-01412-0 (PMC12996395; doi:10.1038/s43856-026-01412-0)
Supplement: Supplementary file 8 — Supplementary Data 5 [file 43856_2026_1412_MOESM8_ESM.zip › SourceData/2b.txt]

feature	PC	value
immune cell proportion	PC1	6.99901926013179e-30
immune cell proportion	PC2	NA
immune cell proportion	PC3	NA
immune cell proportion	PC4	NA
immune cell proportion	PC5	NA
immune cell proportion	PC6	NA
immune cell proportion	PC7	NA
immune cell proportion	PC8	NA
immune cell proportion	PC9	NA
immune cell proportion	PC10	NA
neutrophil proportion	PC1	4.19655149429828e-14
neutrophil proportion	PC2	NA
neutrophil proportion	PC3	NA
neutrophil proportion	PC4	NA
neutrophil proportion	PC5	NA
neutrophil proportion	PC6	NA
neutrophil proportion	PC7	NA
neutrophil proportion	PC8	NA
neutrophil proportion	PC9	NA
neutrophil proportion	PC10	NA
sentrix id	PC1	NA
sentrix id	PC2	NA
sentrix id	PC3	NA
sentrix id	PC4	NA
sentrix id	PC5	0.0287163748353363
sentrix id	PC6	NA
sentrix id	PC7	0.0442212686080964
sentrix id	PC8	NA
sentrix id	PC9	NA
sentrix id	PC10	NA
ultrasound thickness	PC1	NA
ultrasound thickness	PC2	NA
ultrasound thickness	PC3	NA
ultrasound thickness	PC4	NA
ultrasound thickness	PC5	NA
ultrasound thickness	PC6	NA
ultrasound thickness	PC7	NA
ultrasound thickness	PC8	NA
ultrasound thickness	PC9	NA
ultrasound thickness	PC10	NA
bmi at consent	PC1	NA
bmi at consent	PC2	NA
bmi at consent	PC3	NA
bmi at consent	PC4	0.0264552761220173
bmi at consent	PC5	0.00319536863612299
bmi at consent	PC6	NA
bmi at consent	PC7	NA
bmi at consent	PC8	NA
bmi at consent	PC9	NA
bmi at consent	PC10	NA
concomitant medication	PC1	NA
concomitant medication	PC2	NA
concomitant medication	PC3	NA
concomitant medication	PC4	NA
concomitant medication	PC5	NA
concomitant medication	PC6	NA
concomitant medication	PC7	NA
concomitant medication	PC8	NA
concomitant medication	PC9	NA
concomitant medication	PC10	NA
participant id	PC1	NA
participant id	PC2	NA
participant id	PC3	NA
participant id	PC4	0.0454268726526366
participant id	PC5	0.0236754594894404
participant id	PC6	NA
participant id	PC7	NA
participant id	PC8	0.0192518437792294
participant id	PC9	0.01831449720658
participant id	PC10	0.018820375289886
concomintant disease	PC1	NA
concomintant disease	PC2	NA
concomintant disease	PC3	NA
concomintant disease	PC4	0.0329672831043398
concomintant disease	PC5	NA
concomintant disease	PC6	NA
concomintant disease	PC7	NA
concomintant disease	PC8	NA
concomintant disease	PC9	NA
concomintant disease	PC10	NA
treatment	PC1	NA
treatment	PC2	0.00814116439452508
treatment	PC3	NA
treatment	PC4	NA
treatment	PC5	NA
treatment	PC6	NA
treatment	PC7	NA
treatment	PC8	0.0410872245278214
treatment	PC9	NA
treatment	PC10	NA
menstrual phase	PC1	NA
menstrual phase	PC2	0.00670089879419124
menstrual phase	PC3	0.0492992341580142
menstrual phase	PC4	NA
menstrual phase	PC5	NA
menstrual phase	PC6	NA
menstrual phase	PC7	NA
menstrual phase	PC8	NA
menstrual phase	PC9	NA
menstrual phase	PC10	NA
age at consent	PC1	NA
age at consent	PC2	NA
age at consent	PC3	0.038030262797985
age at consent	PC4	NA
age at consent	PC5	0.000326550887802473
age at consent	PC6	0.003766023718364
age at consent	PC7	NA
age at consent	PC8	NA
age at consent	PC9	NA
age at consent	PC10	NA
timepoint	PC1	NA
timepoint	PC2	0.0148824482558143
timepoint	PC3	NA
timepoint	PC4	NA
timepoint	PC5	NA
timepoint	PC6	NA
timepoint	PC7	NA
timepoint	PC8	NA
timepoint	PC9	NA
timepoint	PC10	NA
sentrix position	PC1	NA
sentrix position	PC2	NA
sentrix position	PC3	NA
sentrix position	PC4	NA
sentrix position	PC5	NA
sentrix position	PC6	NA
sentrix position	PC7	NA
sentrix position	PC8	NA
sentrix position	PC9	NA
sentrix position	PC10	NA
well	PC1	NA
well	PC2	NA
well	PC3	NA
well	PC4	NA
well	PC5	NA
well	PC6	NA
well	PC7	NA
well	PC8	NA
well	PC9	NA
well	PC10	NA
